# Supplementary material for: LONP1 and mtHSP70 cooperate to promote mitochondrial protein folding
Source: Nat Commun. 2021 Jan 11;12:265. doi: 10.1038/s41467-020-20597-z (PMC7801493; doi:10.1038/s41467-020-20597-z)
Supplement: Supplementary file 3 — Supplementary Data 1 [file 41467_2020_20597_MOESM3_ESM.xlsx]

## Sheet: Supplementary Data 1
Uniprot accession	Name	log2 LONP1 kd/Ctrl	log2 JA3 kd/Ctrl	log2 CDDO/Ctrl	log2 CDDO+CHX/Ctrl		LONP1 kd/Ctrl BH adj. p-value	JA3 kd/Ctrl BH adj. p-value	CDDO/Ctrl BH adj. p-value	CDDO+CHX/Ctrl BH adj. p-value		# unique peptides
Q9H9J2	MRPL44	6.15019	5.21449	2.69019	1.07968		0.00194145	0.00717425	0.0648414	0.608872		9
Q9P0J0	NDUFA13	6.06102	4.66056	5.61306	4.05808		0.000159277	0.000953929	0.000129745	0.00395557		7
E7EPT4	NDUFV2	4.87653	3.13621	1.00512	0.300008		0.000159277	0.00299592	0.173032	0.806026		13
A0A2R8Y5P7	HARS2	4.83912	4.84983	1.57908	1.07262		0.0272518	0.0361336	0.367002	0.698194		14
Q9Y2Z2	MTO1	4.76518	3.95068	3.98133	3.46236		0.00233235	0.00944902	0.00330369	0.0299089		5
O43678	NDUFA2	4.72691	3.224	-1.54755	-0.957254		0.000211806	0.00287847	0.047335	0.36471		4
Q9BYD6	MRPL1	4.45392	3.09033	1.70828	1.28311		0.000344652	0.0046034	0.0351589	0.232837		10
P10606	COX5B	4.43878	3.3906	-1.88758	-2.11171		0.00181294	0.0116322	0.0669378	0.128193		5
P31930	UQCRC1	4.3758	4.34471	2.86815	0.491402		0.000159277	0.000288367	0.000879854	0.607839		33
O43674-2	NDUFB5	4.35121	4.25279	3.81535	3.98291		0.00961971	0.0132157	0.00934792	0.0290894		7
Q9Y6M9	NDUFB9	4.34315	3.11662	4.59232	-0.0668435		0.00588972	0.0468493	0.00190363	0.976765		12
Q9H3L0	MMADHC	4.33791	2.60941	2.07263	-0.0080673		0.00568747	0.0981196	0.0815625	0.995443		10
O75306	NDUFS2	4.32711	3.52805	3.54656	1.21415		6.47803e-05	0.000288367	8.15863e-05	0.0923876		11
P48047	ATP5O	4.29852	3.41959	1.83938	-0.0830657		0.000308277	0.00167659	0.0209896	0.956024		15
P24539	ATP5F1	4.25946	4.76574	4.54411	0.269068		0.000152028	9.64008e-05	5.00168e-05	0.795214		27
Q9Y6H1	CHCHD2	4.18222	2.78576	0.419582	-1.2304		0.00397999	0.0499013	0.71675	0.412498		5
Q9NX20	MRPL16	4.1791	4.16537	3.00463	1.25866		6.47803e-05	9.64008e-05	0.000148661	0.0668032		8
O75380	NDUFS6	4.14356	2.7782	0.431301	0.291299		0.000831804	0.0106653	0.61276	0.837956		8
O43615	TIMM44	4.10486	3.51415	1.19194	0.192384		0.000217	0.000806072	0.0748913	0.87771		18
P05166	PCCB	4.09476	3.34361	1.29388	-0.205671		0.00132858	0.0058529	0.138932	0.909052		23
Q9NQ50	MRPL40	4.04216	2.58111	0.993976	-0.336063		0.00325391	0.0522255	0.323507	0.852341		6
Q16540	MRPL23	4.01338	3.6426	4.47264	-0.500689		0.00289921	0.00684035	0.000781832	0.754532		5
Q96E29	MTERFD1; MTERF3	4.0002	3.42874	1.23774	0.259942		0.000268792	0.000968498	0.0688913	0.81496		7
Q5SZR1	MRPL9	3.9922	3.38655	2.05392	1.17412		0.000159277	0.00068315	0.00422968	0.154939		2
Q9BYD1	MRPL13	3.96052	3.30957	2.70635	-0.817581		0.00714371	0.0251847	0.0237818	0.625597		12
Q7Z2W9	MRPL21	3.90146	3.77506	3.48491	0.801681		0.000176928	0.000401175	0.000207835	0.35215		11
P49748-3	ACADVL	3.86832	3.19699	1.60624	-0.395484		0.000890909	0.00366916	0.0461439	0.754497		37
H0YBD2	COX7A2L	3.85127	4.56808	2.20126	-0.0179259		0.00145452	0.00068315	0.0163055	0.990408		3
O75489	NDUFS3	3.83065	3.36083	1.79389	-0.389257		0.000256851	0.000806072	0.0107821	0.695705		21
P31040	SDHA	3.81789	3.20794	2.34304	-0.391013		0.000127609	0.000401175	0.000784238	0.610837		24
P28331	NDUFS1	3.80707	2.98817	1.94075	-0.10706		0.00116871	0.00631402	0.0226302	0.947996		39
P25705	ATP5A1	3.80271	3.56363	1.3257	0.186746		0.000152028	0.000367469	0.0240351	0.85082		47
P30405	PPIF	3.75364	3.36739	2.85543	0.693059		0.0011262	0.00276842	0.00257836	0.539217		7
Q96AB3	ISOC2	3.74674	4.05239	5.24109	3.08844		0.000436853	0.000421462	3.98959e-05	0.00376818		5
P55809	OXCT1	3.72776	2.79049	0.0939064	0.00113428		0.00822841	0.0499013	0.939679	0.999351		15
P11177	PDHB	3.72499	3.93233	2.71819	1.45679		0.00551706	0.0052609	0.0142734	0.304831		16
Q8N983-4	MRPL43	3.70924	2.98525	2.66171	-0.395738		0.00139478	0.00638807	0.0044267	0.759221		6
P14406	COX7A2	3.69405	4.65778	3.5375	1.03504		0.00165583	0.00068315	0.00104657	0.369536		3
Q9H0U6	MRPL18	3.67829	3.19535	3.59379	0.64772		0.000268792	0.000899587	0.000171372	0.451902		7
P82912	MRPS11	3.66987	3.65732	2.00614	1.71186		0.297363	0.374736	0.469158	0.69153		3
Q3SY69	ALDH1L2	3.6122	3.37221	2.29945	1.77683		0.00088377	0.00165352	0.00583283	0.0749625		22
P13804	ETFA	3.57871	2.90533	1.73312	-0.974032		0.00112504	0.00518497	0.0273627	0.3524		19
Q8TCC3	MRPL30	3.49663	3.34976	-0.243672	0.316881		0.00156628	0.00279626	0.775885	0.805176		3
O95900	TRUB2	3.487	2.28035	1.31915	0.282525		0.00233235	0.0374858	0.114426	0.85082		12
O00217	NDUFS8	3.48313	2.94381	2.23203	0.607583		0.0321286	0.0903057	0.0892758	0.777058		10
P06576	ATP5B	3.48301	3.61114	1.61365	-0.298738		0.00375589	0.0039246	0.0729996	0.851385		33
G3V0I5	NDUFV1	3.48189	3.50135	2.44592	0.411097		0.00150556	0.00179365	0.00557859	0.734553		28
Q96C36	PYCR2	3.47978	3.54362	2.36544	-0.49397		0.000831278	0.000899587	0.00354914	0.627481		13
Q9BQC6	MRP63; MRPL57	3.47662	2.52667	1.71504	-0.0691056		0.0154705	0.0945648	0.129766	0.974187		4
P48735	IDH2	3.44801	2.46072	-0.512558	-0.106644		0.00337587	0.0314731	0.565323	0.952262		17
P82673	MRPS35	3.42265	3.06079	2.42927	-0.329592		0.00132858	0.00312516	0.00450703	0.786416		16
Q96I99	SUCLG2	3.4014	2.5965	1.40272	0.6169		0.00140926	0.00850221	0.0612475	0.564647		11
P09001	MRPL3	3.38115	3.55208	3.62634	-0.39481		0.000868615	0.000832168	0.000259028	0.71028		15
Q9Y5L4	TIMM13	3.38092	2.0999	-0.173323	-1.7756		0.00883488	0.119167	0.877404	0.187501		4
Q9Y305	ACOT9	3.36819	2.2202	0.991173	-0.430647		0.00347905	0.0475382	0.241596	0.755106		4
Q9BXW7	CECR5; HDHD5	3.36481	3.05316	1.00102	-0.753165		0.0371644	0.0752669	0.442834	0.710745		8
Q9Y4W6	AFG3L2	3.35692	4.51859	2.06471	2.04775		0.297563	0.193631	0.40943	0.574247		2
A0A087WTI3	NDUFS7	3.27788	3.16307	3.30628	-0.112788		0.00866742	0.0128861	0.00380437	0.954732		7
Q8NCN5	PDPR	3.24857	2.83167	1.72797	0.795919		0.00177731	0.00579125	0.0271066	0.443254		26
Q9Y5J9	TIMM8B	3.23882	2.45996	-0.323086	-0.590316		0.0124497	0.0664717	0.77187	0.710745		2
P04181	OAT	3.23105	2.70495	2.73209	0.201174		0.000493302	0.00179365	0.000684482	0.85082		20
Q16762	TST	3.18429	2.20948	1.26304	0.819416		0.00857001	0.0738468	0.173511	0.543013		5
O75947	ATP5H	3.17517	1.0818	0.431135	-0.174315		0.0105841	0.480414	0.671882	0.932442		8
Q5T653	MRPL2	3.15608	3.42898	3.88482	2.97379		0.0111061	0.00850221	0.00150312	0.0288371		13
Q9BYD2	MRPL9	3.15236	1.03035	-0.269596	-0.723413		0.0297653	0.608758	0.837429	0.693045		18
Q14257	RCN2	3.14348	2.09569	-0.222629	-0.46742		0.0426379	0.236033	0.873766	0.825624		7
O75616	ERAL1	3.14191	2.23937	0.382181	-1.8428		0.199246	0.457372	0.861966	0.502783		11
Q96DV4	MRPL38	3.13164	2.11379	2.79265	0.150605		0.0141705	0.119167	0.0122572	0.944677		8
K7EK11	NAGS	3.13111	1.88702	3.12282	0.035356		0.249639	0.609983	0.143355	0.9919		2
Q96RP9	GFM1	3.13041	3.16773	2.592	-0.161165		0.000868615	0.000984353	0.00121638	0.895504		35
P50213	IDH3A	3.11469	2.18717	3.63514	1.58118		0.21004	0.484641	0.0677466	0.582462		9
P53597	SUCLG1	3.1141	2.24818	2.62742	2.08057		0.00964769	0.0683662	0.0114834	0.105614		10
P51553	IDH3G	3.10966	2.71978	2.86885	0.97309		0.00248694	0.00766581	0.00201448	0.356688		15
Q9Y2R9	MRPS7	3.09968	2.61987	2.23774	-0.0581396		0.00248694	0.00902701	0.00843874	0.969841		15
P00367	GLUD1	3.09571	2.79931	1.94071	0.988293		0.000176928	0.000509044	0.00148273	0.132491		32
P32322	PYCR1	3.09379	3.02376	2.37538	0.752965		0.000868615	0.00111105	0.00191727	0.381528		12
Q16718	NDUFA5	3.0861	3.32815	0.760075	-0.670512		0.00145452	0.00106068	0.256129	0.477759		6
Q16822	PCK2	3.03935	2.28344	0.418035	-0.779623		0.00577982	0.0369826	0.629193	0.510796		27
A0A087X2D5	MRPL45	3.03162	2.23355	0.805496	-1.09173		0.0455642	0.190614	0.520081	0.539217		8
O75600	GCAT	3.02803	3.61696	3.15385	1.51558		0.373359	0.341261	0.214481	0.707594		2
O43837	IDH3B	3.02418	2.48323	1.93067	-0.0545635		0.00189455	0.00850221	0.0124521	0.969841		25
H0YNB7	NDUFAF1	3.0213	2.66418	3.72554	3.25939		0.0712768	0.155643	0.0130572	0.082744		5
P05091	ALDH2	3.01936	2.62585	0.633528	-1.04748		0.00145452	0.00444845	0.332509	0.254154		13
Q8TAA5	GRPEL2	3.01561	3.33736	2.0612	-0.704795		0.00839002	0.00596882	0.0267823	0.583953		12
P13995	MTHFD2	3.01146	2.28515	3.0229	0.0130631		0.00233235	0.0161244	0.00115753	0.991799		21
Q13084	MRPL28	3.0068	3.24325	3.69032	0.735521		0.00145452	0.00106068	0.000211144	0.421112		14
Q96I51	WBSCR16; RCC1L	2.97683	2.89587	2.66143	1.04104		0.00194145	0.00312516	0.00190661	0.282039		6
Q9BZE1	MRPL37	2.95093	1.37315	1.80164	-0.140974		0.0125884	0.313081	0.0579903	0.944677		19
P00505	GOT2	2.93018	2.41187	2.0576	-0.230065		0.000888026	0.00366916	0.00335496	0.813165		25
Q96A35	MRPL24	2.92381	2.47859	1.70499	-0.893819		0.00318781	0.0106892	0.0269193	0.376617		12
O00330	PDHX	2.92142	3.29584	-0.702444	-0.458209		0.0162848	0.01013	0.470901	0.768727		3
Q9Y5J7	TIMM9	2.91699	2.1107	-0.120843	-0.880398		0.152226	0.388388	0.949604	0.730723		5
O60220	TIMM8A	2.91178	2.52246	0.639196	-1.45835		0.360678	0.518837	0.81156	0.701081		2
Q9NP92	MRPS30	2.91018	2.99501	3.30255	1.05766		0.00608952	0.00671988	0.00130197	0.3524		17
Q96DC8	ECHDC3	2.90176	1.88353	-0.316844	-0.810147		0.0229063	0.182688	0.776594	0.587497		5
P20674	COX5A	2.88409	2.97081	1.97778	0.356471		0.00201348	0.00234479	0.00930159	0.740299		6
Q96RQ3	MCCC1	2.86211	2.79378	1.20376	-0.406688		0.00189455	0.00299592	0.0718492	0.696121		8
O76031	CLPX	2.85576	3.12732	2.71295	-0.309767		0.00248694	0.00187193	0.00165658	0.787389		34
P47985	UQCRFS1	2.84242	2.92275	1.91652	-0.824944		0.00155123	0.00165691	0.00757727	0.3524		12
A3KMH1	VWA8	2.83949	3.28166	2.22717	0.200378		0.0537498	0.0371454	0.0668916	0.938982		3
Q9H2W6	MRPL46	2.83648	2.83244	1.59699	-0.850683		0.0276608	0.0370726	0.122114	0.571117		7
Q9NRX2	MRPL17	2.82347	1.37851	1.11876	-0.0629093		0.0272626	0.371174	0.27334	0.974125		11
P82650	MRPS22	2.81365	2.41867	1.7668	-0.424797		0.00233235	0.00785998	0.0160923	0.69038		30
Q9Y2Q9	MRPS28	2.80873	2.00852	0.103957	-2.12539		0.0129045	0.0903057	0.917874	0.0830164		12
P82664	MRPS10	2.80766	2.62641	0.921867	-1.3406		0.0284108	0.0517474	0.368725	0.352885		9
Q9BW92	TARS2	2.80226	2.79906	1.29589	-1.18078		0.0164582	0.0215188	0.157955	0.362979		24
O94925-3	GLS	2.78716	2.22933	2.26442	0.449364		0.00165583	0.00850221	0.00277317	0.630978		30
P07954	FH	2.78272	1.12411	-2.00513	-2.39278		0.138303	0.678634	0.178054	0.253044		10
Q9H0R6	QRSL1	2.74548	1.45974	-0.31722	0.117556		0.0203223	0.282139	0.756281	0.952156		4
Q12931	TRAP1	2.7379	2.38914	1.5915	0.425114		0.00177731	0.00579125	0.0185147	0.658903		22
Q99757	TXN2	2.73244	2.57982	1.06901	1.71937		0.279023	0.387783	0.601311	0.546142		3
Q8TD30	GPT2	2.72748	2.80485	1.45162	-0.595592		0.386022	0.444335	0.550847	0.898713		7
P36542	ATP5C1	2.72393	2.89463	1.86062	0.297465		0.000764116	0.00068315	0.00313001	0.718715		18
P36404	ARL2	2.71694	-0.00360429	2.718	0.224658		0.11972	0.999473	0.057756	0.940522		5
Q6YN16	HSDL2	2.70299	1.17384	0.147336	-1.46259		0.0802742	0.577476	0.917874	0.406073		7
Q9H5Q4	TFB2M	2.69054	2.79202	2.87906	-0.379283		0.00538246	0.00579125	0.00160272	0.744617		16
P27144	AK4; LOC100507855	2.68989	1.57024	1.43961	0.706646		0.0272518	0.260729	0.138599	0.626455		5
Q9P015	MRPL15	2.6864	1.41528	0.759565	-0.226615		0.00682351	0.177357	0.313853	0.87251		13
Q9NZ45	CISD1	2.6833	1.27249	4.87105	1.08073		0.240478	0.693858	0.0134848	0.703498		2
Q92552	MRPS27	2.67875	2.90906	2.11978	-0.634959		0.00866742	0.00684035	0.0143281	0.582462		22
O75439	PMPCB	2.67699	2.86777	2.4791	0.992288		0.000831278	0.00068315	0.000579682	0.162751		19
P56381	ATP5E	2.64596	4.01094	3.03028	-0.223496		0.0700413	0.0111417	0.018472	0.929713		4
Q13405	MRPL49	2.63784	0.377352	-0.102349	-0.0399508		0.092437	0.906891	0.945143	0.987491		5
Q969S9	GFM2	2.62384	2.55508	0.909019	-0.930664		0.00736082	0.0106268	0.223277	0.370558		9
P12694	BCKDHA	2.62177	1.43844	-0.533304	-0.926846		0.026229	0.295445	0.584482	0.486023		9
Q9Y512	SAMM50	2.61893	1.58219	0.533472	0.386451		0.150276	0.490767	0.732532	0.890159		4
Q9HAV7	GRPEL1	2.61714	2.51682	2.06357	-0.294092		0.000868615	0.00117652	0.00158196	0.718131		13
Q96EL2	MRPS24	2.6088	2.06181	2.18202	-1.5261		0.00222788	0.0116322	0.00313001	0.0724893		9
P21912	SDHB	2.60244	1.68999	1.84736	0.602175		0.00145452	0.0238735	0.00507092	0.448109		16
Q9Y2Z4	YARS2	2.59069	2.3941	2.91005	-0.0817025		0.00606398	0.0116322	0.0013869	0.955701		17
P49411	TUFM	2.58457	2.67633	1.96814	0.606206		0.000368208	0.000505377	0.000992399	0.345071		38
P34897	SHMT2	2.58388	2.36154	2.25498	-0.125845		0.00112504	0.00234479	0.0011221	0.909052		36
Q9UJZ1	STOML2	2.58145	2.6202	1.87121	0.705996		0.0194757	0.0224843	0.0392804	0.58038		10
Q4J6C6	PREPL	2.58111	0.356687	2.63913	-0.528516		0.0508652	0.892744	0.0216549	0.760027		8
P30837	ALDH1B1	2.58009	2.11182	1.02575	-0.775709		0.0125884	0.048253	0.203565	0.502783		16
H0Y8C3	MTCH1	2.5774	0.759055	3.74685	0.898068		0.0750576	0.725057	0.0056884	0.60634		2
P41250	GARS	2.5709	2.47367	1.88605	1.00974		0.000368208	0.00068315	0.00121744	0.105661		36
P42765	ACAA2	2.56443	2.41347	1.40654	-0.422455		0.00598801	0.0105768	0.0523849	0.70498		19
O43716	GATC	2.55486	2.47123	-0.85107	0.536501		0.0962456	0.14704	0.502344	0.796251		3
Q8N5N7	MRPL50	2.55371	1.75161	2.16822	0.872122		0.0365273	0.200352	0.0339437	0.539217		3
Q96EH3	MALSU1	2.54804	3.59337	2.79568	0.380232		0.0118533	0.00187193	0.00314145	0.768098		4
P08559	PDHA1	2.54557	2.49747	2.10112	0.060036		0.0203223	0.0301	0.0237251	0.970344		16
Q96GC5	MRPL48	2.54067	2.56143	2.17801	-0.643122		0.00964769	0.0115621	0.0106486	0.562721		3
P30044	PRDX5	2.53883	1.68591	1.68928	0.0855127		0.00706858	0.0757686	0.0265277	0.954286		9
Q8NC60	NOA1	2.53655	2.12235	2.42461	-0.00661667		0.0405035	0.112787	0.0226302	0.995443		8
P52815	MRPL12	2.51038	2.84183	0.506076	-0.66561		0.0109866	0.00683248	0.520081	0.548219		7
O75390	CS	2.50543	2.49628	2.32303	0.830236		0.00452001	0.00596882	0.00313001	0.367514		13
P00390	GSR	2.50318	1.97751	2.61824	0.752963		0.319741	0.531958	0.172736	0.813333		9
Q96CU9	FOXRED1	2.48515	2.12285	-1.50592	-0.633866		0.0594062	0.14879	0.157855	0.70813		5
Q9Y399	MRPS2	2.4778	2.68376	2.34798	-0.162972		0.00155123	0.00111105	0.00102372	0.873614		19
Q9GZT8	NIF3L1	2.46092	1.05091	1.16077	0.134856		0.0757434	0.577491	0.301677	0.953949		3
P49189	ALDH9A1	2.44962	2.68205	0.908002	-0.466117		0.312939	0.335419	0.643177	0.901087		5
P22695	UQCRC2	2.42911	2.52642	0.457259	-1.30522		0.0235045	0.0251064	0.608561	0.275242		21
Q07021	C1QBP	2.41196	2.30752	1.22492	-0.341684		0.104085	0.161981	0.304362	0.879811		13
P30048	PRDX3	2.40726	2.0638	1.10941	0.122059		0.00394988	0.0116761	0.0756495	0.926648		14
Q5QPA5	MRPS18A	2.4017	1.11724	-0.718592	-1.38661		0.00742359	0.256071	0.295109	0.139066		5
Q16698-2	DECR1	2.39645	1.70049	0.66707	-0.177393		0.00219669	0.0223263	0.235668	0.864303		12
H0YFD6	HADHA	2.39394	1.85542	1.47556	0.187763		0.00600274	0.0332711	0.0327351	0.880461		55
Q8IVS2	MCAT	2.38785	2.2504	2.99449	2.97365		0.00742359	0.0125568	0.000924515	0.00461866		7
Q9H7H0	METTL17	2.38329	1.90812	0.953226	-1.76654		0.0226425	0.0847922	0.250117	0.121235		5
O95831	AIFM1	2.36228	-0.441835	3.2979	4.21514		0.536985	0.95558	0.226375	0.27023		3
Q16836	HADH	2.36135	2.60542	1.13984	-0.659289		0.00222788	0.00165352	0.0479531	0.400705		7
P38646	HSPA9	2.35039	1.75386	2.33223	-0.538743		0.00606398	0.0406883	0.00295137	0.570768		62
Q9P0M9	MRPL27	2.32874	1.60378	1.53989	-1.38659		0.0437413	0.223388	0.10037	0.288444		5
A2A274	ACO2	2.2946	0.644999	1.83364	2.8551		0.148764	0.79702	0.144924	0.101392		13
P40926	MDH2	2.28217	2.34391	3.2335	2.38424		0.0209801	0.0239267	0.00129434	0.0303106		23
Q9BU61	NDUFAF3	2.27788	1.9196	2.68457	-0.398875		0.206591	0.367265	0.0636277	0.883226		5
E7ESZ7	NDUFA10	2.2733	2.0634	1.28775	-1.51871		0.0132295	0.0305817	0.0771715	0.125258		22
Q9H2U2	PPA2	2.25831	2.1782	0.815085	0.694474		0.0204086	0.0332711	0.292913	0.536713		17
A6NJ78	METTL15	2.25794	2.59728	2.30019	0.00913887		0.346422	0.340283	0.205057	0.996686		3
Q9NYK5	MRPL39	2.25686	2.36352	2.15523	-0.497018		0.0117308	0.0113431	0.00716445	0.63772		14
Q5JRX3	PITRM1	2.24343	2.12615	0.267491	0.0512883		0.0455642	0.0757686	0.790177	0.976657		14
Q15031	LARS2	2.23577	2.21249	1.94387	-0.461623		0.00400179	0.00579125	0.00420884	0.584489		20
P14927	UQCRB	2.23003	0.789201	0.693436	1.00377		0.257249	0.797462	0.670513	0.680003		4
Q9BYN8	MRPS26	2.21918	2.00048	-0.137913	-0.212773		0.00421654	0.00953424	0.832088	0.830332		13
Q9Y697	NFS1	2.212	1.7464	1.93767	0.158303		0.00403214	0.0208117	0.00405269	0.886199		8
Q8N4T8	CBR4	2.21073	1.83795	2.89044	2.33635		0.143519	0.295445	0.0240693	0.154475		4
P55084	HADHB	2.21057	1.6364	1.90138	1.03427		0.00606398	0.0420439	0.00670538	0.214789		25
P82675	MRPS5	2.20859	3.65078	2.22036	1.06501		0.0381651	0.00287847	0.0169848	0.36936		13
Q13907	IDI1	2.20482	4.24382	5.92648	2.82408		0.180539	0.0132292	0.000747189	0.114295		2
Q9Y696	CLIC4	2.20215	1.26365	1.75042	0.994836		0.0330399	0.296483	0.0426745	0.392662		12
P31327	CPS1	2.20026	2.1286	-0.732518	-0.342585		0.0103784	0.0154169	0.271674	0.750133		9
Q9BQ95	ECSIT	2.17951	1.68466	0.688789	-0.878868		0.121155	0.306405	0.554098	0.598255		6
A0A0C4DGA2	ECI2	2.17414	3.1213	3.35591	2.36442		0.312939	0.175705	0.049932	0.312016		2
Q96EY7	PTCD3	2.16937	2.23424	1.70283	-0.898175		0.0136353	0.0143789	0.0219306	0.356024		15
Q9Y676	MRPS18B	2.13994	1.0937	-0.50214	-0.675016		0.0389009	0.385891	0.558974	0.58038		13
Q99714	HSD17B10	2.13051	2.182	1.6913	0.74405		0.162288	0.193631	0.158984	0.695705		12
Q92665	MRPS31	2.12105	1.56291	0.406461	-0.917432		0.0325541	0.154346	0.625452	0.409447		3
P42704	LRPPRC	2.11489	2.11403	2.16119	-0.201837		0.00606398	0.00774556	0.00245001	0.84685		122
P13073	COX4I1	2.1125	2.8377	1.35189	-1.721		0.0663465	0.0213546	0.146398	0.174864		14
Q9Y2S7	POLDIP2	2.09898	2.38878	1.99412	-1.58054		0.0663465	0.0506166	0.039022	0.21141		14
P09622	DLD	2.09521	1.61028	1.14433	-0.124931		0.0423487	0.159929	0.166375	0.944677		14
Q7L0Y3	TRMT10C	2.09052	1.84625	1.59901	-0.206061		0.0194978	0.0475228	0.0313773	0.87771		25
P22033	MUT	2.08435	2.26648	0.713586	-0.395964		0.246751	0.265672	0.629193	0.884808		9
P30041	PRDX6	2.0758	1.49516	-0.20634	-0.772481		0.0284671	0.152128	0.80709	0.468025		6
Q9HD33	MRPL47	2.06805	2.30107	1.06482	-1.33648		0.0867087	0.0755935	0.276287	0.333351		7
P24752	ACAT1	2.06421	0.941912	-0.442745	-1.69017		0.0502457	0.489522	0.618883	0.146292		15
Q6L8Q7	PDE12	2.04825	1.85561	1.66333	0.0665928		0.0203642	0.0449107	0.0255783	0.962574		22
Q9BYD3	MRPL4	2.04715	1.65612	1.9484	-0.611826		0.127202	0.290162	0.0735733	0.71732		11
Q6P087	RPUSD3	2.02895	1.77918	1.05567	-0.154488		0.052591	0.120663	0.212107	0.932381		12
Q04837	SSBP1	2.01826	2.01501	2.26876	1.82115		0.0293281	0.0395132	0.0074515	0.0750201		17
Q96BP2	CHCHD1	2.01683	-0.0125906	0.535621	-0.594166		0.245407	0.997076	0.713267	0.795214		3
O96000	NDUFB10	2.01535	1.78017	3.08595	-0.925985		0.0547966	0.121675	0.00277241	0.438714		5
Q9HCC0	MCCC2	2.00542	1.86554	0.907831	-0.913493		0.0774828	0.138602	0.323297	0.481419		19
Q9H4K7	GTPBP5; MTG2	2.00196	2.18242	3.61989	0.838823		0.0237496	0.019499	0.000344534	0.399238		12
P78417	GSTO1	2.00146	1.58356	-0.72005	-1.63079		0.342803	0.553964	0.671775	0.470612		3
Q8WVM0	TFB1M	1.99679	1.77199	-0.202322	-1.11537		0.419298	0.568593	0.922612	0.701081		4
O15270	SPTLC2	1.99265	0.220144	0.76729	-0.323145		0.397967	0.965472	0.681433	0.931501		4
Q9NUL7	DDX28	1.98323	2.27533	1.27964	-0.279714		0.0635909	0.046748	0.139758	0.860113		10
P22830	FECH	1.98004	2.11657	1.50296	0.0247733		0.0252766	0.0231695	0.0412092	0.985897		6
Q13772	NCOA4	1.97539	0.692866	2.68991	-1.02325		0.273356	0.805029	0.0624168	0.627481		16
Q969Z0	TBRG4	1.96712	2.01286	3.73687	-0.599524		0.0448322	0.0529743	0.000580246	0.608681		22
Q9NUJ1	ABHD10	1.95139	1.41768	2.11763	0.0973149		0.191318	0.438485	0.0750306	0.968381		6
P82914	MRPS15	1.93664	1.99181	-0.637087	-1.24873		0.0193496	0.0208899	0.327455	0.156973		4
O75964	ATP5L	1.90884	2.09635	1.90783	-1.23071		0.11972	0.112787	0.0579371	0.368616		6
O14874	BCKDK	1.90854	1.96984	2.13409	0.601384		0.139678	0.166207	0.0452581	0.710489		7
Q9NS18	GLRX2	1.90277	1.85091	2.21461	-0.364664		0.0330026	0.0499013	0.00698556	0.753806		4
P82663	MRPS25	1.89541	2.29241	1.06423	-0.887645		0.0472223	0.0243045	0.165828	0.410677		7
J3QL56	SCO1	1.87399	1.12817	2.19621	1.36799		0.0472223	0.313081	0.0103368	0.185934		4
Q9Y3B7	MRPL11	1.87033	1.49202	-0.247174	-2.28862		0.00866742	0.0397538	0.670513	0.00576087		18
P53396	ACLY	1.86546	1.20166	0.892968	0.215912		0.0962066	0.380729	0.322544	0.907473		35
P82932	MRPS6	1.85735	0.186697	0.752245	-1.00046		0.24231	0.961787	0.558901	0.583212		6
Q9Y3B1	SLMO2; PRELID3B	1.85607	0.747736	3.2523	0.450072		0.194513	0.717269	0.0103051	0.809829		7
P30049	ATP5D	1.84801	1.50777	2.37908	2.11762		0.454812	0.635641	0.189759	0.406703		3
P06744	GPI	1.84251	0.4428	1.53896	0.614175		0.0586545	0.772282	0.0576699	0.600429		13
P49773	HINT1	1.83721	-0.779742	1.74975	1.19147		0.520383	0.869066	0.393779	0.710745		2
P54886	ALDH18A1	1.81548	1.77936	0.908655	-1.59033		0.0125884	0.0182897	0.112837	0.0415071		40
C9JVN9	L2HGDH	1.8115	1.91381	2.69605	1.69095		0.409963	0.456322	0.102777	0.462776		4
P36957	DLST	1.81012	1.79928	2.31076	0.876733		0.0677278	0.0945648	0.010434	0.437527		15
P38117	ETFB	1.79438	1.53494	-0.0295855	-1.19461		0.0203223	0.0575961	0.966763	0.154086		8
P28838	LAP3	1.78118	1.33333	1.21481	-1.32649		0.0465485	0.184964	0.0944406	0.176091		6
C9JJ19	MRPS34	1.77729	1.33477	0.711891	-0.833203		0.0382444	0.159929	0.301481	0.386683		10
P30084	ECHS1	1.76411	1.73524	0.24543	-1.94384		0.0205431	0.0302012	0.704005	0.0240431		14
Q7L8L6	FASTKD5	1.76083	1.44717	2.4254	-0.706619		0.0418894	0.124197	0.0034669	0.470168		26
Q13011	ECH1	1.74507	1.28368	1.30715	0.0284975		0.309748	0.562459	0.320949	0.990408		5
Q9BQ52	ELAC2	1.74273	2.24551	1.32705	-0.51351		0.028512	0.00867401	0.0446757	0.582462		36
P82933	MRPS9	1.74192	4.00323	2.12019	-0.129184		0.0713436	0.000968498	0.0140448	0.939456		20
Q96GW9	MARS2	1.7374	2.35305	1.44966	-0.206365		0.0802742	0.0271061	0.0754934	0.897233		6
P43897	TSFM	1.73132	2.19961	1.99839	-0.132448		0.0778481	0.0369826	0.020274	0.939104		18
Q9H9B4	SFXN1	1.72188	1.06412	2.59861	1.04201		0.182025	0.521826	0.0186778	0.465456		11
Q96BR5	SELRC1; COA7	1.72055	1.55675	2.39727	0.657854		0.215118	0.340283	0.0357383	0.70498		5
P51398	DAP3	1.71109	1.31368	-0.190447	-2.38447		0.208233	0.425538	0.873766	0.105614		5
P57772	EEFSEC	1.70817	1.34645	2.74869	2.71698		0.181794	0.377877	0.0135116	0.0492096		2
Q9NSE4	IARS2	1.70804	1.92124	0.716038	-0.973743		0.0663465	0.0529333	0.341242	0.359871		14
Q10713	PMPCA	1.70698	1.55767	0.939745	-1.07062		0.279772	0.409528	0.45087	0.547868		14
O15235	MRPS12	1.70475	2.29819	3.22573	0.46197		0.0250526	0.00596882	0.000275425	0.607476		5
P82921	MRPS21	1.70013	1.8082	4.09547	0.907039		0.444283	0.490767	0.0211372	0.728137		5
Q6PI48	DARS2	1.69776	1.74111	0.352732	-0.731415		0.0112414	0.0116761	0.508808	0.320367		28
Q92947	GCDH	1.69114	1.26181	1.82992	0.751371		0.490822	0.697051	0.305226	0.80134		4
P50416	CPT1A	1.68898	1.2486	3.321	1.3541		0.0711502	0.250019	0.000924897	0.187463		4
P56385	ATP5I	1.67295	1.87991	0.149401	-0.782648		0.183601	0.172287	0.895355	0.595631		4
Q16795	NDUFA9	1.67281	1.80076	0.122335	-2.61476		0.152226	0.159929	0.907074	0.0404635		19
Q8NE86	MCU	1.66739	0.79304	1.35134	-1.37693		0.333139	0.747698	0.303294	0.456484		5
Q5JPH6	EARS2	1.65193	1.98875	2.51676	2.36392		0.258601	0.221136	0.0358159	0.131402		4
Q9UBQ7	GRHPR	1.65084	0.89675	2.34794	-0.383574		0.339547	0.707235	0.0772355	0.87771		6
Q5HYK3	COQ5	1.63831	1.10279	-1.39154	-1.45099		0.264951	0.571945	0.226417	0.367523		6
Q96HY7	DHTKD1	1.63079	-0.434039	1.92663	0.642298		0.572864	0.944059	0.346283	0.864303		2
Q9GZT3	SLIRP	1.62926	1.54761	0.806041	-0.669757		0.100085	0.159929	0.311874	0.566333		11
P23919	DTYMK	1.62817	1.78939	1.16298	0.958305		0.105411	0.0992105	0.15052	0.400705		9
Q9Y3D3	MRPS16	1.62527	2.05086	2.23926	-0.449346		0.223578	0.156847	0.0402333	0.797312		7
Q9NVV4	MTPAP	1.61389	1.05952	0.677118	-1.26613		0.107727	0.387783	0.404244	0.26266		13
H3BNT2	COQ9	1.61008	1.61306	0.894601	0.412977		0.485971	0.571945	0.61276	0.903195		3
Q15070	OXA1L	1.60309	2.53746	0.88597	-1.76379		0.153725	0.0310213	0.318647	0.14725		7
Q9BYC8	MRPL32	1.59879	1.74104	1.49238	0.54539		0.0726211	0.0683662	0.0459391	0.610837		3
P31939	ATIC	1.59533	0.679002	1.93644	0.722288		0.0276608	0.454524	0.00442413	0.369607		31
P21796	VDAC1	1.59151	0.940679	1.91635	0.17116		0.0518585	0.340283	0.00996483	0.895504		18
Q14596	NBR1	1.58641	1.44675	0.470426	-0.662112		0.181794	0.28892	0.631058	0.640475		7
P78540	ARG2	1.58376	1.75064	2.03509	0.22597		0.546172	0.577491	0.277527	0.953949		3
P09417	QDPR	1.56807	0.787354	-2.27059	-1.7815		0.213918	0.655676	0.0303996	0.185934		4
Q9UHN1	POLG2	1.55642	2.12717	7.51789	0.863451		0.583922	0.510778	0.00222618	0.796951		3
Q9BUB7	TMEM70	1.55421	2.13376	3.07845	0.185664		0.307791	0.192716	0.0162906	0.941395		5
O95168	NDUFB4	1.54811	1.40576	1.73063	-2.11495		0.312939	0.444454	0.143021	0.185934		5
Q7Z7H8	MRPL10	1.53338	1.69936	1.75448	1.37536		0.386242	0.401921	0.183578	0.461732		4
Q8IYB8	SUPV3L1	1.52865	1.66909	1.45749	-0.290633		0.0563516	0.051472	0.0324999	0.789278		11
P10809	HSPD1	1.5284	1.76442	0.87093	-0.161402		0.0216265	0.0118221	0.102568	0.869602		59
P04406	GAPDH	1.50964	1.27043	1.18206	0.988118		0.0379032	0.103975	0.0491664	0.214371		32
P07237	P4HB	1.50439	0.781528	0.76147	0.2859		0.0585789	0.434049	0.2365	0.792644		30
Q9UG63	ABCF2	1.50091	1.37973	1.99794	1.14738		0.17652	0.275173	0.03078	0.352999		21
Q9NTX5	ECHDC1	1.4979	0.434952	2.20322	-0.256808		0.0844281	0.738568	0.00649998	0.834983		7
Q8TCS8	PNPT1	1.47531	1.81559	1.14485	-0.579275		0.0235045	0.00915195	0.0348647	0.424776		39
Q8TC12	RDH11	1.44295	0.59153	2.12677	0.637585		0.0943151	0.624844	0.00747808	0.526897		5
Q96CM3	RPUSD4	1.4328	1.97778	-0.296931	-0.319363		0.475299	0.372793	0.860127	0.917914		2
Q16881	TXNRD1	1.42166	1.34717	3.23869	0.933328		0.0388427	0.0655615	0.000171372	0.215311		22
Q13423	NNT	1.40467	0.100753	-0.0680839	-0.916169		0.52489	0.985186	0.969933	0.711926		4
Q9Y3D9	MRPS23	1.40225	-0.315261	-1.09357	0.101998		0.24661	0.892744	0.246841	0.956898		7
Q9BYT8	NLN	1.3948	1.71029	0.36255	-0.274488		0.142224	0.0903057	0.649054	0.834983		8
E9PDF2	OGDH	1.38825	1.22842	1.36258	-0.346441		0.228957	0.365822	0.132307	0.819524		22
P21964	COMT	1.35269	0.991627	1.1146	-0.460036		0.471302	0.688786	0.417773	0.851385		3
Q9Y6C9	MTCH2	1.2959	0.447315	1.11478	-0.982731		0.493788	0.894451	0.422708	0.637512		2
Q99797	MIPEP	1.29177	-0.029877	0.688177	-0.280299		0.539749	0.995369	0.666585	0.929984		3
Q9Y3D5	MRPS18C	1.2853	-1.08909	2.0417	-0.0502711		0.419146	0.585523	0.0867306	0.982731		4
P19367	HK1	1.28036	0.549999	2.52357	1.1035		0.189563	0.693003	0.00485069	0.307949		16
P11586	MTHFD1	1.28021	0.705238	0.535556	0.435099		0.0382444	0.340283	0.279812	0.543013		46
P10515	DLAT	1.27162	1.33245	-0.023933	-0.779717		0.090419	0.10178	0.972635	0.362809		14
Q9UGM6	WARS2	1.26066	1.76359	2.43172	0.104483		0.0525498	0.0116322	0.000684482	0.926648		20
Q7Z6M4	MTERFD2; MTERF4	1.24587	1.61214	3.2914	0.211398		0.505733	0.444335	0.0229138	0.942525		3
Q9Y255	PRELID1	1.23735	4.10694	-1.68938	-2.2169		0.628582	0.0814638	0.340392	0.36936		8
Q9NX47	MARCH5	1.23395	1.22541	2.67254	1.30535		0.261442	0.340933	0.00692762	0.280392		2
Q9Y277	VDAC3	1.23155	0.83707	1.24563	0.289106		0.460193	0.706713	0.308445	0.909052		5
P11498	PC	1.21497	1.67515	3.32463	2.3615		0.429523	0.320203	0.009789	0.129747		9
Q5JTZ9	AARS2	1.20671	1.33116	2.25256	0.121819		0.270889	0.285285	0.0162807	0.946759		15
Q9BX68	HINT2	1.20638	2.76177	0.558415	-0.0156893		0.73935	0.444026	0.830443	0.995443		2
Q9BPW8	NIPSNAP1	1.18526	1.48737	1.80271	0.41076		0.19405	0.127228	0.0204183	0.716366		12
Q8WWC4	C2orf47; MAIP1	1.18018	1.8876	2.51457	0.0010584		0.342803	0.147737	0.0156387	0.999351		7
P40692	MLH1	1.17624	0.666323	2.45459	1.27252		0.672598	0.879614	0.186499	0.659824		5
Q6P1L8	MRPL14	1.17251	0.665584	1.66737	1.12187		0.374831	0.710395	0.0946222	0.41723		5
Q9H857	NT5DC2	1.16766	1.5819	2.52792	-0.0316134		0.567487	0.490767	0.0822657	0.990408		4
A0A2R8Y6Y7	SUCLA2	1.15885	1.40252	1.70412	0.512463		0.279362	0.236033	0.0484627	0.698376		6
P07195	LDHB	1.14736	0.7297	1.94977	0.546885		0.253654	0.58135	0.0214193	0.64997		20
U3KQ69	MTG1	1.14604	1.12664	1.44106	-1.08828		0.700418	0.762141	0.467329	0.723131		11
P33316	DUT	1.14277	-2.87219	-0.547132	-0.465664		0.426084	0.0406104	0.62363	0.795214		2
Q8WW59	SPRYD4	1.14044	1.46273	0.553327	-1.63804		0.414651	0.345493	0.612047	0.26117		4
Q6UB35	MTHFD1L	1.13161	1.68015	1.38061	-0.484707		0.210285	0.0752669	0.0582041	0.660519		27
Q16740	CLPP	1.12952	-0.0714477	4.30076	1.26013		0.471692	0.985891	0.00222618	0.432868		2
F5GYG5	REXO2	1.12822	1.22965	1.77223	0.60198		0.313102	0.340283	0.0465008	0.647279		5
O96008	TOMM40	1.11536	0.675734	1.31255	0.596674		0.471638	0.752552	0.243202	0.74131		4
Q9NX63	CHCHD3	1.11379	1.0867	-1.23508	-0.855667		0.246751	0.334621	0.103729	0.416359		13
B8ZZV9	COQ10B	1.10065	0.963826	1.25359	-1.84744		0.437945	0.585523	0.230059	0.191965		4
Q12849	GRSF1	1.094	1.11737	0.737091	-0.308908		0.157135	0.190614	0.226921	0.755952		24
Q9HBH1	PDF	1.09212	2.02627	1.79053	1.75674		0.369767	0.0981196	0.0563618	0.156344		9
O75323	GBAS; NIPSNAP2	1.06452	0.7962	0.49411	-0.165592		0.298136	0.540588	0.545982	0.920346		7
P78549	NTHL1	1.05302	0.94381	2.71144	0.145223		0.221193	0.34739	0.00150848	0.917914		4
Q96BP3	PPWD1	1.04753	0.966635	2.73666	1.96889		0.335908	0.455693	0.00474685	0.0852586		3
Q9BSH4	TACO1	1.04067	1.37977	1.71215	2.13028		0.381716	0.285285	0.0602581	0.0830164		4
Q9NYY8	FASTKD2	1.0368	1.35711	1.39406	-1.22012		0.180539	0.097068	0.0304913	0.14415		25
P21399	ACO1	1.00751	0.893038	1.38637	1.37601		0.621019	0.728905	0.323507	0.491227		10
Q05932	FPGS	1.00636	0.671465	1.29004	-2.07735		0.404322	0.6801	0.150293	0.0943046		8
Q9NWU5	MRPL22	1.00434	1.17136	1.73833	-0.26852		0.312939	0.295445	0.0312807	0.843855		10
Q9NXH9	TRMT1	0.998645	1.18676	4.16074	1.04529		0.648221	0.656123	0.0123606	0.648733		2
P29401	TKT	0.994835	0.902294	1.38689	0.366791		0.188951	0.299356	0.0277566	0.696822		25
Q9UJS0	SLC25A13	0.992369	1.26245	3.78466	3.00818		0.493788	0.443978	0.00296535	0.0404635		3
P56134	ATP5J2	0.987824	1.39119	3.10651	0.63042		0.643159	0.571945	0.0408849	0.796251		3
Q4G176	ACSF3	0.950356	-0.792208	1.59849	-0.412015		0.456728	0.630425	0.0916127	0.795214		3
Q96EL3	MRPL53	0.942072	0.616586	0.243386	-0.0110087		0.535803	0.766734	0.842715	0.994454		5
Q9BQP7	C20orf72; MGME1	0.935132	0.869178	2.05893	0.757786		0.448103	0.571945	0.0317953	0.570768		11
Q15785	TOMM34	0.931987	0.429867	-0.896727	-0.210077		0.425385	0.801824	0.301199	0.90429		26
O15091	KIAA0391	0.930294	1.31496	1.41344	-1.09056		0.299284	0.172242	0.0484627	0.26117		17
Q96IX5	USMG5	0.913203	2.32717	2.94373	1.96902		0.713432	0.333945	0.0721317	0.382173		5
J3KS15	MRPL58	0.910468	0.201928	1.45275	0.213151		0.426084	0.931405	0.0892334	0.899296		7
P40925	MDH1	0.88583	0.466519	0.565767	-0.132089		0.471638	0.790919	0.540604	0.94515		8
P83111	LACTB	0.869782	0.643245	2.71081	2.96263		0.574466	0.756851	0.0215915	0.0490567		3
P49406	MRPL19	0.856777	0.845669	1.41651	-0.570134		0.699456	0.759274	0.328155	0.812772		9
P36551	CPOX	0.815527	1.21147	0.766218	-1.57695		0.548019	0.417601	0.434483	0.243388		3
Q9Y2Z9-3	COQ6	0.809193	0.324483	1.20015	-1.47519		0.713432	0.937075	0.403652	0.462776		5
A0A182DWF2	TXNRD2	0.804264	3.81481	2.54326	-0.128249		0.769789	0.0903057	0.132214	0.970154		2
Q9NW81	ATP5SL; DMAC2	0.790785	0.809883	0.110099	0.180433		0.537501	0.610106	0.91598	0.926648		7
Q8NI60	ADCK3; COQ8A	0.790641	0.511027	1.25196	-0.538805		0.7016	0.869176	0.354029	0.809517		5
O75879	PET112; GATB	0.781186	0.512753	0.746285	-0.763552		0.806591	0.919949	0.719961	0.81207		2
M0QWZ7	SARS2	0.776936	0.816568	-0.132307	-1.40118		0.546564	0.608758	0.899584	0.276644		6
Q6P4A7	SFXN4	0.775377	0.813181	2.29622	-0.539197		0.647384	0.698312	0.053692	0.777319		3
O00411	POLRMT	0.774782	1.6659	1.6525	-1.02552		0.502427	0.14704	0.0541445	0.378891		20
Q5T2R2	PDSS1	0.774216	1.06255	0.743347	0.0354413		0.727344	0.681846	0.61906	0.990019		6
Q86SX6	GLRX5	0.743221	1.37576	-1.39876	-2.28152		0.697138	0.490767	0.264509	0.182291		4
P22234	PAICS	0.723785	0.754005	1.85787	0.874179		0.324705	0.377191	0.00476562	0.267186		29
Q9BRQ8	AIFM2	0.706419	-0.244639	2.59345	-1.27249		0.292077	0.816688	0.000414123	0.0755079		9
P14324	FDPS	0.692815	0.583529	2.13682	0.133706		0.688426	0.797887	0.0668358	0.954769		3
P26639	TARS	0.690655	0.921289	1.91304	1.44387		0.36373	0.264365	0.00442413	0.0678587		34
Q9GZY4	COA1	0.674585	0.163722	3.52761	0.409066		0.486365	0.935893	0.000419628	0.713784		3
P35232	PHB	0.672399	0.826243	1.85527	1.50729		0.444278	0.406286	0.010761	0.0939305		16
P54819	AK2	0.646792	1.14564	3.13845	0.926719		0.647384	0.445556	0.00514249	0.500684		7
P11047	LAMC1	0.646536	0.373067	1.97855	0.0431023		0.493788	0.779709	0.0104391	0.973301		12
P54136	RARS	0.641267	0.669565	0.929098	0.632669		0.297029	0.34508	0.056616	0.343686		56
O60783	MRPS14	0.602603	0.187455	1.72215	0.406303		0.850026	0.972821	0.342759	0.917003		2
E5KLJ9	OPA1	0.58423	-1.10915	2.23274	0.527337		0.605183	0.345493	0.0113573	0.67191		5
Q13057	COASY	0.569358	1.76913	1.91746	-0.744082		0.825025	0.457372	0.205197	0.763635		3
Q99832	CCT7	0.552462	0.266945	0.099198	-0.40344		0.387699	0.773161	0.855839	0.5632		35
Q99643	SDHC	0.536508	0.888156	3.44797	0.0523335		0.797494	0.699256	0.013677	0.983418		2
Q99623	PHB2	0.526128	0.708629	1.6896	-0.131504		0.428523	0.336991	0.00386675	0.891357		20
O60488	ACSL4	0.519206	1.60568	2.23482	0.731046		0.719854	0.227547	0.0250522	0.598932		31
Q5T160	RARS2	0.514257	-0.172237	0.856767	-0.487973		0.607717	0.929152	0.220678	0.64941		6
P51970	NDUFA8	0.496661	-0.488761	1.09193	-1.35264		0.787375	0.841332	0.332509	0.393709		3
J3KQ48	PTRH2	0.478252	-0.143027	2.23292	-0.198233		0.670158	0.947694	0.0089915	0.893512		5
A4D1E9	GTPBP10	0.473956	0.101569	2.84401	0.975216		0.652202	0.962961	0.00162931	0.336334		8
Q9BVV7	TIMM21	0.466033	0.154327	1.15274	0.160311		0.730162	0.951047	0.184901	0.931477		3
Q13509	TUBB3	0.450337	0.675505	0.161705	0.227657		0.698904	0.609527	0.851749	0.872848		14
Q96Q11	TRNT1	0.414806	1.15724	0.347854	-0.708694		0.822413	0.511576	0.77187	0.680225		8
Q9NVH1	DNAJC11	0.403088	0.234611	3.38796	0.609263		0.894847	0.963485	0.0500742	0.834983		11
P46199	MTIF2	0.400012	0.896601	0.79979	-1.94935		0.868279	0.710395	0.562514	0.300167		6
Q96EY1-2	DNAJA3	0.399957	-1.5036	1.22538	0.314299		0.682013	0.0817888	0.0653529	0.767199		16
O75874	IDH1	0.392336	0.190465	0.826688	-1.61379		0.877778	0.964763	0.570319	0.412498		8
Q86Y39	NDUFA11	0.29985	-0.61181	2.6813	0.984396		0.85093	0.712294	0.00934792	0.44428		4
P10109	FDX1	0.299814	-1.2477	-1.56119	-3.65945		0.911987	0.636864	0.30271	0.0802459		2
Q8WV60	PTCD2	0.298575	-0.784389	1.35627	-1.50377		0.916296	0.800768	0.3827	0.497427		2
P61604	HSPE1	0.294848	0.367	0.206256	-0.336419		0.734637	0.719902	0.73389	0.70498		5
P60900	PSMA6	0.288814	0.0495188	1.76929	0.0462023		0.760558	0.978159	0.00814423	0.969841		11
O95298	NDUFC2; NDUFC2-KCTD14	0.272891	0.456602	4.17314	0.411435		0.806591	0.707235	0.000129745	0.700838		4
P42126	ECI1	0.250043	-0.124537	-1.93703	-4.53833		0.908672	0.972821	0.106479	0.00980452		5
Q7KZF4	SND1	0.242333	0.627251	1.41143	0.367935		0.780755	0.4593	0.0167985	0.660951		62
P18077	RPL35A	0.227924	0.668601	0.271248	0.158739		0.868986	0.614857	0.745272	0.922335		19
Q9H4A6	GOLPH3	0.222673	1.69414	1.9008	0.162821		0.931504	0.444026	0.178816	0.955701		2
P12236	SLC25A6	0.21463	0.668468	2.8664	1.45216		0.934773	0.832761	0.0598714	0.491227		5
P51648	ALDH3A2	0.192155	0.407822	2.66792	1.75261		0.921564	0.870916	0.022101	0.24846		11
Q07812	BAX	0.189925	-0.636995	0.0559491	-0.116995		0.934769	0.801824	0.96979	0.964595		2
O43865	AHCYL1	0.177874	0.689551	1.98469	2.91838		0.828625	0.340056	0.00129076	0.000658549		27
P35270	SPR	0.174234	0.621199	2.91567	0.364088		0.9617	0.899086	0.137366	0.929984		3
P49247	LOC101060545; RPIA	0.169047	0.117368	1.94641	1.67916		0.935851	0.973448	0.102511	0.314048		4
Q15046	KARS	0.163464	-0.121232	-0.448609	-0.632025		0.911124	0.961787	0.596336	0.600429		39
P63218	GNG5	0.163046	0.693406	-0.0919748	0.189373		0.954913	0.838491	0.960257	0.953965		6
Q13085	ACACA	0.126411	0.614263	0.611126	1.66476		0.95268	0.789623	0.61906	0.314638		18
Q8N442	GUF1	0.10154	0.0173601	-1.27991	-3.59031		0.989302	0.998803	0.73089	0.459051		4
Q9HC36	RNMTL1; MRM3	0.101378	-0.00204192	1.02342	-1.08988		0.934773	0.999473	0.140068	0.26117		7
Q9H845	ACAD9	0.0781753	1.20584	0.891893	-1.40981		0.979557	0.585523	0.506187	0.444555		9
Q96CB9	NSUN4	0.0607543	0.759314	1.90857	1.81088		0.984116	0.771263	0.156713	0.341237		8
Q3ZCQ8	TIMM50	0.056952	-0.21584	0.270422	-0.907405		0.982519	0.947694	0.836322	0.596565		8
P32119	PRDX2	0.0418147	0.0351455	-0.848043	0.154522		0.979028	0.99048	0.2138	0.915456		4
K7EKE6	LONP1	0.0267847	2.09267	1.68836	-0.181088		0.988894	0.0629581	0.0533674	0.917914		22
P34896	SHMT1	0.0042388	-0.247296	2.75678	-0.0179669		0.998243	0.940995	0.0217761	0.9922		4
E9PJH7	SLC25A22	-0.00315022	0.495124	2.58619	1.20328		0.997942	0.621224	0.000830977	0.128193		5
Q02978	SLC25A11	-0.00739374	0.210942	-0.020031	0.192156		0.997897	0.946351	0.986943	0.929713		6
Q13472	TOP3A	-0.0169692	-0.0697422	1.06409	0.026063		0.992565	0.980322	0.249003	0.988799		13
O94826	TOMM70A; TOMM70	-0.0235214	0.19275	1.14995	1.45226		0.991326	0.947694	0.263504	0.315512		12
Q9P032	NDUFAF4	-0.124587	0.397356	3.02646	2.08591		0.9617	0.910617	0.0387067	0.289866		3
Q15286	RAB35	-0.127786	-0.191778	-0.164598	0.345281		0.876886	0.845897	0.739173	0.610837		17
Q8TCD5	NT5C	-0.14825	-1.05601	1.69783	-0.104109		0.934203	0.504665	0.0872379	0.957948		4
P42356	PI4KA	-0.155903	-0.450245	0.472759	0.571625		0.924025	0.803145	0.619256	0.69153		17
P28288	ABCD3	-0.159978	-0.062622	1.36248	0.995661		0.908672	0.97871	0.0760603	0.352885		5
Q00325-2	SLC25A3	-0.192057	0.313771	1.10202	0.387853		0.873995	0.81984	0.103162	0.713479		17
P48201	ATP5G3	-0.209697	-0.704453	2.23924	-3.36164		0.919545	0.741686	0.0575681	0.0359766		4
P62906	RPL10A	-0.252068	-0.354742	0.15691	0.280608		0.773701	0.719902	0.794834	0.747321		19
P08574	CYC1	-0.26144	0.0544675	1.1428	-1.44011		0.806591	0.978159	0.0797803	0.105614		11
P55957	BID	-0.270852	0.0226406	-0.0234294	0.67843		0.898198	0.995369	0.986688	0.708599		4
P62244	RPS15A	-0.274303	-0.413535	0.302617	0.216236		0.831231	0.77655	0.70736	0.879425		17
P49207	RPL34	-0.28262	0.222832	0.40837	0.737867		0.876543	0.940536	0.703515	0.621266		11
Q969P6	TOP1MT	-0.302446	0.0444396	1.7035	-0.84391		0.878305	0.991802	0.124009	0.60634		3
P05141	SLC25A5	-0.310739	0.206005	1.59146	0.786978		0.758468	0.893343	0.0189843	0.367523		26
O95881	TXNDC12	-0.315856	-0.676898	-0.668126	-0.437674		0.931504	0.892744	0.763696	0.917914		2
P23368	ME2	-0.324222	0.155212	0.688138	-2.32335		0.767229	0.935893	0.305705	0.0174308		13
P49327	FASN	-0.43923	-0.204328	-0.179573	0.242904		0.593661	0.879923	0.777455	0.801419		118
P07919	UQCRH	-0.476068	0.622508	-0.853555	-0.330793		0.648093	0.614857	0.229889	0.777935		3
O95202	LETM1	-0.479871	0.697561	2.48484	0.498458		0.57452	0.461029	0.0012945	0.572244		5
O95140	MFN2	-0.556394	0.387482	0.589782	-1.5512		0.878305	0.947305	0.793597	0.60577		3
P13196	ALAS1	-0.609619	-0.0413462	1.80392	-1.24419		0.741931	0.992387	0.126424	0.451902		10
P11182	DBT	-0.641084	-0.305468	1.29224	1.03605		0.428115	0.797887	0.0390011	0.203912		14
Q9NVA1	UQCC; UQCC1	-0.661438	0.203437	2.35611	-0.595456		0.68384	0.947694	0.0367647	0.728137		4
P62269	RPS18	-0.69156	-0.602958	-0.510918	-0.124878		0.425385	0.576085	0.430578	0.927035		27
Q86U90	YRDC	-0.711589	-1.04703	3.99516	-0.499833		0.471692	0.331275	0.000223542	0.651369		9
Q06055	ATP5G2	-0.828597	0.0616251	1.93413	-1.15267		0.806402	0.994591	0.3412	0.718715		3
Q96HS1	PGAM5	-0.928702	-0.357853	0.174895	-0.480805		0.143961	0.695267	0.751827	0.504606		20
P53985	SLC16A1	-0.935509	-0.428539	0.382068	0.400878		0.212903	0.688936	0.529521	0.663068		10
Q00059	TFAM	-0.998834	-0.404502	1.1935	1.4001		0.164199	0.693858	0.0435076	0.0745596		26
Q13686	ALKBH1	-1.26124	-0.636646	1.46282	-2.17238		0.656872	0.893343	0.456389	0.421112		2
P13647	KRT5	-1.273	-1.84377	-2.25621	-1.50052		0.593661	0.490767	0.177236	0.538965		8
Q9NX74	DUS2; DUS2L	-1.35867	-0.318525	1.49154	-0.789467		0.273356	0.893343	0.125457	0.578898		4
Q96RR1	C10orf2; TWNK	-1.92622	-0.688565	2.00058	0.0432487		0.273591	0.801824	0.145777	0.987491		4
Q14790	CASP8	-2.00707	-0.557135	0.0607385	-1.03152		0.379822	0.893351	0.976225	0.703908		2
