# Supplementary material for: LONP1 and mtHSP70 cooperate to promote mitochondrial protein folding
Source: Nat Commun. 2021 Jan 11;12:265. doi: 10.1038/s41467-020-20597-z (PMC7801493; doi:10.1038/s41467-020-20597-z)
Supplement: Supplementary file 4 — Supplementary Data 2 [file 41467_2020_20597_MOESM4_ESM.xlsx]

## Sheet: Supplementary Data 2
Uniprot accession	Name	log2 LONP1 kd/Ctrl	log2 JA3 kd/Ctrl	LONP1 kd/Ctrl BH adj. p-value	JA3 kd/Ctrl BH adj. p-value	subcompartmental localization	# unique peptides
P42765	ACAA2	2.56443	2.41347	0.00598801	0.0105768	Matrix or IMM	19
P49748-3	ACADVL	3.86832	3.19699	0.000890909	0.00366916	Matrix or IMM	37
Q9Y305	ACOT9	3.36819	2.2202	0.00347905	0.0475382	unknown	4
P54886	ALDH18A1	1.81548	1.77936	0.0125884	0.0182897	unknown	40
P30837	ALDH1B1	2.58009	2.11182	0.0125884	0.048253	Matrix or IMM	16
Q3SY69	ALDH1L2	3.6122	3.37221	0.00088377	0.00165352	Matrix or IMM	22
P05091	ALDH2	3.01936	2.62585	0.00145452	0.00444845	Matrix or IMM	13
P25705	ATP5A1	3.80271	3.56363	0.000152028	0.000367469	Matrix or IMM	47
P06576	ATP5B	3.48301	3.61114	0.00375589	0.0039246	Matrix or IMM	33
P36542	ATP5C1	2.72393	2.89463	0.000764116	0.00068315	Matrix or IMM	18
P24539	ATP5F1	4.25946	4.76574	0.000152028	9.64008e-05	Matrix or IMM	27
P48047	ATP5O	4.29852	3.41959	0.000308277	0.00167659	Matrix or IMM	15
Q9Y6H1	CHCHD2	4.18222	2.78576	0.00397999	0.0499013	IMS	5
O76031	CLPX	2.85576	3.12732	0.00248694	0.00187193	Matrix or IMM	34
P20674	COX5A	2.88409	2.97081	0.00201348	0.00234479	Matrix or IMM	6
P10606	COX5B	4.43878	3.3906	0.00181294	0.0116322	Matrix or IMM	5
P14406	COX7A2	3.69405	4.65778	0.00165583	0.00068315	Matrix or IMM	3
H0YBD2	COX7A2L	3.85127	4.56808	0.00145452	0.00068315	Matrix or IMM	3
P31327	CPS1	2.20026	2.1286	0.0103784	0.0154169	Matrix or IMM	9
O75390	CS	2.50543	2.49628	0.00452001	0.00596882	Matrix or IMM	13
Q6PI48	DARS2	1.69776	1.74111	0.0112414	0.0116761	Matrix or IMM	28
Q16698-2	DECR1	2.39645	1.70049	0.00219669	0.0223263	Matrix or IMM	12
P30084	ECHS1	1.76411	1.73524	0.0205431	0.0302012	Matrix or IMM	14
Q9BQ52	ELAC2	1.74273	2.24551	0.028512	0.00867401	Matrix or IMM	36
P13804	ETFA	3.57871	2.90533	0.00112504	0.00518497	Matrix or IMM	19
P22830	FECH	1.98004	2.11657	0.0252766	0.0231695	Matrix or IMM	6
P41250	GARS	2.5709	2.47367	0.000368208	0.00068315	Matrix or IMM	36
Q96RP9	GFM1	3.13041	3.16773	0.000868615	0.000984353	Matrix or IMM	35
Q969S9	GFM2	2.62384	2.55508	0.00736082	0.0106268	Matrix or IMM	9
Q9NS18	GLRX2	1.90277	1.85091	0.0330026	0.0499013	unknown	4
O94925-3	GLS	2.78716	2.22933	0.00165583	0.00850221	Matrix or IMM	30
P00367	GLUD1	3.09571	2.79931	0.000176928	0.000509044	Matrix or IMM	32
P00505	GOT2	2.93018	2.41187	0.000888026	0.00366916	Matrix or IMM	25
Q9HAV7	GRPEL1	2.61714	2.51682	0.000868615	0.00117652	Matrix or IMM	13
Q8TAA5	GRPEL2	3.01561	3.33736	0.00839002	0.00596882	Matrix or IMM	12
Q9H4K7	GTPBP5; MTG2	2.00196	2.18242	0.0237496	0.019499	Matrix or IMM	12
Q16836	HADH	2.36135	2.60542	0.00222788	0.00165352	Matrix or IMM	7
H0YFD6	HADHA	2.39394	1.85542	0.00600274	0.0332711	Matrix or IMM	55
P55084	HADHB	2.21057	1.6364	0.00606398	0.0420439	Matrix or IMM	25
A0A2R8Y5P7	HARS2	4.83912	4.84983	0.0272518	0.0361336	Matrix or IMM	14
P38646	HSPA9	2.35039	1.75386	0.00606398	0.0406883	Matrix or IMM	62
P10809	HSPD1	1.5284	1.76442	0.0216265	0.0118221	Matrix or IMM	59
P48735	IDH2	3.44801	2.46072	0.00337587	0.0314731	Matrix or IMM	17
O43837	IDH3B	3.02418	2.48323	0.00189455	0.00850221	Matrix or IMM	25
P51553	IDH3G	3.10966	2.71978	0.00248694	0.00766581	Matrix or IMM	15
Q96AB3	ISOC2	3.74674	4.05239	0.000436853	0.000421462	Matrix or IMM	5
Q15031	LARS2	2.23577	2.21249	0.00400179	0.00579125	Matrix or IMM	20
P42704	LRPPRC	2.11489	2.11403	0.00606398	0.00774556	Matrix or IMM	122
Q96EH3	MALSU1	2.54804	3.59337	0.0118533	0.00187193	Matrix or IMM	4
Q8IVS2	MCAT	2.38785	2.2504	0.00742359	0.0125568	Matrix or IMM	7
Q96RQ3	MCCC1	2.86211	2.79378	0.00189455	0.00299592	Matrix or IMM	8
P40926	MDH2	2.28217	2.34391	0.0209801	0.0239267	Matrix or IMM	23
Q9BYD6	MRPL1	4.45392	3.09033	0.000344652	0.0046034	Matrix or IMM	10
Q9Y3B7	MRPL11	1.87033	1.49202	0.00866742	0.0397538	Matrix or IMM	18
P52815	MRPL12	2.51038	2.84183	0.0109866	0.00683248	Matrix or IMM	7
Q9BYD1	MRPL13	3.96052	3.30957	0.00714371	0.0251847	Matrix or IMM	12
Q9NX20	MRPL16	4.1791	4.16537	6.47803e-05	9.64008e-05	Matrix or IMM	8
Q9H0U6	MRPL18	3.67829	3.19535	0.000268792	0.000899587	Matrix or IMM	7
Q5T653	MRPL2	3.15608	3.42898	0.0111061	0.00850221	Matrix or IMM	13
Q7Z2W9	MRPL21	3.90146	3.77506	0.000176928	0.000401175	Matrix or IMM	11
Q16540	MRPL23	4.01338	3.6426	0.00289921	0.00684035	Matrix or IMM	5
Q96A35	MRPL24	2.92381	2.47859	0.00318781	0.0106892	Matrix or IMM	12
Q13084	MRPL28	3.0068	3.24325	0.00145452	0.00106068	Matrix or IMM	14
P09001	MRPL3	3.38115	3.55208	0.000868615	0.000832168	Matrix or IMM	15
Q8TCC3	MRPL30	3.49663	3.34976	0.00156628	0.00279626	Matrix or IMM	3
Q9NYK5	MRPL39	2.25686	2.36352	0.0117308	0.0113431	Matrix or IMM	14
Q8N983-4	MRPL43	3.70924	2.98525	0.00139478	0.00638807	Matrix or IMM	6
Q9H9J2	MRPL44	6.15019	5.21449	0.00194145	0.00717425	Matrix or IMM	9
Q9H2W6	MRPL46	2.83648	2.83244	0.0276608	0.0370726	Matrix or IMM	7
Q96GC5	MRPL48	2.54067	2.56143	0.00964769	0.0115621	Matrix or IMM	3
Q5SZR1	MRPL9	3.9922	3.38655	0.000159277	0.00068315	Matrix or IMM	2
O15235	MRPS12	1.70475	2.29819	0.0250526	0.00596882	Matrix or IMM	5
P82914	MRPS15	1.93664	1.99181	0.0193496	0.0208899	Matrix or IMM	4
Q9Y399	MRPS2	2.4778	2.68376	0.00155123	0.00111105	Matrix or IMM	19
P82650	MRPS22	2.81365	2.41867	0.00233235	0.00785998	Matrix or IMM	30
Q96EL2	MRPS24	2.6088	2.06181	0.00222788	0.0116322	Matrix or IMM	9
P82663	MRPS25	1.89541	2.29241	0.0472223	0.0243045	Matrix or IMM	7
Q9BYN8	MRPS26	2.21918	2.00048	0.00421654	0.00953424	Matrix or IMM	13
Q92552	MRPS27	2.67875	2.90906	0.00866742	0.00684035	Matrix or IMM	22
Q9NP92	MRPS30	2.91018	2.99501	0.00608952	0.00671988	Matrix or IMM	17
P82673	MRPS35	3.42265	3.06079	0.00132858	0.00312516	Matrix or IMM	16
P82675	MRPS5	2.20859	3.65078	0.0381651	0.00287847	Matrix or IMM	13
Q9Y2R9	MRPS7	3.09968	2.61987	0.00248694	0.00902701	Matrix or IMM	15
Q96E29	MTERFD1; MTERF3	4.0002	3.42874	0.000268792	0.000968498	Matrix or IMM	7
P13995	MTHFD2	3.01146	2.28515	0.00233235	0.0161244	Matrix or IMM	21
Q9Y2Z2	MTO1	4.76518	3.95068	0.00233235	0.00944902	Matrix or IMM	5
E7ESZ7	NDUFA10	2.2733	2.0634	0.0132295	0.0305817	Matrix or IMM	22
Q9P0J0	NDUFA13	6.06102	4.66056	0.000159277	0.000953929	Matrix or IMM	7
O43678	NDUFA2	4.72691	3.224	0.000211806	0.00287847	Matrix or IMM	4
Q16718	NDUFA5	3.0861	3.32815	0.00145452	0.00106068	Matrix or IMM	6
O43674-2	NDUFB5	4.35121	4.25279	0.00961971	0.0132157	Matrix or IMM	7
Q9Y6M9	NDUFB9	4.34315	3.11662	0.00588972	0.0468493	Matrix or IMM	12
P28331	NDUFS1	3.80707	2.98817	0.00116871	0.00631402	Matrix or IMM	39
O75306	NDUFS2	4.32711	3.52805	6.47803e-05	0.000288367	Matrix or IMM	11
O75489	NDUFS3	3.83065	3.36083	0.000256851	0.000806072	Matrix or IMM	21
O75380	NDUFS6	4.14356	2.7782	0.000831804	0.0106653	Matrix or IMM	8
A0A087WTI3	NDUFS7	3.27788	3.16307	0.00866742	0.0128861	Matrix or IMM	7
G3V0I5	NDUFV1	3.48189	3.50135	0.00150556	0.00179365	Matrix or IMM	28
E7EPT4	NDUFV2	4.87653	3.13621	0.000159277	0.00299592	Matrix or IMM	13
Q9Y697	NFS1	2.212	1.7464	0.00403214	0.0208117	Matrix or IMM	8
P04181	OAT	3.23105	2.70495	0.000493302	0.00179365	Matrix or IMM	20
P55809	OXCT1	3.72776	2.79049	0.00822841	0.0499013	Matrix or IMM	15
P05166	PCCB	4.09476	3.34361	0.00132858	0.0058529	Matrix or IMM	23
Q16822	PCK2	3.03935	2.28344	0.00577982	0.0369826	Matrix or IMM	27
Q6L8Q7	PDE12	2.04825	1.85561	0.0203642	0.0449107	Matrix or IMM	22
P08559	PDHA1	2.54557	2.49747	0.0203223	0.0301	Matrix or IMM	16
P11177	PDHB	3.72499	3.93233	0.00551706	0.0052609	Matrix or IMM	16
O00330	PDHX	2.92142	3.29584	0.0162848	0.01013	Matrix or IMM	3
Q8NCN5	PDPR	3.24857	2.83167	0.00177731	0.00579125	Matrix or IMM	26
O75439	PMPCB	2.67699	2.86777	0.000831278	0.00068315	Matrix or IMM	19
Q8TCS8	PNPT1	1.47531	1.81559	0.0235045	0.00915195	Matrix or IMM	39
Q9H2U2	PPA2	2.25831	2.1782	0.0204086	0.0332711	Matrix or IMM	17
P30405	PPIF	3.75364	3.36739	0.0011262	0.00276842	Matrix or IMM	7
P30048	PRDX3	2.40726	2.0638	0.00394988	0.0116761	Matrix or IMM	14
Q96EY7	PTCD3	2.16937	2.23424	0.0136353	0.0143789	Matrix or IMM	15
P32322	PYCR1	3.09379	3.02376	0.000868615	0.00111105	Matrix or IMM	12
Q96C36	PYCR2	3.47978	3.54362	0.000831278	0.000899587	Matrix or IMM	13
P31040	SDHA	3.81789	3.20794	0.000127609	0.000401175	Matrix or IMM	24
P21912	SDHB	2.60244	1.68999	0.00145452	0.0238735	Matrix or IMM	16
P34897	SHMT2	2.58388	2.36154	0.00112504	0.00234479	Matrix or IMM	36
Q04837	SSBP1	2.01826	2.01501	0.0293281	0.0395132	Matrix or IMM	17
Q9UJZ1	STOML2	2.58145	2.6202	0.0194757	0.0224843	Matrix or IMM	10
Q96I99	SUCLG2	3.4014	2.5965	0.00140926	0.00850221	Matrix or IMM	11
Q9BW92	TARS2	2.80226	2.79906	0.0164582	0.0215188	Matrix or IMM	24
Q9H5Q4	TFB2M	2.69054	2.79202	0.00538246	0.00579125	Matrix or IMM	16
O43615	TIMM44	4.10486	3.51415	0.000217	0.000806072	Matrix or IMM	18
Q12931	TRAP1	2.7379	2.38914	0.00177731	0.00579125	Matrix or IMM	22
Q7L0Y3	TRMT10C	2.09052	1.84625	0.0194978	0.0475228	unknown	25
O95900	TRUB2	3.487	2.28035	0.00233235	0.0374858	Matrix or IMM	12
P49411	TUFM	2.58457	2.67633	0.000368208	0.000505377	Matrix or IMM	38
P31930	UQCRC1	4.3758	4.34471	0.000159277	0.000288367	Matrix or IMM	33
P22695	UQCRC2	2.42911	2.52642	0.0235045	0.0251064	Matrix or IMM	21
P47985	UQCRFS1	2.84242	2.92275	0.00155123	0.00165691	Matrix or IMM	12
Q96I51	WBSCR16; RCC1L	2.97683	2.89587	0.00194145	0.00312516	Matrix or IMM	6
Q9Y2Z4	YARS2	2.59069	2.3941	0.00606398	0.0116322	Matrix or IMM	17
