# Supplementary material for: LONP1 and mtHSP70 cooperate to promote mitochondrial protein folding
Source: Nat Commun. 2021 Jan 11;12:265. doi: 10.1038/s41467-020-20597-z (PMC7801493; doi:10.1038/s41467-020-20597-z)
Supplement: Supplementary file 5 — Supplementary Data 3 [file 41467_2020_20597_MOESM5_ESM.xlsx]

## Sheet: Proteins
Accession	Description	Coverage in Percent	Number of Peptides	Number of Isoforms	Number of PSMs	Number of Unique Peptides	Number of AAs	MW in kDa	calc pI	Number of Peptides by Search Engine A6 PMI-Byonic	Biological Process	Cellular Component	Molecular Function	Pfam IDs	Entrez Gene ID	Ensembl Gene ID	Gene Symbol	Chromosome	KEGG Pathways	WikiPathways	Reactome Pathways	Number of Protein Pathway Groups	Number of Razor Peptides	Abundances Normalized F3 Control WT	Abundances Normalized F6 Control WT	Abundances Normalized F7 Control WT	Abundances Normalized F2 Sample Lon	Abundances Normalized F5 Sample Lon	Abundances Normalized F9 Sample Lon	Abundances Normalized F1 Sample JA3	Abundances Normalized F4 Sample JA3	Abundances Normalized F8 Sample JA3	Abundances Normalized F10 Sample CD	Abundances Normalized F11 Sample CD	Abundances Normalized F12 Sample CD	Abundances Normalized F13 Sample CHX	Abundances Normalized F14 Sample CHX	Abundances Normalized F15 Sample CHX	Found in Sample in S10 F10 Sample CD	Found in Sample in S11 F11 Sample CD	Found in Sample in S12 F12 Sample CD	Found in Sample in S13 F13 Sample CHX	Found in Sample in S14 F14 Sample CHX	Found in Sample in S15 F15 Sample CHX	Found in Sample in S1 F1 Sample JA3	Found in Sample in S4 F4 Sample JA3	Found in Sample in S8 F8 Sample JA3	Found in Sample in S2 F2 Sample Lon	Found in Sample in S5 F5 Sample Lon
A0A024QZP7	Cell division cycle 2, G1 to S and G2 to M, isoform CRA_a OS=Homo sapiens OX=9606 GN=CDK1 PE=1 SV=1	56	15	16	88	15	297	34.1	8.4	15	cell death;cell differentiation;cell division;cell organization and biogenesis;cell proliferation;cellular component movement;metabolic process;regulation of biological process;response to stimulus	cytosol;membrane;mitochondrion;nucleus;organelle lumen	catalytic activity;nucleotide binding;protein binding;receptor activity	Pf00069, Pf07714, Pf14531	983	ENSG00000170312.15	CDK1	10		miRNA Regulation of DNA Damage Response; Cell Cycle; Regulation of Microtubule Cytoskeleton; Spinal Cord Injury; Retinoblastoma (RB) in Cancer; ATM Signaling Pathway; PPAR Alpha Pathway; TGF-beta Signaling Pathway; ATM Signaling Network in Development and Disease; G1 to S cell cycle control; DNA Damage Response		11	0	9.97882e+06	7.25417e+06	6.02549e+06	6.81401e+06	4.6397e+06	6.4591e+06	1.05596e+07	5.63429e+06	7.95869e+06	5.00951e+07	3.90009e+07	3.75074e+07	1.14215e+07	1.53855e+07	1.1448e+07	High	High	High	High	High	High	High	High	High	High	High
A0A024R442	Aspartyl aminopeptidase OS=Homo sapiens OX=9606 GN=DNPEP PE=1 SV=1	10	2	2	2	2	471	52	7.42	2	metabolic process	cytoplasm;cytosol;nucleus	catalytic activity;metal ion binding;protein binding	Pf02127, Pf05343	23549		DNPEP	2				0	0	15731.9	33515.4	28642.3	121352	35507.8	38355.6	60110	44680	44115.1	423884	33332.6	12477.4	56089.8	21757.4	18965.8	High	Not Found	Not Found	Not Found	Not Found	Not Found	Not Found	Not Found	Not Found	Peak Found	Not Found
A0A024R4E5	High density lipoprotein binding protein (Vigilin), isoform CRA_a OS=Homo sapiens OX=9606 GN=HDLBP PE=1 SV=1	40	42	43	154	42	1268	141.4	6.87	42	metabolic process;transport	cytosol;membrane;nucleus	protein binding;RNA binding	Pf00013, Pf13014, Pf14611	3069	ENSG00000115677.16	HDLBP	2				0	0	1.06616e+07	1.38128e+07	2.50152e+07	8.53385e+06	2.82122e+07	2.44565e+07	1.27642e+07	2.80435e+07	3.30211e+07	1.95483e+07	1.76806e+07	1.9649e+07	1.30151e+07	1.5093e+07	1.41723e+07	High	High	High	High	High	High	High	High	High	High	High
A0A024R4M0	40S ribosomal protein S9 OS=Homo sapiens OX=9606 GN=RPS9 PE=1 SV=1	72	29	31	234	29	194	22.6	10.65	29	cell organization and biogenesis;metabolic process;regulation of biological process;transport	cytoplasm;cytosol;membrane;nucleus;ribosome	protein binding;RNA binding;structural molecule activity;translation regulator activity	Pf00163, Pf01479	6203	ENSG00000274005.3; ENSG00000275323.3; ENSG00000277079.3; ENSG00000278081.3; ENSG00000277359.3; ENSG00000170889.13; ENSG00000274950.4; ENSG00000274626.3; ENSG00000278270.4; ENSG00000274646.4	RPS9	19; CHR_HSCHR19LRC_LRC_T_CTG3_1; CHR_HSCHR19LRC_LRC_J_CTG3_1; CHR_HSCHR19LRC_PGF2_CTG3_1; CHR_HSCHR19LRC_LRC_S_CTG3_1; CHR_HSCHR19LRC_LRC_I_CTG3_1; CHR_HSCHR19LRC_PGF1_CTG3_1; CHR_HSCHR19LRC_COX2_CTG3_1; CHR_HSCHR19_4_CTG3_1; CHR_HSCHR19LRC_COX1_CTG3_1	Ribosome	Cytoplasmic Ribosomal Proteins	Peptide chain elongation; Eukaryotic Translation Termination; Viral mRNA Translation; Formation of the ternary complex, and subsequently, the 43S complex; L13a-mediated translational silencing of Ceruloplasmin expression; Selenocysteine synthesis; Nonsense Mediated Decay (NMD) independent of the Exon Junction Complex (EJC); Nonsense Mediated Decay (NMD) enhanced by the Exon Junction Complex (EJC)…	39	0	2.25566e+08	1.74652e+08	1.44263e+08	7.01374e+07	1.73502e+08	1.09215e+08	1.18288e+08	2.02971e+08	1.24107e+08	1.32293e+08	1.4231e+08	1.12231e+08	1.49547e+08	1.73182e+08	1.19375e+08	High	High	High	High	High	High	High	High	High	High	High
A0A024R571	EH domain-containing protein 1 OS=Homo sapiens OX=9606 GN=EHD1 PE=1 SV=1	24	7	7	12	7	548	61.9	6.71	7	cell organization and biogenesis;coagulation;regulation of biological process;response to stimulus;transport	endosome;membrane	metal ion binding;nucleotide binding;protein binding	Pf00350, Pf01926, Pf12763	10938	ENSG00000110047.17	EHD1	11		Insulin Signaling		1	0	1.39271e+06	624025	478306	3.53003e+06	1.31476e+06	1.8426e+06	5.74845e+06	877138	827294	331747	596248	347606	406261	724068	647381	High	High	High	High	High	High	Peak Found	Peak Found	Peak Found	Peak Found	Medium
A0A024RCR6	BAG6 OS=Homo sapiens OX=9606 GN=BAG6 PE=1 SV=1	13	9	9	23	9	1126	118.6	5.6	9	cell death;cell differentiation;cell organization and biogenesis;metabolic process;regulation of biological process;response to stimulus;transport	cytoplasm;cytosol;membrane;nucleus	protein binding	Pf00240, Pf11976, Pf12057, Pf13881	7917	ENSG00000227761.10; ENSG00000234651.10; ENSG00000228760.10	BAG6	6; CHR_HSCHR6_MHC_DBB_CTG1; CHR_HSCHR6_MHC_MCF_CTG1; CHR_HSCHR6_MHC_MANN_CTG1				0	0	2.2315e+06	2.23608e+06	2.43541e+06	3.01256e+06	3.55517e+06	2.90271e+06	3.43666e+06	2.59581e+06	859893	2.30092e+06	2.95609e+06	2.67377e+06	2.16072e+06	2.92953e+06	2.27226e+06	High	High	High	High	High	High	High	Peak Found	Peak Found	High	Peak Found
A0A067XG54	Phospholipid-transporting ATPase OS=Homo sapiens OX=9606 GN=ATP11C PE=1 SV=1	2	1	1	1	1	1113	127.6	6.62	1	cell differentiation;cell organization and biogenesis;regulation of biological process;transport	endoplasmic reticulum;endosome;membrane	catalytic activity;metal ion binding;nucleotide binding;protein binding;transporter activity	Pf00122, Pf00702, Pf13246	286410	ENSG00000101974.14	ATP11C	X				0	0																Peak Found	Peak Found	High	Peak Found	Peak Found	Peak Found	Not Found	Peak Found	Not Found	Not Found	Not Found
A0A075B7B1	Desmuslin, isoform CRA_a OS=Homo sapiens OX=9606 GN=SYNM PE=1 SV=1	11	11	11	14	11	1253	140.1	5.07	11	cell organization and biogenesis	cytoskeleton;membrane	protein binding;structural molecule activity	Pf00038	23336	ENSG00000182253.14	SYNM	15				0	0	2.28115e+06	1.14121e+06	960881	764924	312477	891534	908545	252814	1.04659e+06	515341	1.14716e+06	1.01703e+06	737683	915890	989545	Peak Found	High	High	Peak Found	Peak Found	High	Peak Found	Not Found	Peak Found	Peak Found	Peak Found
A0A087WT20	DDB1- and CUL4-associated factor 13 OS=Homo sapiens OX=9606 GN=DCAF13 PE=1 SV=1	33	16	17	40	16	597	67.5	9.29	16	metabolic process	cytosol;nucleus	protein binding;RNA binding	Pf00400, Pf04158	25879	ENSG00000164934.13	DCAF13	8				0	0	2.0992e+06	2.64973e+06	1.8706e+06	1.06197e+06	2.61103e+06	1.65009e+06	774979	2.02462e+06	1.59967e+06	1.39267e+07	1.20355e+07	1.47708e+07	1.83429e+06	2.00039e+06	2.19399e+06	High	High	High	High	Medium	High	Peak Found	Peak Found	High	Peak Found	Peak Found
A0A087WT92	Ragulator complex protein LAMTOR4 OS=Homo sapiens OX=9606 GN=LAMTOR4 PE=1 SV=1	25	1	1	1	1	72	7.9	8.25	1	cell organization and biogenesis;regulation of biological process;response to stimulus	membrane;vacuole	protein binding;structural molecule activity		389541	ENSG00000188186.10	LAMTOR4	7				0	0	38686.6	29205.4	58490	453790	17094.5	16450.3	97088.3	207249	22126.6	16724	190525	94979.4	35445.6	61993.2	31785.6	Not Found	High	Peak Found	Not Found	Not Found	Not Found	Peak Found	Peak Found	Not Found	Peak Found	Not Found
A0A087WTI3	NADH dehydrogenase [ubiquinone] iron-sulfur protein 7, mitochondrial OS=Homo sapiens OX=9606 GN=NDUFS7 PE=1 SV=1	37	7	7	15	7	214	23.7	11.74	7	metabolic process			Pf01058		ENSG00000115286.19		19				0	0	459876	345280	174650	5.91862e+06	1.8791e+06	2.85028e+06	7.2595e+06	2.5482e+06	1.2807e+06	2.73428e+06	5.0612e+06	2.1599e+06	311959	435443	157760	High	High	High	Peak Found	Peak Found	Not Found	High	High	Medium	High	Peak Found
A0A087WTQ2	WD repeat-containing protein 37 OS=Homo sapiens OX=9606 GN=WDR37 PE=1 SV=1	5	1	1	2	1	263	29.1	9.14	1			protein binding	Pf00400		ENSG00000047056.14		10				0	0																Peak Found	Peak Found	Peak Found	Peak Found	Peak Found	High	Peak Found	Peak Found	Peak Found	Peak Found	Medium
A0A087WTS3	Protein FAM92A OS=Homo sapiens OX=9606 GN=FAM92A PE=1 SV=1	4	1	1	1	1	288	33.3	6.21	1				Pf06730		ENSG00000188343.12		8				0	0																Not Found	Not Found	High	Not Found	Not Found	Not Found	Not Found	Not Found	Not Found	Not Found	Not Found
A0A087WUE4	Leukocyte receptor cluster member 8 OS=Homo sapiens OX=9606 GN=LENG8 PE=1 SV=1	7	4	4	5	4	874	95.5	9.32	4			protein binding	Pf03399	114823	ENSG00000167615.16	LENG8	19				0	0	508584	484820	211185	1.89423e+06	3.00644e+06	188018	2.03382e+06	825752	135625	352038	300992	224420	192224	508723	461460	High	Medium	Peak Found	Peak Found	Peak Found	Peak Found	Peak Found	Peak Found	Not Found	Peak Found	Medium
A0A087WUQ6	Glutathione peroxidase OS=Homo sapiens OX=9606 GN=GPX1 PE=1 SV=1	74	10	10	31	10	202	21.9	6.55	10	metabolic process;response to stimulus	cytosol	antioxidant activity;catalytic activity	Pf00255		ENSG00000233276.3		3		Association Between Physico-Chemical Features and Toxicity Associated Pathways; One carbon metabolism and related pathways; TYROBP Causal Network		3	0	1.64356e+06	6.94242e+06	1.91471e+06	1.102e+07	5.73441e+06	5.50981e+06	1.20338e+07	4.54633e+06	4.10592e+06	2.44683e+06	1.5702e+06	1.16153e+06	1.62277e+06	1.5581e+06	1.61385e+06	High	High	Peak Found	High	High	High	High	High	High	High	High
A0A087WV05	Uncharacterized protein OS=Homo sapiens OX=9606 PE=4 SV=1	72	6	6	8	6	110	12.7	6.02	6	regulation of biological process	cytosol;mitochondrion				ENSG00000274944.4		1				0	0	236547	1.15077e+06	4.18858e+06	1.64764e+06	2.708e+06	2.96808e+06	1.41561e+06	1.31276e+06	3.26357e+06	426774	454231	401937	1.19932e+06	1.00077e+06	1.41628e+06	Peak Found	Peak Found	Peak Found	High	Peak Found	High	High	Peak Found	Peak Found	Peak Found	Peak Found
A0A087WVQ6	Clathrin heavy chain OS=Homo sapiens OX=9606 GN=CLTC PE=1 SV=1	60	110	118	1031	110	1679	191.9	5.69	110	cell differentiation;cell division;cell organization and biogenesis;cellular component movement;metabolic process;regulation of biological process;response to stimulus;transport	cytosol;endosome;membrane;mitochondrion;vacuole	protein binding;RNA binding;structural molecule activity	Pf00637, Pf01394, Pf04053, Pf09268, Pf13838	1213	ENSG00000141367.11	CLTC	17		Synaptic Vesicle Pathway; VEGFA-VEGFR2 Signaling Pathway; Complement and Coagulation Cascades		3	0	2.72484e+08	2.06999e+08	1.37306e+08	2.69318e+08	1.76433e+08	1.40127e+08	2.4109e+08	1.46685e+08	1.45822e+08	2.77362e+08	3.56676e+08	2.85058e+08	2.40049e+08	2.33392e+08	2.09155e+08	High	High	High	High	High	High	High	High	High	High	High
A0A087WWK3	Cyclin-dependent kinase inhibitor 3 OS=Homo sapiens OX=9606 GN=CDKN3 PE=1 SV=1	8	1	1	3	1	207	23.1	6.04	1	metabolic process	cytoplasm;cytosol	catalytic activity	Pf00102, Pf05706		ENSG00000100526.19		14				0	0	12866.8	42518	17196	133292	193792	31482.5	10379	44537	55310.2	197663	263096	289543	36624.3	9965.02	29949.9	High	Medium	High	Not Found	Not Found	Not Found	Not Found	Peak Found	Not Found	Peak Found	Peak Found
A0A087WWM4	GMP reductase OS=Homo sapiens OX=9606 GN=GMPR2 PE=1 SV=1	22	5	5	9	5	348	38.2	8.47	5	metabolic process		catalytic activity;metal ion binding	Pf00478, Pf01070, Pf01884		ENSG00000100938.17		14				0	0	2.07014e+06	288571	169857	1.34877e+06	1.81035e+06	614363	2.13156e+06	807080	329215	2.05269e+06	1.27844e+06	1.46191e+06	282811	353460	279583	High	Peak Found	High	Peak Found	Peak Found	Peak Found	High	Peak Found	Peak Found	High	High
A0A087WWQ2	Ribosomal RNA small subunit methyltransferase NEP1 (Fragment) OS=Homo sapiens OX=9606 GN=EMG1 PE=1 SV=1	61	9	10	35	9	223	24.4	9.74	9	metabolic process		catalytic activity;RNA binding	Pf03587		ENSG00000268439.5		12				0	0	2.34084e+06	6.05609e+06	4.29766e+06	2.28663e+06	3.14383e+06	3.36035e+06	1.15483e+07	5.01199e+06	1.08803e+06	5.08043e+06	5.61063e+06	4.84443e+06	1.08742e+06	1.67666e+06	1.27618e+06	High	High	High	High	High	High	Peak Found	High	Peak Found	High	High
A0A087WWU8	Tropomyosin alpha-3 chain OS=Homo sapiens OX=9606 GN=TPM3 PE=1 SV=1	85	37	47	547	37	227	26.4	4.78	37	cell organization and biogenesis;cellular component movement	cytoskeleton;cytosol	protein binding;structural molecule activity	Pf00261, Pf12718	7170	ENSG00000143549.19	TPM3	1		Striated Muscle Contraction		1	0	4.83444e+08	2.45346e+08	2.74467e+08	3.39465e+08	2.56832e+08	2.17781e+08	2.13115e+08	2.46294e+08	2.34435e+08	2.24299e+08	1.49418e+08	2.76905e+08	7.41375e+08	2.78329e+08	7.42582e+08	High	High	High	High	High	High	High	High	High	High	High
A0A087WX83	Myomegalin OS=Homo sapiens OX=9606 GN=PDE4DIP PE=1 SV=1	2	3	3	4	3	2431	275.1	5.5	3				Pf02463, Pf07851, Pf07989		ENSG00000178104.19		1				0	0	880551	277038	32648.4	434964	192430	48163.3	388158	349777	40923.4	62476.4	12375.8	45865.1	55548.6	29169.5	26418.9	Medium	Medium	Peak Found	Peak Found	Peak Found	Peak Found	Peak Found	Peak Found	Not Found	Peak Found	Peak Found
A0A087WXK2	Retrotransposon-derived protein PEG10 OS=Homo sapiens OX=9606 GN=PEG10 PE=1 SV=1	4	2	2	4	2	707	80.1	6.39	2	cell organization and biogenesis;reproduction	cytoplasm;cytosol;nucleus	metal ion binding	Pf03732, Pf06005, Pf08284, Pf13650, Pf13975, Pf14662, Pf15035		ENSG00000242265.5		7				0	0	52635.8	2026.86	40341.6	25387.2	21943	61682.9	63386.7	40238.1	47563.4	383752	397122	406907	51221.5	53187.6	33449.4	High	High	High	Not Found	Not Found	Not Found	Peak Found	Peak Found	Not Found	Not Found	Not Found
A0A087WY55	Chromosome 6 open reading frame 55, isoform CRA_b OS=Homo sapiens OX=9606 GN=VTA1 PE=1 SV=1	38	7	8	46	7	280	31.1	6.44	7	cell communication;cell organization and biogenesis;metabolic process;response to stimulus;transport	cytosol;membrane	protein binding	Pf04652	51534	ENSG00000009844.15	VTA1	6				0	0	1.52513e+06	4.27447e+06	2.53255e+06	4.64534e+06	4.73746e+06	2.80239e+06	6.87604e+06	4.21603e+06	3.13283e+06	3.00742e+06	2.29821e+06	2.74008e+06	2.01833e+06	2.91127e+06	2.74499e+06	High	High	High	High	High	High	High	High	High	High	High
A0A087WYN9	ATP-dependent RNA helicase DHX29 OS=Homo sapiens OX=9606 GN=DHX29 PE=1 SV=1	32	33	33	113	33	1370	155.2	8.15	33	metabolic process;regulation of biological process	cytoplasm	catalytic activity;nucleotide binding;RNA binding	Pf00270, Pf00271, Pf04408, Pf07717		ENSG00000067248.9		5				0	0	1.07164e+07	6.05822e+06	4.41487e+06	2.21945e+07	6.97974e+06	3.28354e+06	1.32347e+07	8.11681e+06	4.35203e+06	1.19438e+07	1.21426e+07	1.02361e+07	1.08838e+07	1.05378e+07	1.07121e+07	High	High	High	High	High	High	Peak Found	High	Peak Found	Peak Found	High
A0A087WYR0	Signal recognition particle 19 kDa protein OS=Homo sapiens OX=9606 GN=SRP19 PE=1 SV=1	53	5	5	8	5	120	13.6	10.23	5	cell organization and biogenesis;response to stimulus;transport	cytosol	protein binding;RNA binding	Pf01922	6728	ENSG00000153037.13	SRP19	5				0	0	448716	1.88619e+06	569311	335827	1.48621e+06	2.96135e+06	367165	2.21105e+06	1.47176e+06	1.50455e+06	2.27745e+06	1.21726e+06	738170	1.18362e+06	1.12405e+06	High	Peak Found	Peak Found	Peak Found	Peak Found	High	Peak Found	Medium	High	Peak Found	High
A0A087WYT3	Prostaglandin E synthase 3 OS=Homo sapiens OX=9606 GN=PTGES3 PE=1 SV=1	35	9	9	51	9	164	19.1	4.55	9	cell organization and biogenesis;cell proliferation;metabolic process;regulation of biological process;response to stimulus	cytosol;nucleus	catalytic activity;protein binding	Pf04969	10728	ENSG00000110958.15	PTGES3	12		Aryl Hydrocarbon Receptor Pathway		1	0	1.10441e+07	1.34587e+07	1.24207e+07	1.623e+07	1.15989e+07	3.67764e+07	2.20477e+07	9.24716e+06	2.12389e+07	4.94051e+06	5.58506e+06	6.3459e+06	5.97505e+06	9.16258e+06	8.96274e+06	High	High	High	High	High	High	High	High	High	High	High
A0A087WYU2	Methyltransferase-like 26 OS=Homo sapiens OX=9606 GN=METTL26 PE=1 SV=1	17	2	2	3	2	184	20.4	6.77	2				Pf06080, Pf13659	84326	ENSG00000130731.15	C16orf13; METTL26	16				0	0	128889	1.38948e+06	74300.6	51728.6	339807	74330.8	71312.5	591212	54473.7	711740	680788	584421	61435.5	21792.2	114446	High	Peak Found	High	Not Found	Not Found	Not Found	Not Found	Peak Found	Not Found	Not Found	Peak Found
A0A087WZ13	Ribonucleoprotein PTB-binding 1 OS=Homo sapiens OX=9606 GN=RAVER1 PE=1 SV=1	44	16	16	38	16	739	77.8	8.84	16			RNA binding	Pf00076, Pf13893, Pf14259		ENSG00000161847.13		19				0	0	1.93011e+07	4.29437e+06	3.49441e+06	9.32659e+06	9.30908e+06	8.41312e+06	9.09656e+06	7.19573e+06	5.71118e+06	1.84013e+06	2.73883e+06	2.37151e+06	2.52256e+06	2.22165e+06	2.22224e+06	High	High	High	High	High	High	High	High	Peak Found	High	High
A0A087WZF1	Lipoma-preferred partner OS=Homo sapiens OX=9606 GN=LPP PE=1 SV=1	6	2	2	2	2	590	63.3	7.23	2		cytosol	metal ion binding	Pf00412, Pf02318, Pf03154, Pf03359		ENSG00000145012.13		3				0	0																Not Found	Not Found	Not Found	Not Found	Not Found	High	Not Found	Not Found	Not Found	Not Found	Not Found
A0A087WZG4	Rho guanine nucleotide exchange factor 18 OS=Homo sapiens OX=9606 GN=ARHGEF18 PE=1 SV=2	5	4	4	7	4	1122	126.1	8.41	4	regulation of biological process	cytosol;membrane	metal ion binding	Pf00169, Pf00621		ENSG00000268861.6		19				0	0	442699	837138	61789.5	444762	239502	691970	459764	375610	205690	624420	440239	322238	297691	497879	591092	High	Peak Found	High	High	Peak Found	Peak Found	Peak Found	Peak Found	Peak Found	Peak Found	Peak Found
A0A087WZK0	Deoxyhypusine synthase OS=Homo sapiens OX=9606 GN=DHPS PE=1 SV=1	17	4	4	6	4	370	41.1	5.47	4	metabolic process			Pf01916		ENSG00000095059.15		19				0	0	88015.3	250026	116713	653437	397596	2.01421e+06	2.27104e+06	132138	119106	1.63609e+06	699439	1.3315e+06	367539	93123.3	331780	High	Medium	High	Peak Found	Not Found	Peak Found	Peak Found	Not Found	Not Found	Peak Found	Peak Found
A0A087WZM5	Peptidylprolyl isomerase OS=Homo sapiens OX=9606 GN=FKBP1A PE=1 SV=1	26	2	2	9	2	129	14.9	9.52	2	metabolic process	membrane	catalytic activity	Pf00254		ENSG00000088832.16		20		Target Of Rapamycin (TOR) Signaling; Spinal Cord Injury		2	0	149197	511710	373113	77660.5	1.30995e+06	3.01305e+06	1.42636e+06	643248	709166	956797	405186	834682	844551	989646	914296	Peak Found	Peak Found	Peak Found	High	Medium	Peak Found	Peak Found	High	High	Peak Found	High
A0A087WZR3	Lys-63-specific deubiquitinase BRCC36 OS=Homo sapiens OX=9606 GN=BRCC3 PE=1 SV=1	16	3	3	4	3	293	33.4	6.04	3	metabolic process;response to stimulus		catalytic activity;protein binding	Pf01398		ENSG00000185515.14		X				0	0	161181	576256	25992.1	28778.5	100472	28421	430899	990272	376563	928050	530910	750956	56574.4	80555.5	45717.4	Medium	Peak Found	Peak Found	Not Found	Peak Found	Peak Found	Peak Found	Medium	Peak Found	Peak Found	Peak Found
A0A087WZT0	Protein Smaug homolog 2 OS=Homo sapiens OX=9606 GN=SAMD4B PE=1 SV=1	2	1	1	1	1	663	72.4	7.31	1	regulation of biological process	cytosol	protein binding;RNA binding	Pf00536, Pf07647		ENSG00000179134.15		19				0	0	3594.46	38092.1	16215	48355.2	24091.9	55611.2	54755.6	30106.1	15569	149595	19285.2	129184	51480.1	33716.2	46381.6	High	Not Found	Peak Found	Not Found	Not Found	Not Found	Not Found	Not Found	Not Found	Not Found	Not Found
A0A087X0K1	Calcium-binding protein 39 OS=Homo sapiens OX=9606 GN=CAB39 PE=1 SV=1	3	1	1	3	1	339	39.4	7.11	1				Pf08569		ENSG00000135932.10		2		Focal Adhesion-PI3K-Akt-mTOR-signaling pathway		1	0	237835	55737.1	56808.3	41503.3	7027.5	114764	511248	49740.6	57348	182772	283357	380240	103195	299889	181126	Peak Found	Peak Found	Peak Found	Peak Found	High	Peak Found	Peak Found	Peak Found	Peak Found	High	Peak Found
A0A087X0K9	Tight junction protein ZO-1 OS=Homo sapiens OX=9606 GN=TJP1 PE=1 SV=1	1	1	1	1	1	1676	187.7	6.7	1		cytosol;membrane	protein binding	Pf00018, Pf00595, Pf00625, Pf00791, Pf07653, Pf13180		ENSG00000277401.4; ENSG00000104067.16		CHR_HSCHR15_4_CTG8; 15				0	0	34156.5	238760	86615.8	20140.1	48848.7	5637.18	27075.9	35114.9	98102.7	254742	222927	280513	109442	223720	379195	High	Peak Found	Peak Found	Peak Found	Peak Found	Peak Found	Not Found	Not Found	Peak Found	Not Found	Not Found
A0A087X0P0	Centromere-associated protein E OS=Homo sapiens OX=9606 GN=CENPE PE=1 SV=1	3	4	4	6	4	2664	311.9	5.58	4	cell organization and biogenesis;cellular component movement;regulation of biological process;transport	cytoskeleton;cytosol	catalytic activity;motor activity;nucleotide binding;protein binding;transporter activity	Pf00225, Pf01496, Pf02463, Pf04156, Pf05557, Pf06160, Pf08317, Pf10186, Pf12128, Pf13166		ENSG00000138778.11		4				0	0	81764.8	123798	361975	94128.4	953543	56359.9	170478	1.46303e+06	197021	4.49759e+06	1.95353e+06	2.3874e+06	1.97059e+06	1.27671e+06	1.29622e+06	Peak Found	High	High	Peak Found	Peak Found	Medium	Peak Found	Peak Found	Peak Found	Peak Found	Peak Found
A0A087X0R6	Sorting nexin-12 OS=Homo sapiens OX=9606 GN=SNX12 PE=1 SV=1	70	11	11	53	11	172	19.8	7.78	11				Pf00787		ENSG00000147164.11		X				0	0	2.35133e+06	4.24697e+06	3.67803e+06	4.46522e+06	8.45449e+06	1.09562e+07	2.96914e+06	1.3135e+07	7.74184e+06	7.48913e+06	4.74587e+06	5.93794e+06	4.97072e+06	5.54271e+06	5.77319e+06	High	High	High	High	High	High	High	High	High	High	Peak Found
A0A087X0S5	Collagen alpha-1(VI) chain OS=Homo sapiens OX=9606 GN=COL6A1 PE=1 SV=1	6	3	3	5	3	1026	108.3	5.43	3				Pf00092, Pf01391, Pf13519		ENSG00000142156.14		21		miRNA targets in ECM and membrane receptors		1	0	111259	68568.9	63015.6	80395.2	3.53913e+06	1.07841e+06	270906	392826	45499.6	727347	402746	495032	147235	63568.4	70453.7	High	Peak Found	High	Peak Found	Not Found	Not Found	Peak Found	Peak Found	Not Found	Peak Found	Peak Found
A0A087X0W9	Deubiquitinase OTUD6B OS=Homo sapiens OX=9606 GN=OTUD6B PE=1 SV=1	20	4	4	9	4	323	37.3	6.74	4	metabolic process		catalytic activity	Pf02338, Pf10275	51633	ENSG00000155100.10	OTUD6B	8				0	0	173980	537277	173053	1.01159e+06	2.25602e+06	1.03856e+06	1.64528e+06	2.04198e+06	1.59494e+06	1.63641e+06	704747	854181	1.20691e+06	1.15499e+06	1.71809e+06	High	Peak Found	High	High	High	High	High	Peak Found	Peak Found	Peak Found	Peak Found
A0A087X117	Nodal modulator 1 OS=Homo sapiens OX=9606 GN=NOMO1 PE=1 SV=1	4	3	3	4	3	1267	139.4	5.85	3				Pf09430, Pf13620, Pf13715, Pf14686		ENSG00000103512.14		16				0	0	67068.6	720551	81499.6	191039	483929	16667.6	70452.2	1.56005e+06	107112	1.53701e+06	445799	780840	216817	114528	71075.1	High	Peak Found	Medium	Peak Found	Not Found	Peak Found	Peak Found	Peak Found	Not Found	Peak Found	Medium
A0A087X142	Septin-8 OS=Homo sapiens OX=9606 GN=SEPTIN8 PE=1 SV=1	24	5	5	14	5	426	49.3	6.2	5			nucleotide binding	Pf00735		ENSG00000164402.13		5				0	0	619798	1.12427e+06	856603	523653	591664	380872	762345	1.01794e+06	1.90145e+06	897954	801275	862123	1.06823e+06	1.81443e+06	1.43208e+06	Peak Found	Peak Found	Peak Found	High	High	High	Peak Found	High	High	Peak Found	Peak Found
A0A087X1F8	DDB1- and CUL4-associated factor 13 (Fragment) OS=Homo sapiens OX=9606 GN=DCAF13 PE=1 SV=1	9	2	2	2	2	204	23.4	5.58	2			protein binding	Pf00400		ENSG00000164934.13		8				0	0	4096.75	12550.3	30582.7	41910.9	55921	62417.9	62565.2	18446.2	53995.8	612486	78510.1	348892	34164.3	34752.3	33789.7	High	Peak Found	High	Not Found	Not Found	Not Found	Not Found	Not Found	Not Found	Not Found	Not Found
A0A087X1U1	Arf-GAP with GTPase, ANK repeat and PH domain-containing protein 1 OS=Homo sapiens OX=9606 GN=AGAP1 PE=1 SV=1	11	6	6	8	6	750	82.6	8.37	6	regulation of biological process;response to stimulus		catalytic activity;enzyme regulator activity;metal ion binding;nucleotide binding;protein binding	Pf00023, Pf00071, Pf00169, Pf01412, Pf08477, Pf12796, Pf13606, Pf13637, Pf13857		ENSG00000157985.18		2				0	0	429471	795213	934225	468034	835088	1.62563e+06	215341	1.09232e+06	565170	955827	410282	976380	657894	808497	818162	Peak Found	Peak Found	Peak Found	High	Peak Found	High	Peak Found	High	Peak Found	Peak Found	High
A0A087X1Z2	EF-hand domain-containing protein D1 OS=Homo sapiens OX=9606 GN=EFHD1 PE=1 SV=1	11	1	1	1	1	142	16.2	5.71	1			metal ion binding	Pf13499		ENSG00000115468.11		2				0	0	12436.9	15778.8	14851.9	46834.5	1.44492e+06	48108.8	11881.5	1.36588e+06	183180	61227.6	56844.6	46628.2	51554.8	48678.2	33394	Not Found	Not Found	Not Found	Peak Found	Not Found	Peak Found	Not Found	High	Peak Found	Not Found	Peak Found
A0A087X1Z3	Proteasome activator complex subunit 2 OS=Homo sapiens OX=9606 GN=PSME2 PE=1 SV=1	27	6	6	16	6	254	29.1	6.71	6				Pf02251, Pf02252		ENSG00000100911.15		14				0	0	1.69642e+06	5.27093e+06	1.14433e+06	6.375e+06	3.21399e+06	4.27891e+06	8.11692e+06	4.5832e+06	2.16835e+06	716661	774290	580432	1.79711e+06	2.19147e+06	1.44353e+06	Peak Found	Peak Found	Peak Found	High	High	High	Peak Found	High	Peak Found	Peak Found	High
A0A087X211	Protein CIP2A OS=Homo sapiens OX=9606 GN=CIP2A PE=1 SV=1	27	22	22	54	22	906	102.2	6.23	22	cell differentiation;cell organization and biogenesis;metabolic process;regulation of biological process;transport	cytoplasm;cytosol;Golgi;membrane	catalytic activity;motor activity;protein binding	Pf00769, Pf01576, Pf02463, Pf04111, Pf05103, Pf05483, Pf05557, Pf05667, Pf06637, Pf07111, Pf07888, Pf08317, Pf08614, Pf09730, Pf10174, Pf12072, Pf12128, Pf13166, Pf13476, Pf13868, Pf13870, Pf14257, Pf14943		ENSG00000163507.13		3				0	0	3.80969e+06	1.46835e+07	8.14074e+06	1.86375e+06	7.79232e+06	1.20967e+07	2.30862e+06	8.78453e+06	1.41188e+07	5.63692e+06	4.3805e+06	5.77049e+06	3.6172e+06	3.99588e+06	2.10714e+06	High	High	High	High	High	High	Peak Found	High	High	High	Medium
A0A087X240	Ephrin-A5 OS=Homo sapiens OX=9606 GN=EFNA5 PE=1 SV=1	27	3	3	11	3	188	21.7	6.52	3	regulation of biological process;response to stimulus	membrane	protein binding	Pf00812		ENSG00000184349.12		5		Focal Adhesion-PI3K-Akt-mTOR-signaling pathway		1	0	511350	129613	76486.1	1.08816e+06	608072	688380	723655	554381	97847.7	2.2426e+06	1.89839e+06	1.97251e+06	1.09017e+06	857331	1.19526e+06	High	High	High	High	High	High	Peak Found	Peak Found	Not Found	Peak Found	Peak Found
A0A087X2D5	39S ribosomal protein L45, mitochondrial OS=Homo sapiens OX=9606 GN=MRPL45 PE=1 SV=1	42	8	9	27	8	306	35.3	9.03	8	cell organization and biogenesis;metabolic process	membrane;mitochondrion	protein binding;RNA binding	Pf04280	84311	ENSG00000278845.4	MRPL45	17				0	0	669831	7.68972e+06	4.45313e+06	8.44707e+06	6.01449e+07	3.09251e+07	7.77967e+06	2.07965e+07	1.75289e+07	4.40802e+06	6.16043e+06	5.0212e+06	1.359e+06	958437	1.77717e+06	High	High	High	High	Peak Found	Peak Found	High	High	High	High	Peak Found
A0A087X2I1	26S proteasome regulatory subunit 10B OS=Homo sapiens OX=9606 GN=PSMC6 PE=1 SV=1	60	20	20	100	20	403	45.8	7.78	20	metabolic process;regulation of biological process;response to stimulus;transport	cytoplasm;cytosol;membrane;nucleus;proteasome	catalytic activity;nucleotide binding;protein binding;RNA binding	Pf00004, Pf00910, Pf01078, Pf05496, Pf07724, Pf07726, Pf07728, Pf13191, Pf13207, Pf13401	5706	ENSG00000100519.11	PSMC6	14	Epstein-Barr virus infection; Proteasome	Proteasome Degradation; Parkin-Ubiquitin Proteasomal System pathway		4	0	9.55649e+06	1.15057e+07	6.0658e+06	1.47767e+07	5.89573e+07	1.31663e+07	1.8505e+07	2.44806e+07	9.30889e+06	1.50962e+07	1.43691e+07	1.52109e+07	9.5973e+06	9.74753e+06	7.56384e+06	High	High	High	High	High	High	High	High	High	High	High
A0A088AWN3	Dedicator of cytokinesis protein 9 OS=Homo sapiens OX=9606 GN=DOCK9 PE=1 SV=2	7	9	9	13	9	2081	237.8	7.4	9	regulation of biological process;response to stimulus			Pf00169, Pf06920, Pf11878, Pf14429		ENSG00000088387.18		13				0	0	315744	341883	481638	2.49075e+06	415102	1.33166e+06	2.96201e+06	309160	391114	1.14683e+06	1.43391e+06	1.03156e+06	476715	1.35348e+06	891982	High	High	High	High	High	Peak Found	Medium	Peak Found	Peak Found	Peak Found	Peak Found
A0A096LP22	Probable peptidyl-tRNA hydrolase (Fragment) OS=Homo sapiens OX=9606 GN=PTRH1 PE=1 SV=1	15	1	1	2	1	172	18.5	9.98	1			catalytic activity	Pf01195		ENSG00000187024.13		9				0	0	1918.96	55995.9	35133	26810.3	11894.8	52572.9	21391.2	53097.4	48781	309216	491917	198125	25492	27392.6	44765	High	High	Peak Found	Not Found	Not Found	Not Found	Not Found	Not Found	Not Found	Not Found	Not Found
A0A096LP25	AP2-associated protein kinase 1 (Fragment) OS=Homo sapiens OX=9606 GN=AAK1 PE=1 SV=1	11	3	3	3	3	511	54.4	5.12	3				Pf15282		ENSG00000115977.18		2				0	0	63895	35943.9	45455.6	28701.3	50349.8	42674.6	42374.2	14639.6	50886	22394.3	55562.4	7545.75	40176.6	74748.4	120120	Peak Found	Peak Found	Peak Found	Peak Found	Peak Found	High	Peak Found	Peak Found	Peak Found	Peak Found	Peak Found
A0A096LPI6	Utp12 domain-containing protein (Fragment) OS=Homo sapiens OX=9606 PE=4 SV=2	40	6	6	10	6	279	30.5	7.87	6		mitochondrion		Pf01965, Pf04003		ENSG00000276612.3		21				0	0	442532	148390	376885	3.21853e+06	1.34625e+06	2.93131e+06	3.07337e+06	2.56806e+06	1.40705e+06	499185	567887	252468	104322	163180	116330	Peak Found	Peak Found	Peak Found	Peak Found	Peak Found	Peak Found	High	High	High	High	Peak Found
A0A0A0MQR2	Replication termination factor 2 OS=Homo sapiens OX=9606 GN=RTF2 PE=1 SV=1	29	9	9	18	9	336	37.5	8.44	9	metabolic process	nucleus		Pf04641	51507	ENSG00000022277.12	RTFDC1	20				0	0	4.25346e+06	3.24432e+06	3.95814e+06	1.79239e+06	2.68174e+06	4.8885e+06	2.1743e+06	5.10481e+06	6.38978e+06	5.09644e+06	2.93484e+06	5.63906e+06	1.93719e+06	2.65446e+06	2.61843e+06	High	High	High	High	High	Peak Found	Peak Found	Peak Found	Medium	Peak Found	Peak Found
A0A0A0MQX1	Unconventional myosin-X OS=Homo sapiens OX=9606 GN=MYO10 PE=1 SV=1	22	32	33	56	32	2069	238.4	6.14	32	regulation of biological process;response to stimulus	cytoplasm;cytoskeleton;cytosol;membrane	catalytic activity;motor activity;nucleotide binding;protein binding	Pf00063, Pf00169, Pf00373, Pf00769, Pf00784, Pf12325, Pf15409		ENSG00000145555.14		5				0	0	3.03537e+06	2.27763e+06	2.44832e+06	2.82946e+06	5.55196e+06	738381	3.49251e+06	2.59001e+06	796031	9.38306e+06	5.88529e+06	6.49618e+06	1.66347e+06	1.74537e+06	1.23046e+06	High	High	High	Peak Found	Peak Found	Peak Found	Peak Found	Medium	High	Peak Found	Peak Found
A0A0A0MQX8	Muscleblind-like protein 1 OS=Homo sapiens OX=9606 GN=MBNL1 PE=1 SV=1	12	2	2	4	2	400	43	8.82	2	cell differentiation;metabolic process;regulation of biological process	cytoplasm;cytosol;nucleus	metal ion binding;protein binding;RNA binding		4154	ENSG00000152601.17	MBNL1	3		Adipogenesis		1	0	41503.8	11298.9	6537.07	12965.7	54564.4	51892.5	21210.9	54511.8	61892.7	225463	247490	203791	115101	144019	109105	Peak Found	High	High	Peak Found	Peak Found	Peak Found	Not Found	Not Found	Not Found	High	Not Found
A0A0A0MR02	Voltage-dependent anion-selective channel protein 2 (Fragment) OS=Homo sapiens OX=9606 GN=VDAC2 PE=1 SV=1	73	18	18	123	18	282	30.3	7.81	18	regulation of biological process;transport	membrane;mitochondrion;nucleus	nucleotide binding;protein binding;transporter activity	Pf01459	7417	ENSG00000165637.13	VDAC2	10				0	0	6.71472e+06	1.45225e+07	4.97853e+06	1.20995e+07	3.06344e+07	4.63982e+07	2.02004e+07	1.23784e+07	1.81518e+07	2.72618e+07	2.97521e+07	2.86561e+07	6.18164e+06	8.09179e+06	4.49598e+06	High	High	High	High	High	High	High	High	High	High	High
A0A0A0MR85	Glutathione S-transferase Mu 4 OS=Homo sapiens OX=9606 GN=GSTM4 PE=1 SV=1	28	5	5	13	5	218	25.5	5.9	5	metabolic process		catalytic activity;protein binding	Pf00043, Pf02798, Pf13417, Pf14497		ENSG00000168765.16		1		NRF2 pathway; Metapathway biotransformation		2	0	421078	262676	379191	611971	259010	323404	1.11589e+06	668536	229452	2.82566e+06	2.33477e+06	2.20437e+06	143393	216343	122440	High	High	High	Peak Found	Peak Found	Peak Found	Peak Found	Peak Found	Peak Found	High	Peak Found
A0A0A0MRC4	G-protein-signaling modulator 1 OS=Homo sapiens OX=9606 GN=GPSM1 PE=1 SV=2	2	1	1	2	1	707	78.2	6.95	1	cell differentiation;regulation of biological process	cytosol;Golgi;membrane	enzyme regulator activity;protein binding	Pf00515, Pf02188, Pf13176, Pf13181, Pf13414, Pf13424	26086	ENSG00000160360.12	GPSM1	9				0	0	59728.4	62563	51460.4	2358.34	32368.8	7266.49	60757.6	124420	16952.6	367657	113114	378527	42974	47836	80871.6	High	Peak Found	High	Not Found	Not Found	Peak Found	Peak Found	Peak Found	Not Found	Not Found	Not Found
A0A0A0MRJ3	Neuron navigator 1 OS=Homo sapiens OX=9606 GN=NAV1 PE=1 SV=1	7	8	8	24	8	1830	197.3	8.22	8	cell organization and biogenesis;cellular component movement	cytoplasm	catalytic activity;nucleotide binding;RNA binding	Pf00910, Pf02562, Pf12325, Pf13191, Pf13207, Pf13521	89796	ENSG00000134369.15	NAV1	1				0	0	2.18707e+06	1.79695e+06	1.01411e+06	1.9365e+06	4.15181e+06	3.99179e+06	2.34938e+06	4.5732e+06	3.36138e+06	1.02381e+06	1.08911e+06	1.41245e+06	933766	1.29485e+06	1.60736e+06	Peak Found	Peak Found	Peak Found	High	High	High	High	High	High	High	High
A0A0A0MRM8	Unconventional myosin-VI OS=Homo sapiens OX=9606 GN=MYO6 PE=1 SV=1	63	82	88	588	82	1253	144.9	8.56	82	cellular component movement;regulation of biological process;response to stimulus;transport	cytoplasm;cytosol;Golgi;membrane;nucleus	catalytic activity;motor activity;nucleotide binding;protein binding	Pf00063	4646	ENSG00000196586.13	MYO6	6		VEGFA-VEGFR2 Signaling Pathway		1	0	1.04016e+08	9.67872e+07	7.36474e+07	7.71868e+07	1.12001e+08	6.16761e+07	8.63602e+07	8.14858e+07	6.98746e+07	1.15015e+08	9.85409e+07	9.8471e+07	8.54393e+07	1.24096e+08	1.5325e+08	High	High	High	High	High	High	High	High	High	High	High
A0A0A0MRZ7	Immunoglobulin kappa variable 2D-26 OS=Homo sapiens OX=9606 GN=IGKV2D-26 PE=3 SV=1	11	1	1	1	1	120	13.3	5.06	1	response to stimulus	extracellular;membrane		Pf00047, Pf07686	28884	ENSG00000211623.2	IGKV2D-26	2				0	0	14666.8	22629	1.42047e+06	37116.6	549190	53133	448519	318242	359245	640496	481192	1.02749e+06	78910.6	54110.5	93245.6	Peak Found	Peak Found	Peak Found	Peak Found	Not Found	Peak Found	Peak Found	Peak Found	Peak Found	Not Found	Peak Found
A0A0A0MS54	cAMP-dependent protein kinase catalytic subunit beta OS=Homo sapiens OX=9606 GN=PRKACB PE=1 SV=1	28	7	7	20	7	357	41.3	8.56	7	metabolic process	cytosol	catalytic activity;nucleotide binding	Pf00069, Pf07714, Pf14531		ENSG00000142875.19		1		Common Pathways Underlying Drug Addiction; Chemokine signaling pathway		2	0	1.21224e+06	180575	594993	975846	327982	179032	1.1498e+06	575155	140547	1.96049e+06	4.03436e+06	1.79139e+06	945600	1.29034e+06	1.02133e+06	High	High	High	High	High	High	Peak Found	Peak Found	Not Found	High	Peak Found
A0A0A0MS70	Myeloid differentiation primary response protein MyD88 OS=Homo sapiens OX=9606 GN=MYD88 PE=1 SV=1	32	7	7	16	7	309	34.6	6.16	7	cell death;defense response;regulation of biological process;response to stimulus	cytoplasm;cytosol;membrane;nucleus	protein binding	Pf00531, Pf01582, Pf13676	4615	ENSG00000172936.12	MYD88	3	Chagas disease (American trypanosomiasis); Herpes simplex infection; Toxoplasmosis; Leishmaniasis; Legionellosis; Measles; Tuberculosis; NOD-like receptor signaling pathway; Malaria; African trypanosomiasis; Pertussis; Influenza A; NF-kappa B signaling pathway; Toll-like receptor signaling pathway; Hepatitis B; Salmonella infection	Regulation of toll-like receptor signaling pathway; IL-1 signaling pathway; AGE/RAGE pathway; Structural Pathway of Interleukin 1 (IL-1); IL1 and megakaryocytes in obesity; TLR4 Signaling and Tolerance; Toll-like Receptor Signaling; Simplified Depiction of MYD88 Distinct Input-Output Pathway; Toll-like receptor signaling pathway		25	0	574207	1.19507e+06	952062	580014	576265	841897	549433	765212	651787	1.62329e+06	1.70891e+06	872709	1.17548e+06	1.2458e+06	425078	High	High	Peak Found	High	High	High	Peak Found	Peak Found	Peak Found	Peak Found	Peak Found
A0A0A0MSK5	Torsin-1A-interacting protein 1 OS=Homo sapiens OX=9606 GN=TOR1AIP1 PE=1 SV=1	3	1	1	1	1	462	52.4	7.06	1		membrane		Pf05609		ENSG00000143337.18		1				0	0																Not Found	Not Found	Not Found	Not Found	Not Found	High	Not Found	Not Found	Not Found	Not Found	Not Found
A0A0A0MSK6	Rho GTPase-activating protein 5 OS=Homo sapiens OX=9606 GN=ARHGAP5 PE=1 SV=1	5	5	5	8	5	1498	171.6	6.46	5	regulation of biological process;response to stimulus		catalytic activity;nucleotide binding	Pf00071, Pf00620, Pf01846		ENSG00000100852.12		14				0	0	215521	236092	140573	173141	330872	99721.4	532596	280477	54039.1	525164	546998	499800	629893	882828	639312	High	Peak Found	Peak Found	High	High	High	Peak Found	Peak Found	Peak Found	Peak Found	Peak Found
A0A0A0MT01	Gelsolin OS=Homo sapiens OX=9606 GN=GSN PE=1 SV=1	4	2	2	3	2	767	84.7	5.83	2	cell death;cell organization and biogenesis;metabolic process;regulation of biological process;response to stimulus;transport	cytoplasm;cytoskeleton;cytosol;extracellular;membrane;nucleus;organelle lumen	metal ion binding;protein binding	Pf00626	2934	ENSG00000148180.19	GSN	9		Regulation of Actin Cytoskeleton; Senescence and Autophagy in Cancer		2	0	302681	23430	57958.7	532460	53330.4	23811.8	454900	51551.8	384805	37046.6	32617.4	63368.3	43205.8	2752.84	12039.2	Not Found	Not Found	Not Found	Not Found	Not Found	Not Found	Peak Found	Not Found	Peak Found	Peak Found	Not Found
A0A0A0MT83	Isovaleryl-CoA dehydrogenase isoform 1 OS=Homo sapiens OX=9606 GN=IVD PE=1 SV=2	46	17	17	50	17	423	46.3	8.19	17												0	0	5.07015e+06	2.14556e+06	1.20094e+06	1.38021e+07	1.55868e+07	1.55596e+07	1.73418e+07	1.3972e+07	9.4456e+06	5.96743e+06	6.91741e+06	4.5527e+06	1.81768e+06	1.384e+06	1.13783e+06	High	High	High	Peak Found	Peak Found	Peak Found	High	High	High	High	High
A0A0A0MTB8	WD repeat-containing protein 36 OS=Homo sapiens OX=9606 GN=WDR36 PE=1 SV=1	39	25	26	88	25	895	99.3	7.36	25	metabolic process		protein binding	Pf00400, Pf04192		ENSG00000134987.11		5				0	0	1.99928e+06	1.10554e+07	4.53846e+06	1.9227e+06	9.9409e+07	1.79061e+07	1.92527e+06	1.60302e+07	8.54249e+06	1.13909e+07	1.25138e+07	1.18848e+07	3.98846e+06	5.45807e+06	4.22847e+06	High	High	High	High	High	High	Peak Found	High	High	Peak Found	High
A0A0A0MTG2	Cytoplasmic dynein 1 intermediate chain 1 OS=Homo sapiens OX=9606 GN=DYNC1I1 PE=1 SV=1	4	1	1	1	1	544	60.8	5	1	cellular component movement		protein binding	Pf00400, Pf11540		ENSG00000158560.14		7				0	0	44161.3	49917.2	25108.9	536912	1.13914e+07	829627	517340	64878.7	1.36182e+06	51986.8	3567.08	5987.42	1864.55	14705.2	63734.5	Not Found	Not Found	Not Found	Not Found	Not Found	Not Found	Peak Found	Peak Found	Medium	Peak Found	Peak Found
A0A0A0MTH3	Integrin-linked protein kinase OS=Homo sapiens OX=9606 GN=ILK PE=1 SV=1	50	24	24	109	24	483	54.6	7.97	24	metabolic process	cytosol	catalytic activity;nucleotide binding;protein binding	Pf00023, Pf00069, Pf07714, Pf12796, Pf13606, Pf13637, Pf13857		ENSG00000166333.13		11		Primary Focal Segmental Glomerulosclerosis FSGS; Factors and pathways affecting insulin-like growth factor (IGF1)-Akt signaling; PPAR signaling pathway		3	0	1.2992e+07	1.5395e+07	1.20165e+07	1.02446e+07	1.27536e+07	2.33921e+07	1.07803e+07	1.82155e+07	2.30069e+07	2.15181e+07	2.22398e+07	1.393e+07	1.67457e+07	2.07314e+07	1.04023e+07	High	High	High	High	High	High	High	High	High	High	High
A0A0A0MTH9	TATA-binding protein-associated factor 172 OS=Homo sapiens OX=9606 GN=BTAF1 PE=1 SV=1	2	1	1	1	1	1849	206.8	6.52	1			nucleotide binding	Pf00176, Pf00271, Pf12054		ENSG00000095564.13		10				0	0	56060.1	146674	31510.6	454715	448347	30425.1	10151.3	9591.15	12667.9	124674	192583	137831	59344	267651	93629.4	Peak Found	Peak Found	Peak Found	Peak Found	High	Peak Found	Not Found	Not Found	Not Found	Peak Found	Peak Found
A0A0A0MTI1	Delta(24)-sterol reductase OS=Homo sapiens OX=9606 GN=DHCR24 PE=1 SV=1	11	3	3	3	3	528	61.4	8.13	3												0	0	38213.9	23628.9	35939.6	17750.8	3990.53	18333.6	44957.9	44608.7	11494	159841	13770.5	20814.5	53564.7	20334.2	15424.1	High	Not Found	High	Not Found	Medium	Not Found	Not Found	Peak Found	Not Found	Not Found	Not Found
A0A0A0MTK1	Zinc finger protein 211 OS=Homo sapiens OX=9606 GN=ZNF211 PE=1 SV=1	5	1	1	2	1	616	70.2	8.48	1	metabolic process;regulation of biological process	nucleus	DNA binding;metal ion binding	Pf00096, Pf01352, Pf13465	10520	ENSG00000121417.13	ZNF211	19				0	0																High	Not Found	Medium	Not Found	Not Found	Not Found	Not Found	Not Found	Not Found	Not Found	Not Found
A0A0A0MTL6	Rho family-interacting cell polarization regulator 1 OS=Homo sapiens OX=9606 GN=RIPOR1 PE=1 SV=1	11	10	10	17	10	1238	134	6.43	10	cell communication;regulation of biological process;response to stimulus	cytoplasm;Golgi;membrane	protein binding	Pf13646	79567	ENSG00000039523.19	FAM65A; RIPOR1	16				0	0	3.45755e+06	2.10558e+06	687777	1.85733e+06	2.34594e+06	1.13836e+06	2.1354e+06	2.95517e+06	1.48127e+06	1.80523e+06	2.38067e+06	1.72706e+06	1.18784e+06	1.40904e+06	1.48129e+06	Peak Found	High	High	High	High	High	Peak Found	Peak Found	Peak Found	Peak Found	Peak Found
A0A0A0MTN0	Cullin-2 OS=Homo sapiens OX=9606 GN=CUL2 PE=1 SV=1	15	8	8	13	8	758	88.4	6.93	8	metabolic process;regulation of biological process;response to stimulus	cytosol	catalytic activity;protein binding	Pf00888, Pf10557	8453	ENSG00000108094.14	CUL2	10				0	0	388794	1.0537e+06	471886	451234	961535	779044	407375	1.03073e+06	724543	1.41947e+07	6.18288e+06	1.28929e+07	7.61835e+06	4.75609e+06	6.32733e+06	High	High	Peak Found	High	High	High	Peak Found	Peak Found	High	Peak Found	Peak Found
A0A0A6YYJ5	Microtubule-actin cross-linking factor 1, isoforms 1/2/3/5 (Fragment) OS=Homo sapiens OX=9606 GN=MACF1 PE=1 SV=2	9	9	9	28	9	1668	177.2	4.4	9												0	0	3.88585e+06	1.33021e+06	1.26449e+06	6.38088e+06	4.40857e+06	1.06746e+06	7.54106e+06	1.24988e+06	1.04639e+06	572966	1.0729e+06	1.02184e+06	1.08903e+06	1.59579e+06	1.67995e+06	High	High	High	High	High	High	Peak Found	Medium	Peak Found	Peak Found	Peak Found
A0A0B4J1V8	HCG2039996 OS=Homo sapiens OX=9606 GN=PPAN-P2RY11 PE=3 SV=1	10	5	6	15	5	794	87.9	9.51	5	cell organization and biogenesis;regulation of biological process;response to stimulus	membrane	receptor activity;RNA binding;signal transducer activity	Pf00001, Pf04427	692312	ENSG00000243207.6	PPAN-P2RY11	19				0	0	1.07966e+06	2.11217e+06	1.22528e+06	6.50749e+06	296600	874398	9.54844e+06	359999	895809	1.4353e+06	1.72511e+06	1.19247e+06	400347	1.09009e+06	863953	High	High	High	High	Peak Found	High	Peak Found	Peak Found	Peak Found	Peak Found	Peak Found
A0A0B4J239	Dolichyl-diphosphooligosaccharide--protein glycosyltransferase subunit DAD1 OS=Homo sapiens OX=9606 GN=DAD1 PE=1 SV=1	29	3	3	8	3	78	8.5	4.91	3	metabolic process	endoplasmic reticulum;membrane	catalytic activity	Pf02109		ENSG00000129562.10		14				0	0	46370.2	81952.2	64011.4	574011	70067.5	47423.2	891010	138277	35261	44594.6	15847.7	36277.2	6407.67	19011.4	6732.72	High	High	High	High	Peak Found	Peak Found	High	Peak Found	Not Found	Medium	Peak Found
A0A0B4J297	N-alpha-acetyltransferase 38, NatC auxiliary subunit OS=Homo sapiens OX=9606 GN=NAA38 PE=1 SV=1	49	1	1	1	1	73	8	6.51	1		nucleus		Pf01423		ENSG00000183011.13		17				0	0	43713.4	36118	39564	53032.3	16156.3	40014.8	23247.9	73456.5	33943.5	34022.9	22888.3	335287	40967.3	37073.9	10029.3	Not Found	Not Found	High	Not Found	Not Found	Not Found	Not Found	Peak Found	Not Found	Not Found	Not Found
A0A0B4J2A0	FGGY_N domain-containing protein OS=Homo sapiens OX=9606 PE=1 SV=1	6	2	2	3	2	478	51.5	6.83	2	metabolic process;regulation of biological process;response to stimulus	cytoplasm;cytosol	catalytic activity;nucleotide binding	Pf00370	23729	ENSG00000262304.2; ENSG00000197417.7	SHPK	17				0	0	73065	92486	81633.5	77354.4	52293.9	451066	54945.1	109611	209577	759753	258719	547598	273272	214251	295726	High	Peak Found	High	Peak Found	Peak Found	Peak Found	Not Found	Peak Found	Peak Found	Not Found	Not Found
A0A0B4J2B4	40S ribosomal protein S15 OS=Homo sapiens OX=9606 GN=RPS15 PE=1 SV=1	64	6	12	93	6	118	13.7	10.59	6	cell differentiation;cell organization and biogenesis;metabolic process;transport	cytosol;membrane;nucleus;ribosome	DNA binding;protein binding;RNA binding;structural molecule activity	Pf00203	6209	ENSG00000115268.9	RPS15	19		Cytoplasmic Ribosomal Proteins		1	0	2.89098e+07	1.44029e+07	3.72921e+07	2.71865e+07	2.21203e+07	2.7154e+07	3.08777e+07	2.5356e+07	1.76008e+07	2.91738e+07	3.44719e+07	3.54327e+07	1.99138e+07	1.85829e+07	1.50797e+07	High	High	High	High	High	High	High	High	High	High	High
A0A0B4J2E5	Uncharacterized protein OS=Homo sapiens OX=9606 GN=LOC102724159 PE=1 SV=1	18	10	10	25	10	919	102.4	6.2	10	cell organization and biogenesis;metabolic process		protein binding;RNA binding	Pf00400, Pf04003	5822; 102724159	ENSG00000275464.4	PWP2; LOC102724159	21				0	0	4.62519e+06	3.33135e+06	614893	770098	607148	455604	625072	1.21791e+06	421392	3.45721e+06	3.36489e+06	3.21369e+06	1.37279e+06	1.57272e+06	1.41454e+06	High	High	High	High	High	High	Peak Found	Peak Found	Peak Found	Peak Found	Peak Found
A0A0C4DFL7	Lanosterol 14-alpha demethylase OS=Homo sapiens OX=9606 GN=CYP51A1 PE=1 SV=1	22	8	8	13	8	509	57.2	8.53	8	metabolic process;regulation of biological process	endoplasmic reticulum;membrane	catalytic activity;metal ion binding	Pf00067	1595	ENSG00000001630.15	CYP51A1	7	Metabolic pathways; Steroid biosynthesis	Cholesterol Biosynthesis; Sterol Regulatory Element-Binding Proteins (SREBP) signalling; Oxidation by Cytochrome P450; Metapathway biotransformation		6	0	697346	579263	600492	293256	568907	1.01873e+06	471589	555141	304242	2.76257e+06	1.63907e+06	2.08305e+06	280054	278691	241542	High	High	High	Peak Found	Peak Found	Peak Found	Peak Found	Peak Found	Peak Found	Peak Found	Peak Found
A0A0C4DFS6	Protein sprouty homolog 4 OS=Homo sapiens OX=9606 GN=SPRY4 PE=1 SV=1	8	2	2	5	2	322	34.9	7.87	2	development;regulation of biological process	cytoplasm;membrane	protein binding	Pf05210	81848	ENSG00000187678.8	SPRY4	5				0	0	106170	404803	249350	124817	535675	470441	153315	174921	376111	849451	280716	634737	245205	262379	250029	High	Peak Found	High	Peak Found	Peak Found	Peak Found	Peak Found	Peak Found	Peak Found	Peak Found	High
A0A0C4DFT3	Disks large homolog 1 OS=Homo sapiens OX=9606 GN=DLG1 PE=1 SV=1	49	26	26	92	26	892	99.8	6.04	26	cell communication;cell organization and biogenesis;cell proliferation;metabolic process;regulation of biological process;response to stimulus;transport	cytoplasm;cytosol;endoplasmic reticulum;Golgi;membrane;nucleus	catalytic activity;protein binding;structural molecule activity;transporter activity	Pf00018, Pf00595, Pf00625, Pf07653, Pf09058, Pf10600, Pf10608, Pf13180	1739	ENSG00000075711.20	DLG1	3		Brain-Derived Neurotrophic Factor (BDNF) signaling pathway; T-Cell antigen Receptor (TCR) pathway during Staphylococcus aureus infection		2	0	4.31653e+06	1.07975e+07	7.1291e+06	6.59927e+06	6.89523e+06	3.14816e+06	7.98751e+06	8.06858e+06	5.21137e+06	6.11921e+06	5.15581e+06	5.11965e+06	6.90351e+06	6.75558e+06	6.32723e+06	High	High	High	High	High	High	High	High	High	High	High
A0A0C4DFW4	Testis-expressed protein 30 OS=Homo sapiens OX=9606 GN=TEX30 PE=1 SV=1	10	1	1	1	1	186	21.2	8.63	1			catalytic activity	Pf01738, Pf12695, Pf12697	93081	ENSG00000151287.16	TEX30	13				0	0	37906.7	66708.5	31861.2	26974.5	57751.5	23790.7	43874.3	52512.1	41414.5	346915	251528	127829	85957	119273	80589	High	Peak Found	Peak Found	Peak Found	Peak Found	Peak Found	Not Found	Not Found	Not Found	Not Found	Not Found
A0A0C4DG89	Probable ATP-dependent RNA helicase DDX46 OS=Homo sapiens OX=9606 GN=DDX46 PE=1 SV=1	49	46	50	243	46	1032	117.4	9.29	46	metabolic process;regulation of biological process	cytoplasm;membrane;nucleus	catalytic activity;nucleotide binding;RNA binding	Pf00270, Pf00271	9879	ENSG00000145833.15	DDX46	5				0	0	2.20473e+07	2.41642e+07	2.82033e+07	3.46326e+07	3.03544e+07	3.34781e+07	3.36222e+07	5.09668e+07	6.92601e+07	1.04174e+07	2.67771e+07	1.59442e+07	2.06601e+07	4.49457e+07	2.65648e+07	High	High	High	High	High	High	High	High	High	High	High
A0A0C4DGA2	Enoyl-CoA delta isomerase 2, mitochondrial OS=Homo sapiens OX=9606 GN=ECI2 PE=1 SV=1	9	2	2	3	2	364	40.2	8.76	2	metabolic process	membrane;mitochondrion;organelle lumen	catalytic activity;protein binding	Pf00378, Pf00887	10455	ENSG00000198721.12	ECI2	6				0	0	37548.7	50466	48080.8	1.38141e+06	181751	41789.5	1.56624e+06	269623	168980	771914	331692	425246	66706.2	562277	324067	Peak Found	Peak Found	Peak Found	Not Found	Peak Found	Peak Found	High	Peak Found	Peak Found	High	Peak Found
A0A0C4DGG1	Protein kinase C and casein kinase substrate in neurons protein 3 (Fragment) OS=Homo sapiens OX=9606 GN=PACSIN3 PE=1 SV=1	23	7	7	17	7	405	46.5	6.18	7	cell organization and biogenesis;metabolic process;regulation of biological process;transport	cytoplasm;cytosol;endosome;membrane	enzyme regulator activity;nucleotide binding;protein binding	Pf00018, Pf00611, Pf01025, Pf13514, Pf14604	29763	ENSG00000165912.15	PACSIN3	11				0	0	1.44708e+06	2.26433e+06	1.04144e+06	290122	1.42144e+06	537226	655961	645688	934966	2.05446e+06	1.30078e+06	2.11901e+06	2.97221e+06	2.18623e+06	2.45509e+06	High	High	High	High	High	High	Peak Found	Peak Found	Peak Found	Peak Found	Peak Found
A0A0C4DGN6	ARF GTPase-activating protein GIT1 OS=Homo sapiens OX=9606 GN=GIT1 PE=1 SV=1	9	5	5	5	5	747	83.1	6.87	5	regulation of biological process;response to stimulus	cytosol;membrane	enzyme regulator activity;metal ion binding;protein binding	Pf00023, Pf01412, Pf08518, Pf12205, Pf12796, Pf13637, Pf13857	28964	ENSG00000108262.15	GIT1	17		Regulation of Actin Cytoskeleton		1	0	1.60964e+06	1.16585e+06	626852	369722	645320	738498	423108	833445	374879	112509	100063	92778.1	414751	487252	277243	Peak Found	Not Found	Peak Found	Peak Found	High	Peak Found	Peak Found	Medium	Peak Found	Peak Found	Peak Found
A0A0C4DGQ8	Dehydrogenase/reductase SDR family member 7B OS=Homo sapiens OX=9606 GN=DHRS7B PE=1 SV=1	4	1	1	2	1	310	33.5	9.29	1	metabolic process	membrane	catalytic activity	Pf00106, Pf08659, Pf13460, Pf13561	25979	ENSG00000109016.17	DHRS7B	17				0	0	21362.6	12920.2	28484.1	42347.1	139769	5357.86	30560.3	273006	42448.4	254503	89134.8	180224	105420	170679	100712	High	Peak Found	High	Peak Found	Peak Found	Peak Found	Not Found	Peak Found	Not Found	Not Found	Peak Found
A0A0C4DGS9	Choline/ethanolaminephosphotransferase 1 OS=Homo sapiens OX=9606 GN=CEPT1 PE=1 SV=1	9	1	1	1	1	280	31.3	7.93	1	metabolic process	membrane	catalytic activity;metal ion binding	Pf01066	10390	ENSG00000134255.13	CEPT1	1		Kennedy pathway; One carbon metabolism and related pathways		2	0	9123.53	8891.51	59935	14071.7	37550.7	24286.6	15916.3	16415.6	14995.8	234485	21760.7	244542	43486.4	7561.46	24837.4	High	Not Found	Peak Found	Not Found	Not Found	Not Found	Not Found	Not Found	Not Found	Not Found	Not Found
A0A0D9SF58	Chromosome transmission fidelity protein 18 homolog OS=Homo sapiens OX=9606 GN=CHTF18 PE=1 SV=1	2	1	1	1	1	1184	129.3	9.41	1	metabolic process;response to stimulus	cytosol	catalytic activity;nucleotide binding	Pf00004, Pf01695, Pf03215, Pf05496, Pf06068, Pf07728, Pf13207, Pf13238, Pf13401		ENSG00000127586.16		16				0	0																Not Found	Not Found	Not Found	Not Found	Not Found	Not Found	Peak Found	High	Not Found	Peak Found	Not Found
A0A0D9SGD3	Putative deoxyribonuclease TATDN1 OS=Homo sapiens OX=9606 GN=TATDN1 PE=1 SV=1	5	1	1	1	1	243	27.6	7.39	1	metabolic process		catalytic activity;metal ion binding;protein binding	Pf01026	83940	ENSG00000147687.18	TATDN1	8				0	0	45387.2	54848.7	14258.3	40457.6	119947	254589	9225.09	46489.1	4454.16	480116	293617	369692	59439	69943.2	18315.2	High	Peak Found	Peak Found	Peak Found	Peak Found	Peak Found	Not Found	Not Found	Not Found	Not Found	Peak Found
A0A0D9SGE8	PHD finger protein 6 OS=Homo sapiens OX=9606 GN=PHF6 PE=1 SV=1	52	15	16	57	15	366	41.3	8.68	15	metabolic process;regulation of biological process	nucleus	DNA binding;metal ion binding;protein binding;RNA binding	Pf13771, Pf13832	84295	ENSG00000156531.16	PHF6	X		Mesodermal Commitment Pathway		1	0	2.47004e+06	7.33404e+06	5.23126e+06	1.76321e+06	4.14557e+06	4.5149e+06	1.68533e+06	9.97271e+06	8.02357e+06	3.86656e+06	4.09764e+06	4.55915e+06	3.38992e+06	6.36004e+06	4.69761e+06	High	High	High	High	High	High	High	High	High	High	Peak Found
A0A0G2JIW1	Heat shock 70 kDa protein 1B OS=Homo sapiens OX=9606 GN=HSPA1B PE=1 SV=1	71	54	62	363	54	642	70.1	5.66	54	cell organization and biogenesis		nucleotide binding	Pf00012, Pf06723		ENSG00000232804.5; ENSG00000212866.6; ENSG00000224501.5		CHR_HSCHR6_MHC_APD_CTG1; CHR_HSCHR6_MHC_QBL_CTG1; CHR_HSCHR6_MHC_COX_CTG1				0	0	7.9624e+07	1.58078e+07	2.55654e+08	2.91882e+07	4.11721e+07	1.0954e+08	3.67842e+07	3.05947e+07	6.05334e+07	1.39174e+09	1.05802e+09	1.18003e+09	1.85073e+07	2.32609e+07	1.8617e+07	High	High	High	High	High	High	High	High	High	High	High
A0A0G2JMG9	Putative zinc finger protein 66 OS=Homo sapiens OX=9606 GN=ZNF66 PE=1 SV=1	15	1	1	1	1	601	69	9.33	1	regulation of biological process		metal ion binding	Pf01352, Pf13465		ENSG00000275050.4		CHR_HSCHR19_1_CTG2				0	0	49373.3	280108	15816.9	45409.1	25678.9	41354.9	59586.2	302926	61636.4	38055.2	14634.1	9023.31	44085.5	20284.3	11623.7	Not Found	Not Found	Not Found	Not Found	Not Found	Not Found	Peak Found	Peak Found	Peak Found	Not Found	Not Found
A0A0G2JPP5	Protein scribble homolog OS=Homo sapiens OX=9606 GN=SCRIB PE=1 SV=1	43	48	49	196	48	1655	177.6	5.1	48	cell communication;cell death;cell organization and biogenesis;cell proliferation;cellular component movement;metabolic process;regulation of biological process;response to stimulus;transport	membrane	catalytic activity;protein binding	Pf00595, Pf12799, Pf13180, Pf13855, Pf14580	23513	ENSG00000274287.4; ENSG00000180900.18	SCRIB	8; CHR_HSCHR8_3_CTG7		Human Thyroid Stimulating Hormone (TSH) signaling pathway		1	0	2.47747e+07	4.01527e+07	2.38328e+07	2.31211e+07	5.18486e+07	8.82662e+06	2.72127e+07	2.07287e+07	1.38442e+07	2.07852e+07	2.30874e+07	2.25926e+07	1.94114e+07	2.07341e+07	2.02238e+07	High	High	High	High	High	High	High	High	High	High	High
A0A0J9YVX5	Uncharacterized protein (Fragment) OS=Homo sapiens OX=9606 PE=4 SV=1	8	1	1	1	1	310	33.8	6.04	1	metabolic process		catalytic activity;nucleotide binding;protein binding	Pf00595, Pf07714, Pf13180		ENSG00000282218.1		6				0	0																Not Found	Not Found	High	Not Found	Not Found	Not Found	Not Found	Not Found	Not Found	Not Found	Not Found
A0A0J9YW33	Syntaxin-3 OS=Homo sapiens OX=9606 GN=STX3 PE=1 SV=1	3	1	1	1	1	287	32.9	5.45	1	cell organization and biogenesis;transport	membrane	catalytic activity;protein binding	Pf00804, Pf02485, Pf05739		ENSG00000166900.15		11		Synaptic Vesicle Pathway		1	0																High	Not Found	Not Found	Not Found	Not Found	Not Found	Not Found	Not Found	Not Found	Not Found	Not Found
A0A0J9YWL0	Beta/gamma crystallin domain-containing protein 1 OS=Homo sapiens OX=9606 GN=CRYBG1 PE=1 SV=1	34	46	46	170	46	2131	231.6	5.81	46				Pf00030, Pf00652	202	ENSG00000112297.14	AIM1; CRYBG1	6				0	0	1.42424e+07	3.01724e+07	1.58802e+07	8.67745e+06	1.16563e+07	6.54506e+06	7.775e+06	1.22113e+07	9.62962e+06	2.12379e+07	2.61824e+07	2.45991e+07	3.51673e+07	3.40298e+07	4.33879e+07	High	High	High	High	High	High	High	High	High	High	High
A0A0J9YY72	NHS-like protein 2 OS=Homo sapiens OX=9606 GN=NHSL2 PE=1 SV=1	5	3	3	5	3	950	101.9	7.84	3				Pf15273		ENSG00000204131.9		X				0	0	282008	617231	164819	877702	669842	180616	1.13274e+06	945814	302319	403959	264339	68725.4	358187	459531	561168	Peak Found	Peak Found	Peak Found	Peak Found	High	High	Peak Found	High	Peak Found	Peak Found	Peak Found
A0A0S2Z4G6	Tropomyosin 1 (Alpha), isoform CRA_o (Fragment) OS=Homo sapiens OX=9606 GN=TPM1 PE=1 SV=1	50	19	20	125	19	284	32.7	4.74	19	cell organization and biogenesis;cellular component movement;regulation of biological process;response to stimulus	cytoskeleton;cytosol	protein binding;structural molecule activity	Pf00261, Pf12718	7168		TPM1	15		Striated Muscle Contraction		1	0	3.84093e+07	1.25756e+07	1.60289e+07	2.33426e+07	2.03082e+07	1.91668e+07	2.45111e+07	3.25379e+07	2.27334e+07	1.50001e+07	7.12415e+06	1.6624e+07	3.51017e+07	1.2228e+07	3.48175e+07	High	High	High	High	High	High	High	High	High	High	High
A0A0U1RQC9	Cellular tumor antigen p53 OS=Homo sapiens OX=9606 GN=TP53 PE=1 SV=1	42	13	13	32	13	410	45.9	7.2	13	cell death;cell organization and biogenesis;metabolic process;regulation of biological process	cytoplasm;membrane;nucleus	DNA binding;metal ion binding	Pf00870, Pf07710		ENSG00000141510.16		17		AMP-activated Protein Kinase (AMPK) Signaling; miRNA Regulation of DNA Damage Response; Alzheimers Disease; Metastatic brain tumor; Signaling Pathways in Glioblastoma; Spinal Cord Injury; ATM Signaling Pathway; Copper homeostasis; Rac1/Pak1/p38/MMP-2 pathway; Hepatitis C and Hepatocellular Carcinoma; Pathways Affected in Adenoid Cystic Carcinoma; LncRNA-mediated mechanisms of therapeutic resistan…		14	0	1.54128e+06	4.03951e+06	3.17607e+06	2.20484e+06	1.98836e+06	2.0563e+06	3.0854e+06	2.81516e+06	2.95251e+06	8.77085e+06	5.03551e+06	9.36119e+06	894413	1.78856e+06	1.25144e+06	High	High	High	Peak Found	High	High	High	Peak Found	Medium	High	Medium
A0A0U1RQT7	Casein kinase I isoform gamma-1 OS=Homo sapiens OX=9606 GN=CSNK1G1 PE=1 SV=1	9	4	4	16	4	430	49.5	8.97	4	metabolic process		catalytic activity;nucleotide binding	Pf00069, Pf07714, Pf12605		ENSG00000169118.17		15				0	0	1.9554e+06	900773	1.27999e+06	1.19376e+06	418873	273464	1.15616e+06	447696	566746	1.95415e+06	2.24425e+06	1.84691e+06	801760	1.10283e+06	1.51056e+06	High	High	High	High	High	High	Peak Found	Peak Found	Peak Found	Peak Found	Peak Found
A0A0U1RR22	Protein kinase C and casein kinase substrate in neurons protein 2 (Fragment) OS=Homo sapiens OX=9606 GN=PACSIN2 PE=1 SV=1	18	7	7	16	7	451	51.8	5.34	7	cell organization and biogenesis		protein binding	Pf00018, Pf00611		ENSG00000100266.18		22				0	0	282092	1.58669e+06	713234	843104	991311	981126	500345	941871	828950	1.6229e+06	955807	2.07852e+06	2.22938e+06	954866	2.26531e+06	High	Peak Found	High	High	High	High	Peak Found	Peak Found	High	Peak Found	Peak Found
A0A0U1RRH6	PHD finger protein 14 OS=Homo sapiens OX=9606 GN=PHF14 PE=1 SV=1	9	5	5	8	5	948	106.9	5.34	5	regulation of biological process	nucleus	metal ion binding;protein binding	Pf00628, Pf13771, Pf13831, Pf13832	9678	ENSG00000106443.15	PHF14	7				0	0	793061	886806	207522	97687.2	178567	177846	178604	616317	160398	798476	906014	1.03357e+06	282408	219951	264981	High	High	High	Peak Found	Peak Found	Peak Found	Not Found	Peak Found	Peak Found	Not Found	Peak Found
A0A0U1RRM6	Protein enabled homolog OS=Homo sapiens OX=9606 GN=ENAH PE=1 SV=1	4	2	2	6	2	802	87.3	7.77	2			protein binding	Pf00568, Pf08776		ENSG00000154380.17		1				0	0	43993.9	1.36345e+06	938206	38432.1	1.27881e+06	222160	53147.4	778038	75536.4	220454	233639	189553	402391	236080	439066	Peak Found	Peak Found	Peak Found	High	High	Peak Found	Not Found	High	Not Found	Not Found	High
A0A140T962	HLA class I histocompatibility antigen, Cw-6 alpha chain OS=Homo sapiens OX=9606 GN=HLA-C PE=1 SV=1	9	2	2	3	2	368	41.5	6.68	2		membrane		Pf00129, Pf07654		ENSG00000228299.9		CHR_HSCHR6_MHC_DBB_CTG1				0	0	34201.3	51631.2	56896.4	40893	43691.5	45600.7	26590.3	181494	49926.3	384560	268505	280448	39454.4	20000.9	17340.9	High	Peak Found	High	Peak Found	Not Found	Not Found	Peak Found	Peak Found	Peak Found	Peak Found	Peak Found
A0A140T998	Proteasome subunit beta type-8 OS=Homo sapiens OX=9606 GN=PSMB8 PE=1 SV=1	9	2	2	6	2	252	27.8	7.8	2	cell differentiation;metabolic process;regulation of biological process;response to stimulus;transport	cytosol;proteasome	catalytic activity;protein binding	Pf00227	5696	ENSG00000230034.8	PSMB8	6; CHR_HSCHR6_MHC_DBB_CTG1		Proteasome Degradation		1	0	134551	85337.9	41045.4	215014	96252.5	41593.8	217310	46735	119492	1.60818e+06	980421	1.51586e+06	294889	269649	301758	High	High	High	Peak Found	Peak Found	Peak Found	Peak Found	Peak Found	Not Found	Peak Found	Peak Found
A0A140T9L0	WD repeat-containing protein 46 (Fragment) OS=Homo sapiens OX=9606 GN=WDR46 PE=1 SV=1	7	1	1	3	1	322	35.7	8.88	1	metabolic process		protein binding;RNA binding	Pf00400	9277	ENSG00000206284.8	WDR46	6; CHR_HSCHR6_MHC_QBL_CTG1				0	0	33483.2	1.22286e+06	244322	62622.2	420205	21865.6	30395.4	84485.5	14231.1	410910	602152	435971	45380	62606.3	49735.9	Peak Found	High	Peak Found	Peak Found	Peak Found	Peak Found	Not Found	Peak Found	Not Found	Not Found	Peak Found
A0A140T9M1	MHC class I polypeptide-related sequence A OS=Homo sapiens OX=9606 GN=MICA PE=1 SV=1	9	1	1	2	1	247	27.5	7.55	1	defense response;regulation of biological process;response to stimulus	cell surface;cytoplasm;membrane	protein binding	Pf07654	100507436	ENSG00000235233.9	MICA	6; CHR_HSCHR6_MHC_MANN_CTG1		Allograft Rejection		1	0	37996.4	39445.2	9578.35	13286.3	36081.7	8747.6	13670.5	55398.2	24267.5	222287	123353	117795	42281.7	49273.3	75561	High	Peak Found	High	Peak Found	Peak Found	Peak Found	Not Found	Not Found	Not Found	Not Found	Not Found
A0A140T9X5	HLA class I histocompatibility antigen, A-3 alpha chain (Fragment) OS=Homo sapiens OX=9606 GN=HLA-A PE=1 SV=1	32	7	7	16	7	371	41.4	6.99	7	response to stimulus	membrane		Pf00129, Pf07654		ENSG00000227715.11		CHR_HSCHR6_MHC_MCF_CTG1				0	0	321541	751796	204839	743074	2.08304e+06	1.0097e+06	1.16176e+06	1.16106e+06	113778	3.3535e+06	2.29886e+06	2.97855e+06	262388	202003	173123	High	High	High	Peak Found	Peak Found	Peak Found	Peak Found	Peak Found	Not Found	High	Peak Found
A0A182DWF2	Thioredoxin reductase 2, mitochondrial OS=Homo sapiens OX=9606 GN=TXNRD2 PE=1 SV=1	6	2	2	4	2	494	53.5	6.52	2	cellular homeostasis;metabolic process;regulation of biological process		antioxidant activity;catalytic activity;nucleotide binding	Pf00070, Pf02852, Pf07992, Pf13738								0	0	41169.2	146870	43154.9	20202.6	57304	1.50356e+06	800778	990227	1.09014e+06	349370	468687	351441	71304	105289	26009.1	Peak Found	High	High	Peak Found	Peak Found	Not Found	High	Peak Found	Peak Found	Not Found	Peak Found
A0A1B0GTJ7	Adenylosuccinate lyase OS=Homo sapiens OX=9606 GN=ADSL PE=1 SV=1	43	11	12	27	11	480	54.4	7.11	11	metabolic process		catalytic activity	Pf00206, Pf10397		ENSG00000239900.12		22				0	0	681820	771111	367574	5.10078e+06	3.4081e+06	3.94248e+06	8.45854e+06	1.65843e+06	1.63519e+06	7.30015e+06	5.45387e+06	5.50073e+06	1.07578e+06	1.42856e+06	637182	High	High	High	High	Peak Found	Peak Found	Peak Found	Peak Found	Medium	Peak Found	Peak Found
A0A1B0GU92	Peptidase A1 domain-containing protein OS=Homo sapiens OX=9606 PE=1 SV=1	5	2	2	3	2	557	59.8	6.62	2	metabolic process;response to stimulus	membrane;vacuole	catalytic activity	Pf00026, Pf04505, Pf07966, Pf14543		ENSG00000250644.3		11				0	0	61213.3	230956	67911.6	48137.2	56711.5	385856	114416	40453.9	9938.79	270262	218859	306589	174607	200106	194722	High	Peak Found	High	Peak Found	Peak Found	Peak Found	Not Found	Not Found	Not Found	Not Found	Not Found
A0A1B0GUA3	KIF1-binding protein OS=Homo sapiens OX=9606 GN=KIF1BP PE=1 SV=1	20	8	8	9	8	646	74.7	5.76	8			protein binding	Pf12309		ENSG00000198954.7		10				0	0	4.53809e+06	3.68057e+06	812860	4.77252e+06	7.32807e+06	1.76999e+06	4.92935e+06	7.32789e+06	420693	241542	467006	355254	218875	318615	263801	Peak Found	Peak Found	Peak Found	Peak Found	High	Peak Found	Peak Found	Medium	Peak Found	Peak Found	Medium
A0A1B0GUL7	Protein kinase domain-containing protein OS=Homo sapiens OX=9606 PE=1 SV=1	3	1	1	5	1	405	45.2	6.54	1	metabolic process		catalytic activity;nucleotide binding	Pf00069, Pf07714		ENSG00000230626.4		7				0	0	3.18431e+06	5.41674e+06	4.37427e+06	2.31202e+06	3.2173e+06	6.29627e+06	2.78683e+06	3.77862e+06	5.35696e+06	49391.1	19018.5	1738.38	91860.1	37008.1	41068.9	Not Found	Not Found	Not Found	Peak Found	Peak Found	Peak Found	High	High	Peak Found	High	High
A0A1B0GVC6	TATA-box-binding protein OS=Homo sapiens OX=9606 GN=TBP PE=1 SV=1	4	1	1	1	1	248	27.1	9.86	1	cell organization and biogenesis;metabolic process;regulation of biological process	cytoplasm;nucleus	DNA binding;protein binding	Pf00352	6908	ENSG00000112592.13	TBP	6		Eukaryotic Transcription Initiation		1	0																Not Found	Not Found	Not Found	Not Found	Not Found	Not Found	Not Found	Not Found	Not Found	Not Found	Not Found
A0A1B0GVD3	Protein lin-28 homolog B OS=Homo sapiens OX=9606 GN=LIN28B PE=1 SV=1	12	2	2	6	2	258	27.9	9.13	2	metabolic process;regulation of biological process	cytosol;nucleus	DNA binding;metal ion binding;protein binding;RNA binding	Pf00313	389421	ENSG00000187772.7	LIN28B	6		Cardiac Progenitor Differentiation		1	0	88190.1	106429	101179	81412.3	193294	84069.9	79269.1	27869.5	66277.6	473088	455647	305910	477612	461123	508160	Peak Found	Peak Found	Peak Found	High	High	High	Not Found	High	Not Found	Peak Found	Peak Found
A0A1B0GW82	Alpha-aminoadipic semialdehyde dehydrogenase (Fragment) OS=Homo sapiens OX=9606 GN=ALDH7A1 PE=1 SV=1	16	4	4	7	4	545	59.3	8.03	4	metabolic process		catalytic activity	Pf00171		ENSG00000164904.17		5		Amino Acid metabolism		1	0	87227.8	137119	125635	985549	79072.3	60396.5	989372	202200	122593	434803	192255	231374	108701	110484	91816.6	High	Peak Found	Peak Found	Peak Found	Peak Found	Peak Found	High	Peak Found	Not Found	High	High
A0A1C7CYX9	Dihydropyrimidinase-related protein 2 OS=Homo sapiens OX=9606 GN=DPYSL2 PE=1 SV=1	51	23	24	83	23	677	73.5	6.35	23	cell organization and biogenesis;cellular component movement;metabolic process;regulation of biological process;response to stimulus;transport	cytoplasm;cytosol;membrane;mitochondrion	catalytic activity;protein binding	Pf01979, Pf07969, Pf13147, Pf13594	1808	ENSG00000092964.17	DPYSL2	8		Regulation of Microtubule Cytoskeleton; Brain-Derived Neurotrophic Factor (BDNF) signaling pathway		2	0	5.48397e+06	4.95654e+06	5.96592e+06	9.34036e+06	6.58156e+06	1.86774e+07	1.54388e+07	8.29757e+06	8.15674e+06	4.21723e+06	5.66236e+06	6.17828e+06	7.13524e+06	7.70277e+06	8.15557e+06	Peak Found	High	High	High	High	High	High	High	High	High	High
A0A1W2PNV4	Uncharacterized protein OS=Homo sapiens OX=9606 PE=4 SV=1	17	10	10	57	10	684	75.8	8.59	10	cell organization and biogenesis;regulation of biological process	cytoskeleton	protein binding	Pf00400		ENSG00000284292.1		7				0	0	3.24422e+06	7.5162e+06	1.19758e+06	6.37632e+07	5.61536e+06	4.71799e+06	3.64929e+07	3.77898e+06	2.28479e+06	8.65058e+06	7.19001e+06	6.71747e+06	4.17232e+06	5.19979e+06	4.39523e+06	High	High	High	High	High	High	High	High	Medium	High	High
A0A1W2PP53	GPI transamidase component PIG-T OS=Homo sapiens OX=9606 GN=PIGT PE=1 SV=1	3	1	1	1	1	441	50	8.15	1	metabolic process	membrane		Pf04113		ENSG00000124155.17		20				0	0	12301.2	36991.1	28391.4	44227.5	59970.5	2117.8	60093.8	63097.4	54101.5	62618.1	47353.9	50750.3	20726.7	37162.9	18806	High	Peak Found	Peak Found	Not Found	Not Found	Not Found	Not Found	Not Found	Not Found	Not Found	Not Found
A0A1W2PPS8	Endoplasmic reticulum-Golgi intermediate compartment protein 3 OS=Homo sapiens OX=9606 GN=ERGIC3 PE=1 SV=1	8	2	2	2	2	198	22.4	6.35	2				Pf07970		ENSG00000125991.19		20				0	0	463155	18426	36438	543847	29883.1	69990.9	1.07651e+06	92760.1	110222	679807	205634	476881	79409.4	75348.2	22511.4	High	Peak Found	Peak Found	Not Found	Not Found	Not Found	Peak Found	Peak Found	Not Found	Peak Found	Not Found
A0A1W2PQ51	Probable ATP-dependent RNA helicase DDX17 OS=Homo sapiens OX=9606 GN=DDX17 PE=1 SV=1	35	24	24	148	24	731	80.4	8.37	24	cell differentiation;cell organization and biogenesis;defense response;metabolic process;regulation of biological process;response to stimulus	cytoplasm;cytosol;membrane;nucleus	catalytic activity;nucleotide binding;protein binding;RNA binding	Pf00270, Pf00271	10521	ENSG00000100201.20	DDX17	22		RIG-I-like Receptor Signaling		1	0	1.5464e+07	2.92391e+07	2.62922e+07	1.27961e+07	1.58426e+07	3.05708e+07	1.20295e+07	1.56102e+07	2.54284e+07	3.11215e+07	2.8094e+07	3.28684e+07	2.1651e+07	3.45107e+07	3.24506e+07	High	High	High	High	High	High	High	High	High	High	High
A0A1W2PQJ7	Retinoic acid-induced protein 1 OS=Homo sapiens OX=9606 GN=RAI1 PE=1 SV=1	3	3	3	3	3	1724	183.8	8.82	3						ENSG00000108557.18		17				0	0	50661	484836	52312.8	21589.6	3561.62	5515.79	40998.3	384730	26423	29869.2	38446.8	22043.9	44738.2	31842.9	60066.2	Not Found	Not Found	Not Found	Not Found	Not Found	Not Found	Not Found	Peak Found	Not Found	Not Found	Not Found
A0A1W2PR17	6-phosphofructo-2-kinase/fructose-2,6-bisphosphatase 3 OS=Homo sapiens OX=9606 GN=PFKFB3 PE=1 SV=1	11	4	4	7	4	568	64.3	7.74	4	metabolic process;regulation of biological process	cytosol	catalytic activity;nucleotide binding	Pf00300, Pf01591, Pf13207, Pf13671	5209	ENSG00000170525.19	PFKFB3	10		AMP-activated Protein Kinase (AMPK) Signaling; Focal Adhesion-PI3K-Akt-mTOR-signaling pathway		2	0	176516	485175	140956	856838	565774	196861	238937	106363	197769	1.33819e+06	854789	1.06558e+06	213976	302351	168389	High	High	High	Peak Found	Peak Found	Peak Found	Peak Found	Not Found	Not Found	Peak Found	Peak Found
A0A1W2PRL9	Transcription elongation factor A protein 1 OS=Homo sapiens OX=9606 GN=TCEA1 PE=1 SV=1	16	4	4	14	4	280	31.6	8.53	4	metabolic process;regulation of biological process	nucleus	DNA binding;metal ion binding	Pf01096, Pf07500, Pf08711		ENSG00000187735.13		8				0	0	3.67199e+06	1.02318e+06	454672	886407	1.38225e+06	1.98454e+06	980940	2.4211e+06	2.09864e+06	1.26818e+06	446031	1.2995e+06	1.37625e+06	1.38869e+06	1.51368e+06	Peak Found	Peak Found	Peak Found	Peak Found	High	Peak Found	Peak Found	High	High	High	High
A0A286YFD6	Ribonucleoside-diphosphate reductase subunit M2 OS=Homo sapiens OX=9606 GN=RRM2 PE=1 SV=1	35	11	11	22	11	374	42.9	5.91	11												0	0	2.22954e+06	2.18653e+06	1.28315e+06	1.86898e+06	1.46947e+06	2.80396e+06	4.04697e+06	5.47838e+06	1.98281e+06	7.7814e+07	2.60421e+07	5.04302e+07	4.17014e+07	1.37463e+07	2.36355e+07	High	High	High	Peak Found	High	Peak Found	Peak Found	High	Peak Found	High	Peak Found
A0A286YFE1	D-3-phosphoglycerate dehydrogenase (Fragment) OS=Homo sapiens OX=9606 GN=PHGDH PE=1 SV=1	26	1	1	1	1	89	9.6	9.35	1												0	0	42675.4	58368.5	12192.5	553133	26064	5157.39	25518.3	28969.9	18700.3	59482.2	57663.4	21824.3	41863.7	104420	47536.8	Not Found	Not Found	Not Found	Not Found	Peak Found	Not Found	Not Found	Not Found	Not Found	High	Not Found
A0A286YFF7	Palmitoyl-protein thioesterase 1 OS=Homo sapiens OX=9606 GN=PPT1 PE=1 SV=1	21	4	4	7	4	335	37.1	6.52	4												0	0	177157	279727	89670.4	131863	232256	649789	253771	85856.5	100237	1.23333e+06	997504	1.15263e+06	84043.1	298802	76099.2	High	High	High	Peak Found	Peak Found	Peak Found	Peak Found	Peak Found	Peak Found	Not Found	Peak Found
A0A2Q2TH77	Golgin subfamily A member 2 OS=Homo sapiens OX=9606 GN=GOLGA2 PE=1 SV=1	9	4	4	6	4	990	111.6	5	4												0	0	84390.5	98831	93428.5	122650	3.99185e+06	2.43268e+06	90845.1	4.13435e+06	203001	869128	259978	650912	195798	149445	322478	High	High	High	Peak Found	Peak Found	Peak Found	Not Found	Peak Found	Peak Found	Not Found	Peak Found
A0A2R8Y422	Ubiquitin-like domain-containing protein OS=Homo sapiens OX=9606 PE=4 SV=1	54	12	17	214	12	156	18	9.47	12												0	0	1.33027e+08	1.28984e+08	1.25299e+08	5.00087e+07	1.2308e+08	2.01807e+08	7.77902e+07	9.39277e+07	1.44803e+08	2.88173e+08	2.56383e+08	1.99862e+08	7.80961e+07	7.55144e+07	8.71092e+07	High	High	High	High	High	High	High	High	High	High	High
A0A2R8Y4P4	Transcription activator BRG1 OS=Homo sapiens OX=9606 GN=SMARCA4 PE=1 SV=1	6	10	11	15	10	1649	185.1	8.34	10												0	0	2.47964e+06	3.78865e+06	2.96157e+06	1.48067e+07	725966	4.00644e+06	3.96803e+06	3.3645e+06	3.1145e+06	3.42218e+07	1.16465e+07	2.03626e+07	1.41526e+07	8.52826e+06	1.50747e+07	High	Medium	Peak Found	High	Peak Found	Medium	Peak Found	High	Peak Found	Peak Found	Peak Found
A0A2R8Y4T1	Tensin-1 OS=Homo sapiens OX=9606 GN=TNS1 PE=1 SV=1	2	3	3	3	3	1860	199.4	8.34	3												0	0	928891	302227	237003	429858	246314	60684.8	832174	364083	236779	19440.9	93975.9	76051.1	60516.5	59230.3	382840	Not Found	Not Found	Not Found	Not Found	Not Found	Peak Found	Peak Found	Peak Found	Peak Found	Peak Found	Peak Found
A0A2R8Y566	RAB11-binding protein RELCH OS=Homo sapiens OX=9606 GN=RELCH PE=1 SV=1	7	6	6	15	6	1216	134.5	5.44	6												0	0	222802	789837	260739	137625	1.25716e+06	183485	199216	877789	122772	1.12539e+06	867688	748789	562119	911288	784251	High	High	High	Peak Found	High	High	Peak Found	Medium	Not Found	Peak Found	Medium
A0A2R8Y595	Transcriptional repressor CTCF OS=Homo sapiens OX=9606 GN=CTCF PE=1 SV=1	10	4	4	5	4	638	73	8.28	4												0	0	68773.8	1.38878e+06	173723	106070	257291	256992	111489	781876	242603	228436	148918	250252	192637	97008.3	130571	Peak Found	Peak Found	Peak Found	Peak Found	Not Found	Peak Found	Not Found	Peak Found	Peak Found	Not Found	Peak Found
A0A2R8Y5A6	Ataxin-2 OS=Homo sapiens OX=9606 GN=ATXN2 PE=1 SV=1	30	22	23	108	22	1166	125.9	9.13	22												0	0	1.96604e+07	7.11214e+06	5.64442e+06	4.76779e+07	1.2879e+07	5.99162e+06	6.66782e+07	1.31076e+07	6.46003e+06	8.39914e+06	7.77786e+06	9.74866e+06	9.55224e+06	8.48819e+06	1.13597e+07	High	High	High	High	High	High	High	High	High	High	High
A0A2R8Y5M4	B9 domain-containing protein 1 OS=Homo sapiens OX=9606 GN=B9D1 PE=1 SV=1	19	2	2	2	2	135	15.1	6.52	2												0	0	98224.4	144641	49184.7	79674.3	915134	19803.3	39799.5	169205	65900.6	505470	333603	463310	99112	43091.6	63491.2	High	Peak Found	Peak Found	Not Found	Not Found	Peak Found	Not Found	Peak Found	Not Found	Not Found	Peak Found
A0A2R8Y5P7	Probable histidine--tRNA ligase, mitochondrial OS=Homo sapiens OX=9606 GN=HARS2 PE=1 SV=1	33	14	15	49	14	512	57.5	8.02	14												0	0	2.95717e+06	1.74886e+06	6.25094e+06	1.25996e+07	4.06849e+08	1.8527e+08	1.68967e+07	2.74687e+08	1.98537e+08	1.25405e+07	9.13861e+06	8.37762e+06	1.25427e+07	3.28717e+06	7.12759e+06	High	High	High	High	High	High	High	High	High	High	High
A0A2R8Y5V9	Tropomyosin alpha-4 chain OS=Homo sapiens OX=9606 GN=TPM4 PE=1 SV=1	54	26	28	200	26	248	28.6	4.7	26												0	0	5.31484e+07	2.23305e+07	2.35808e+07	5.57326e+07	4.52068e+07	3.28655e+07	2.7477e+07	3.80297e+07	3.36299e+07	1.80742e+07	1.12074e+07	2.2992e+07	6.1322e+07	2.48773e+07	6.33838e+07	High	High	High	High	High	High	High	High	High	High	High
A0A2R8Y6Y7	Succinate--CoA ligase [ADP-forming] subunit beta, mitochondrial OS=Homo sapiens OX=9606 GN=SUCLA2 PE=1 SV=1	15	6	6	12	6	484	52.6	7.49	6												0	0	972093	251457	322660	470837	1.12567e+06	2.07507e+06	884889	1.89811e+06	1.03128e+06	1.4849e+06	1.69279e+06	1.20858e+06	650546	634514	541877	High	High	High	Peak Found	Peak Found	Peak Found	High	Peak Found	High	Peak Found	Peak Found
A0A2R8Y7R2	Hemoglobin subunit beta OS=Homo sapiens OX=9606 GN=HBB PE=1 SV=1	34	3	3	16	3	111	12.2	6.05	3												0	0	944815	1.02518e+06	1.23309e+06	6.8388e+06	1.07125e+07	1.60638e+07	7.19928e+06	7.89441e+06	4.39573e+06	1.41261e+06	1.5206e+06	1.44249e+06	669159	1.04641e+06	780209	High	High	Peak Found	Peak Found	Peak Found	Peak Found	High	High	High	High	High
A0A2R8Y7R8	Ribonuclease H2 subunit B OS=Homo sapiens OX=9606 GN=RNASEH2B PE=1 SV=1	6	1	1	2	1	355	40.1	8.88	1												0	0	61093.6	57532	55767.2	118038	22111.5	37294.5	159048	1764.77	9466.12	136986	293117	181348	10254.4	345048	304011	High	Peak Found	Peak Found	Not Found	High	Peak Found	Peak Found	Not Found	Not Found	Peak Found	Not Found
A0A2R8Y811	40S ribosomal protein S14 (Fragment) OS=Homo sapiens OX=9606 GN=RPS14 PE=1 SV=1	73	13	15	193	13	150	16.1	10.05	13												0	0	8.95919e+07	8.57937e+07	6.74703e+07	5.77649e+07	6.34418e+07	5.71311e+07	6.32567e+07	8.36595e+07	6.98394e+07	1.19699e+08	8.73567e+07	1.09523e+08	1.06738e+08	9.5801e+07	1.37745e+08	High	High	High	High	High	High	High	High	High	High	High
A0A2R8Y852	Homeobox protein cut-like OS=Homo sapiens OX=9606 GN=CUX1 PE=1 SV=1	7	7	7	10	7	1460	159.3	5.74	7												0	0	225949	765021	388717	257393	1.12333e+07	2.55144e+06	1.90448e+06	9.75995e+06	2.0489e+06	852170	1.03938e+06	1.16535e+06	300917	277836	335651	High	Peak Found	High	Medium	Peak Found	Peak Found	Peak Found	Medium	Peak Found	Peak Found	Peak Found
A0A2R8Y855	SWI/SNF-related matrix-associated actin-dependent regulator of chromatin subfamily E member 1 OS=Homo sapiens OX=9606 GN=SMARCE1 PE=1 SV=1	15	4	4	4	4	367	41.8	5.83	4												0	0	133453	1.08511e+06	457767	52909.8	485926	293573	467861	859781	311703	115237	115915	108701	181148	141735	195875	Peak Found	Peak Found	Peak Found	Peak Found	Not Found	Peak Found	Peak Found	Peak Found	Peak Found	Not Found	Peak Found
A0A2R8YCH5	Catenin beta-1 (Fragment) OS=Homo sapiens OX=9606 GN=CTNNB1 PE=1 SV=1	37	18	18	73	18	779	85.2	5.92	18												0	0	3.90443e+06	1.0358e+07	4.83651e+06	3.86385e+06	4.51173e+06	4.07529e+06	5.34075e+06	4.7221e+06	4.91675e+06	6.98154e+06	6.34466e+06	6.99103e+06	4.22375e+06	4.77191e+06	4.80989e+06	High	High	High	High	High	High	High	High	High	High	High
A0A2R8YD50	Peroxisomal multifunctional enzyme type 2 OS=Homo sapiens OX=9606 GN=HSD17B4 PE=1 SV=1	40	21	21	56	21	711	76.8	8.51	21												0	0	4.66501e+06	6.10085e+06	2.23646e+06	2.93486e+06	8.37443e+07	1.99364e+07	5.51255e+06	1.45111e+07	5.21299e+06	9.57819e+06	8.76237e+06	8.46747e+06	4.154e+06	4.09591e+06	4.07109e+06	High	High	High	High	High	Peak Found	High	High	Peak Found	High	High
A0A2R8YEA7	Actin, cytoplasmic 1 (Fragment) OS=Homo sapiens OX=9606 GN=ACTB PE=1 SV=1	16	2	4	19	2	157	17.5	4.73	2												0	0	136374	137565	181121	1.62685e+07	277069	127000	1.62588e+07	191897	137513	1.35222e+06	597327	1.25522e+06	1.20835e+06	962553	844779	High	High	High	High	High	High	High	Not Found	Not Found	High	Peak Found
A0A2R8YEK8	Ceramide transporter 1 OS=Homo sapiens OX=9606 GN=CERT1 PE=1 SV=1	13	5	5	7	5	567	64.3	5.34	5												0	0	73866	130690	244197	287330	239849	152173	96388.5	155982	155709	379543	444175	161908	828028	665603	287197	Peak Found	Peak Found	High	High	High	High	Not Found	Peak Found	Peak Found	Peak Found	Peak Found
A0A2R8YEM2	Cyclin-H OS=Homo sapiens OX=9606 GN=CCNH PE=1 SV=1	23	6	6	9	6	325	37.9	8.63	6												0	0	486419	226567	137018	576305	258457	150716	545519	250166	180255	3.25748e+06	1.73199e+06	2.2828e+06	318791	502237	361774	High	High	High	Peak Found	Peak Found	Peak Found	Peak Found	Peak Found	Peak Found	Peak Found	Peak Found
A0A2R8YEX0	Oxysterol-binding protein OS=Homo sapiens OX=9606 GN=OSBPL2 PE=1 SV=1	7	2	2	3	2	413	47.9	6.8	2												0	0	99422.9	52195	108006	69456.7	467762	805180	218337	27341.7	147298	734821	366956	386555	39105	126107	101451	High	Peak Found	High	Peak Found	Peak Found	Peak Found	Peak Found	Not Found	Peak Found	Peak Found	Peak Found
A0A2R8YFA9	[F-actin]-monooxygenase MICAL2 OS=Homo sapiens OX=9606 GN=MICAL2 PE=1 SV=1	1	2	2	2	2	1957	218.9	8.34	2												0	0	64593.4	46810.9	99674.2	87551.5	68647.5	296859	46343.3	81443.2	157070	253871	478408	377417	236669	260344	252640	High	Peak Found	Peak Found	Peak Found	Peak Found	Medium	Not Found	Not Found	Peak Found	Peak Found	Not Found
A0A2R8YFE2	Actin, cytoplasmic 1 (Fragment) OS=Homo sapiens OX=9606 GN=ACTB PE=1 SV=1	19	1	2	3	1	79	8.8	9.2	1												0	0	527316	43018.5	63439.6	2.32713e+06	698167	396383	5.4936e+06	522225	70908.9	44052	85013.4	63413.6	91795.6	56267.4	86954.4	Not Found	Not Found	Not Found	Not Found	Not Found	Not Found	High	Peak Found	Not Found	High	Peak Found
A0A2R8YFV2	Protein Wiz OS=Homo sapiens OX=9606 GN=WIZ PE=1 SV=1	2	2	2	2	2	1699	183.6	6.86	2												0	0	61421.4	659484	112678	33232.2	109756	111953	1.74331e+06	39898.8	58509.5	95772.9	54133.4	186886	122605	64628.3	66270.3	Peak Found	Peak Found	Peak Found	Peak Found	Peak Found	Not Found	Peak Found	Not Found	Not Found	Not Found	Peak Found
A0A2R8YGF8	Actin, cytoplasmic 1 (Fragment) OS=Homo sapiens OX=9606 GN=ACTB PE=1 SV=1	22	2	2	2	1	165	18.1	5.5	2												0	0	51845	42422	47378.8	887146	732043	21658.5	1.3535e+06	32525.4	59108.3	48342.4	30925.8	57994.5	44536.5	16043.6	60554.6	Not Found	Not Found	High	Not Found	Not Found	Not Found	Peak Found	Not Found	Not Found	High	Peak Found
A0A2R8YGH5	AP complex subunit sigma OS=Homo sapiens OX=9606 GN=AP1S1 PE=1 SV=1	10	2	2	5	2	157	18.6	5.73	2												0	0	97523.7	73990.9	28787.9	1.45433e+06	1.69332e+06	1.43174e+06	26090.9	389947	102985	1.17383e+06	909358	1.05788e+06	205423	304802	240476	High	High	High	Peak Found	Peak Found	Peak Found	Not Found	Peak Found	Peak Found	Peak Found	Peak Found
A0A2U3TZH6	Protein 4.1 OS=Homo sapiens OX=9606 GN=EPB41 PE=1 SV=1	7	4	4	7	4	841	94	5.53	4												0	0	512502	187799	84897.3	368518	38222.2	30242.3	326226	215395	95646	830694	227160	846416	625186	501405	595512	Peak Found	Peak Found	High	High	Peak Found	High	Peak Found	Peak Found	Peak Found	Peak Found	Peak Found
A0A2U3TZI9	Centrosomal protein of 78 kDa OS=Homo sapiens OX=9606 GN=CEP78 PE=1 SV=1	2	1	1	1	1	711	79	8.31	1												0	0																High	Not Found	Not Found	Not Found	Not Found	Not Found	Not Found	Not Found	Not Found	Not Found	Not Found
A0A2U3TZL5	CD59 glycoprotein (Fragment) OS=Homo sapiens OX=9606 GN=CD59 PE=1 SV=1	30	7	7	150	7	120	13.3	6.25	7												0	0	1.99807e+08	6.8047e+07	1.64824e+08	9.67817e+07	6.59312e+07	4.06849e+07	8.5959e+07	6.24882e+07	7.60657e+07	1.43318e+08	1.11421e+08	1.21911e+08	1.85126e+08	1.44268e+08	1.95117e+08	High	High	High	High	High	High	High	High	High	High	High
A0A2U3TZL8	Kinesin-like protein OS=Homo sapiens OX=9606 GN=KIF23 PE=1 SV=1	2	2	2	4	2	810	92.6	7.96	2												0	0	886971	687003	729333	540912	521354	55779.7	1.32719e+06	960750	478865	263827	322423	389948	329562	534898	297804	Peak Found	Peak Found	Peak Found	Peak Found	Peak Found	Peak Found	High	High	High	Peak Found	Peak Found
A0A2U3TZM0	Chromodomain-helicase-DNA-binding protein 4 OS=Homo sapiens OX=9606 GN=CHD4 PE=1 SV=1	23	29	29	76	29	1902	216.7	6	29												0	0	2.80145e+06	1.8656e+07	6.6585e+06	1.11222e+06	5.63915e+06	8.46563e+06	3.73968e+06	8.73836e+06	5.34854e+06	8.78257e+06	8.40174e+06	7.39198e+06	5.54191e+06	5.81388e+06	5.81301e+06	High	High	High	High	High	High	High	High	High	Peak Found	High
A0A2Y9D025	NADH dehydrogenase [ubiquinone] 1 alpha subcomplex subunit 6 OS=Homo sapiens OX=9606 GN=NDUFA6 PE=1 SV=1	44	6	6	23	6	154	17.9	10.14	6												0	0	646435	1.46426e+06	663183	9.37329e+06	9.63266e+06	1.16443e+07	8.27346e+06	5.15171e+06	6.18335e+06	2.74435e+06	2.46883e+06	2.64852e+06	290369	586933	658644	High	High	High	Peak Found	Peak Found	Peak Found	High	High	High	High	High
A0A3B3IRK6	Mannosyl-oligosaccharide glucosidase (Fragment) OS=Homo sapiens OX=9606 GN=MOGS PE=1 SV=1	12	5	5	11	5	715	78.5	8.35	5												0	0	64817.2	80757.9	54586.5	109011	707558	298995	229774	228322	1.82358e+06	970342	1.72091e+06	1.24881e+06	369603	560791	383591	High	High	High	Medium	High	High	Peak Found	Peak Found	Peak Found	Not Found	Peak Found
A0A3B3IRL5	Inosine-5'-monophosphate dehydrogenase (Fragment) OS=Homo sapiens OX=9606 GN=IMPDH1 PE=1 SV=1	4	2	2	3	2	509	54.3	6.8	2												0	0	56455.1	10551.2	63129.4	34662.2	176362	594635	39531.4	34341.7	23774.2	400813	255676	282918	41768	11165.2	59864.6	Peak Found	Peak Found	Peak Found	Not Found	Not Found	Not Found	High	Not Found	Not Found	High	Peak Found
A0A3B3IRM5	Glutathione S-transferase (Fragment) OS=Homo sapiens OX=9606 GN=GSTM5 PE=1 SV=1	5	1	1	1	1	189	22.4	5.52	1												0	0																Not Found	Not Found	Not Found	Not Found	Not Found	Not Found	Peak Found	Not Found	Peak Found	Peak Found	Not Found
A0A3B3IRQ9	Double-stranded RNA-specific adenosine deaminase (Fragment) OS=Homo sapiens OX=9606 GN=ADAR PE=1 SV=1	4	3	3	3	3	1158	128.3	8.62	3												0	0	68708.1	353387	177864	62034.3	52404.5	425508	52406.9	265080	540609	256741	201764	132774	164835	90096.8	181352	Peak Found	Peak Found	Peak Found	High	Peak Found	Peak Found	Peak Found	Peak Found	Peak Found	Not Found	Not Found
A0A3B3IRR6	UPF0488 protein C8orf33 OS=Homo sapiens OX=9606 GN=C8orf33 PE=1 SV=1	48	9	9	37	9	226	24.5	9.88	9												0	0	5.80224e+06	4.93964e+06	5.85344e+06	1.12284e+07	8.79164e+07	3.67625e+07	1.58546e+07	4.60806e+07	3.05652e+07	5.82781e+06	3.66877e+06	5.25848e+06	6.17217e+06	6.22724e+06	5.87907e+06	High	High	High	High	High	High	High	High	High	High	High
A0A3B3IRV5	Heme-binding protein 1 (Fragment) OS=Homo sapiens OX=9606 GN=HEBP1 PE=1 SV=1	20	3	3	10	3	207	23.1	9.33	3												0	0	588556	929695	595175	833929	524792	1.21011e+06	897902	606703	281584	224103	550413	369290	223731	337446	533936	Peak Found	Peak Found	Peak Found	High	High	High	High	Peak Found	Peak Found	High	Medium
A0A3B3IS71	Retinoblastoma-associated protein OS=Homo sapiens OX=9606 GN=RB1 PE=1 SV=1	14	7	7	14	7	923	105.4	7.61	7												0	0	951333	693765	329852	665626	434016	211584	1.04527e+06	495560	597770	693595	917194	836704	1.81114e+06	2.41073e+06	2.01294e+06	High	Peak Found	Peak Found	High	High	High	Peak Found	Peak Found	Peak Found	Peak Found	Peak Found
A0A3B3ISH6	Nucleolar protein 9 (Fragment) OS=Homo sapiens OX=9606 GN=NOP9 PE=1 SV=1	9	3	3	4	3	456	49.7	6.42	3												0	0	685240	741328	167654	475412	67326.3	257289	386446	183662	1.08874e+06	239684	193779	53530.4	66922.9	151520	60520.7	High	Peak Found	Peak Found	Peak Found	Peak Found	Not Found	Peak Found	Peak Found	Medium	Peak Found	Peak Found
A0A3B3ISV5	Uncharacterized protein OS=Homo sapiens OX=9606 PE=4 SV=1	22	4	4	7	4	255	28.6	8.18	4												0	0	476019	1.16151e+06	621886	595135	893558	753425	470818	828098	644569	311616	468469	372420	273265	544666	277091	Peak Found	Peak Found	Peak Found	Peak Found	High	Peak Found	Peak Found	Peak Found	Peak Found	High	Peak Found
A0A3B3IT39	Selenoprotein F OS=Homo sapiens OX=9606 GN=SELENOF PE=1 SV=1	10	1	1	1	1	126	13.5	7.83	1												0	0																High	Not Found	Not Found	Not Found	Not Found	Not Found	Not Found	Not Found	Not Found	Not Found	Not Found
A0A3B3IT92	DNA helicase OS=Homo sapiens OX=9606 GN=MCM4 PE=1 SV=1	40	28	28	101	28	904	100.7	6.95	28												0	0	6.12227e+06	1.2768e+07	1.04857e+07	7.60425e+07	2.64598e+07	1.3805e+07	1.20293e+08	2.29582e+07	1.48842e+07	1.33803e+07	9.08682e+06	1.13353e+07	1.10157e+07	1.33008e+07	9.24243e+06	High	High	High	High	High	High	High	High	High	High	High
A0A3B3ITR4	Uncharacterized protein (Fragment) OS=Homo sapiens OX=9606 PE=4 SV=1	3	1	1	2	1	708	81	8.32	1												0	0																High	Not Found	High	Not Found	Not Found	Not Found	Not Found	Not Found	Not Found	Not Found	Not Found
A0A3B3ITT1	Ras-related protein Rab-12 OS=Homo sapiens OX=9606 GN=RAB12 PE=1 SV=1	14	4	4	4	4	340	36.3	8.43	4												0	0	60674.9	53540.2	58648.9	63686.4	70058.6	103031	322780	261866	228683	941550	84197.3	138578	25873.1	73414.2	34416.1	High	Peak Found	Peak Found	Peak Found	Peak Found	Peak Found	Peak Found	Peak Found	Peak Found	Not Found	Peak Found
A0A3B3ITT5	60S ribosomal protein L29 OS=Homo sapiens OX=9606 GN=RPL29 PE=1 SV=1	29	7	7	57	7	167	18.5	11.55	7												0	0	3.31281e+07	4.79826e+07	3.93255e+07	1.27213e+07	5.64829e+07	3.66847e+07	1.36465e+07	6.34869e+07	4.94991e+07	3.47022e+07	1.96641e+07	2.70639e+07	2.4372e+07	2.01941e+07	3.03411e+07	High	High	High	High	High	High	High	High	High	High	High
A0A3F2YNY7	Porphobilinogen deaminase OS=Homo sapiens OX=9606 GN=HMBS PE=1 SV=1	21	5	5	6	5	355	38.8	7.39	5												0	0	653647	211150	630926	651951	1.59759e+06	1.50329e+06	694716	187661	52822.6	368164	429664	405440	250582	443409	120695	High	Peak Found	High	Peak Found	High	Peak Found	Peak Found	Peak Found	Peak Found	Peak Found	Peak Found
A0A494BZV2	Myosin phosphatase Rho-interacting protein OS=Homo sapiens OX=9606 GN=MPRIP PE=1 SV=1	1	2	2	5	2	2425	274.2	5.6	2												0	0	902059	280935	35956.8	345550	328188	245531	192007	3.53827e+06	49247.1	386971	521712	508004	478848	381887	494626	Medium	Medium	Peak Found	High	High	Peak Found	Peak Found	Peak Found	Peak Found	Peak Found	Peak Found
A0A494C045	Serine/threonine-protein kinase TBK1 OS=Homo sapiens OX=9606 GN=TBK1 PE=1 SV=1	5	2	2	2	2	731	83.9	6.92	2												0	0	53163.2	25124.4	59052.6	24031.8	223673	641450	19672.7	390532	664397	17664.6	23703.6	44738.4	4516.42	61214	44448.4	High	Not Found	Not Found	Not Found	Not Found	Not Found	Not Found	Peak Found	Peak Found	Not Found	Peak Found
A0A494C0R8	Clustered mitochondria protein homolog OS=Homo sapiens OX=9606 GN=CLUH PE=1 SV=1	18	17	17	36	17	1348	150.4	6.11	17												0	0	2.86897e+06	3.79567e+06	1.21268e+06	2.36264e+06	6.89447e+06	3.19445e+06	3.35717e+06	6.32942e+06	2.59653e+06	6.57344e+06	5.10184e+06	7.98186e+06	4.28963e+06	4.72158e+06	4.48426e+06	High	High	High	High	High	High	Peak Found	High	High	Peak Found	High
A0A494C0W0	Poly(A)-specific ribonuclease PARN OS=Homo sapiens OX=9606 GN=PARN PE=1 SV=1	4	2	2	2	2	664	76.3	6.18	2												0	0	120380	991728	108280	52339.6	63602.7	177648	42924.7	140395	365158	347033	186824	33613.2	182995	304466	139738	Peak Found	Peak Found	Not Found	Peak Found	Peak Found	Peak Found	Not Found	Peak Found	Peak Found	Not Found	Not Found
A0A494C0Y9	Constitutive coactivator of PPAR-gamma-like protein 1 (Fragment) OS=Homo sapiens OX=9606 GN=FAM120A PE=1 SV=1	5	1	1	1	1	280	29.5	9.74	1												0	0																Not Found	Not Found	Not Found	High	Not Found	Not Found	Not Found	Not Found	Not Found	Not Found	Not Found
A0A494C108	Protein KRI1 homolog OS=Homo sapiens OX=9606 GN=KRI1 PE=1 SV=1	9	4	4	4	4	709	83.2	5.17	4												0	0	2.18804e+08	1.29018e+06	265309	222067	1.21306e+06	319954	113849	1.43658e+06	295924	112962	234631	115977	81166.2	182390	252992	Not Found	Peak Found	High	Peak Found	Peak Found	Peak Found	Not Found	Peak Found	Peak Found	Peak Found	Peak Found
A0A494C1G2	Pro-neuregulin-1, membrane-bound isoform (Fragment) OS=Homo sapiens OX=9606 GN=NRG1 PE=1 SV=1	9	3	3	4	3	387	42.9	8.69	3												0	0	4415.11	45711.9	30200	41348.9	8549.63	24566.9	13643.8	13426.1	9129.01	52855.8	236899	213767	59165.7	257702	58101.9	Not Found	Peak Found	High	High	Medium	Not Found	Not Found	Not Found	Not Found	Not Found	Not Found
A0A494C1L5	Lipopolysaccharide-responsive and beige-like anchor protein OS=Homo sapiens OX=9606 GN=LRBA PE=4 SV=1	2	6	6	8	6	2852	317.6	5.57	6												0	0	248955	819023	270538	486014	5.44759e+06	1.48589e+06	725700	2.72658e+06	1.00024e+06	1.15315e+06	839504	839756	2.05821e+06	1.87441e+06	1.69431e+06	Peak Found	Peak Found	Peak Found	Peak Found	Medium	High	Peak Found	Peak Found	Peak Found	Medium	Medium
A0A499FJY3	RNA-binding protein 15 OS=Homo sapiens OX=9606 GN=RBM15 PE=1 SV=1	25	13	13	26	13	925	101.3	9.96	13												0	0	1.30797e+06	4.64291e+06	2.48283e+06	436466	1.3858e+06	2.18e+06	2.75672e+06	2.60219e+06	1.51321e+06	3.24393e+06	4.29653e+06	4.16898e+06	2.18722e+06	2.25278e+06	2.75402e+06	High	High	High	High	High	High	Peak Found	High	Peak Found	Peak Found	Peak Found
A0A4W8VX11	Pericentriolar material 1 protein OS=Homo sapiens OX=9606 GN=PCM1 PE=1 SV=1	27	33	34	113	33	1860	210	5	33												0	0	1.49782e+07	7.97407e+06	9.05251e+06	9.45776e+06	1.06167e+07	8.21943e+06	6.54698e+06	3.762e+06	9.00613e+06	5.01055e+06	6.61776e+06	6.59336e+06	4.60099e+06	4.70713e+06	5.41305e+06	High	High	High	High	High	High	Medium	High	High	High	High
A0AVT1	Ubiquitin-like modifier-activating enzyme 6 OS=Homo sapiens OX=9606 GN=UBA6 PE=1 SV=1	2	2	2	3	2	1052	117.9	6.14	2	metabolic process;response to stimulus	cytoplasm;cytosol	catalytic activity;nucleotide binding;protein binding	Pf00899, Pf02134, Pf09358, Pf10585	55236	ENSG00000033178.12	UBA6	4	Ubiquitin mediated proteolysis		Synthesis of active ubiquitin: roles of E1 and E2 enzymes; Antigen processing: Ubiquitination & Proteasome degradation	9	0	230251	37816.8	37621.5	133991	153922	63674.4	175196	176276	22203.7	429052	261756	355970	242757	256633	37298.7	High	Peak Found	Peak Found	Medium	Peak Found	Peak Found	Peak Found	Peak Found	Not Found	Peak Found	Peak Found
A1A4S6	Rho GTPase-activating protein 10 OS=Homo sapiens OX=9606 GN=ARHGAP10 PE=1 SV=1	7	4	4	4	4	786	89.3	7.18	4	cell organization and biogenesis;regulation of biological process;response to stimulus	cytoplasm;cytosol;membrane	enzyme regulator activity;protein binding	Pf00018, Pf00169, Pf00620, Pf07653, Pf14604	79658	ENSG00000071205.11	ARHGAP10	4	Bacterial invasion of epithelial cells	Ectoderm Differentiation	Regulation of PAK-2p34 activity by PS-GAP/RHG10; Rho GTPase cycle	9	0	420137	62859.7	185729	652294	40112.7	52288.8	27333	61124.8	36314.6	49500	57062.4	7764.52	3829.43	6055.65	19344.3	Peak Found	Peak Found	High	Peak Found	Peak Found	Peak Found	Not Found	High	Not Found	Peak Found	Peak Found
A1L390	Pleckstrin homology domain-containing family G member 3 OS=Homo sapiens OX=9606 GN=PLEKHG3 PE=1 SV=1	25	23	24	85	23	1219	134.3	6.55	23	regulation of biological process			Pf00169, Pf00621	26030	ENSG00000126822.16	PLEKHG3	14				0	0	1.10246e+07	1.22091e+07	9.7684e+06	7.0185e+06	2.43062e+07	1.45667e+07	5.22875e+06	1.99521e+07	1.2601e+07	5.53308e+07	3.29002e+07	5.34678e+07	3.81185e+07	2.27363e+07	2.99587e+07	High	High	High	High	High	High	High	Peak Found	High	High	High
A1X283	SH3 and PX domain-containing protein 2B OS=Homo sapiens OX=9606 GN=SH3PXD2B PE=1 SV=3	6	3	3	12	3	911	101.5	8.69	3	cell differentiation;cell organization and biogenesis;metabolic process;regulation of biological process	cytoplasm	enzyme regulator activity;protein binding	Pf00018, Pf00787, Pf06347, Pf07653, Pf08239, Pf14604	285590	ENSG00000174705.12	SH3PXD2B	5				0	0	224743	1.47349e+06	481068	424815	1.52712e+06	1.51729e+06	151328	353699	980459	402008	360522	343355	334135	511116	349083	High	Medium	High	High	High	High	Peak Found	Peak Found	High	Peak Found	Peak Found
A2A274	Aconitate hydratase, mitochondrial OS=Homo sapiens OX=9606 GN=ACO2 PE=1 SV=1	24	13	13	17	13	805	87.8	7.37	13	metabolic process;response to stimulus	mitochondrion;organelle lumen	catalytic activity;metal ion binding	Pf00330, Pf00694	50	ENSG00000100412.15	ACO2	22		Amino Acid metabolism; TCA Cycle		2	0	822716	499882	261813	4.87611e+06	939609	3.4767e+06	3.72567e+06	367401	357541	1.56574e+06	3.16346e+06	1.09611e+06	4.62263e+06	2.25056e+06	3.83043e+06	Peak Found	High	Peak Found	Peak Found	Peak Found	Peak Found	Peak Found	Peak Found	Peak Found	High	High
A2A276	SPRY domain-containing SOCS box protein 1 (Fragment) OS=Homo sapiens OX=9606 GN=SPSB1 PE=1 SV=1	5	1	1	1	1	202	22.9	6.73	1	metabolic process	cytosol	catalytic activity;protein binding	Pf00622	80176	ENSG00000171621.13	SPSB1	1				0	0																High	Not Found	Not Found	Not Found	Not Found	Not Found	Not Found	Not Found	Not Found	Not Found	Not Found
A2A2V1	Major prion protein (Fragment) OS=Homo sapiens OX=9606 GN=PRNP PE=1 SV=1	44	8	9	37	8	249	27.3	9	8	cell organization and biogenesis;cellular homeostasis;metabolic process;regulation of biological process;response to stimulus	cell surface;cytoplasm;cytosol;endoplasmic reticulum;Golgi;membrane	metal ion binding;protein binding;receptor activity;signal transducer activity	Pf00377, Pf11587	5621	ENSG00000171867.16	PRNP	20		Copper homeostasis		1	0	1.42476e+07	3.96981e+06	5.12539e+06	1.1615e+07	6.00001e+06	4.26553e+06	1.66114e+07	9.96128e+06	7.39907e+06	8.92102e+06	1.46178e+07	1.26975e+07	1.26243e+07	1.41887e+07	1.53742e+07	High	High	High	High	High	High	High	High	High	High	High
A2A3N6	Putative PIP5K1A and PSMD4-like protein OS=Homo sapiens OX=9606 GN=PIPSL PE=5 SV=1	5	3	3	15	3	862	95	5.71	3	metabolic process	cytoplasm	catalytic activity	Pf01504, Pf04056, Pf13519	266971		PIPSL	10				0	0	81100.4	383608	807689	1.11814e+06	636982	3.03075e+06	1.17816e+06	667338	1.48029e+06	40578.8	426981	434904	410851	387579	352552	Peak Found	High	High	High	High	High	High	Peak Found	High	Peak Found	Peak Found
A2A3R5	40S ribosomal protein S6 OS=Homo sapiens OX=9606 GN=RPS6 PE=1 SV=1	9	3	3	16	3	218	25	11.14	3	cell death;cell differentiation;cell organization and biogenesis;cell proliferation;metabolic process;regulation of biological process;response to stimulus;transport	cytosol;membrane;nucleus;ribosome	protein binding;RNA binding;structural molecule activity	Pf01092	6194	ENSG00000137154.12	RPS6	9		IL-5 Signaling Pathway; Human Thyroid Stimulating Hormone (TSH) signaling pathway; Leptin signaling pathway; Follicle Stimulating Hormone (FSH) signaling pathway; Prolactin Signaling Pathway; Interleukin-11 Signaling Pathway; Oncostatin M Signaling Pathway; Brain-Derived Neurotrophic Factor (BDNF) signaling pathway; Kit receptor signaling pathway; Mecp2 and Associated Rett Syndrome; VEGFA-VEGFR2 …		15	0	666058	218983	1.49579e+06	1.47651e+07	5.62094e+07	1.24926e+06	5.58e+06	488970	2.79696e+06	2.26975e+07	1.08556e+07	1.49915e+07	1.34688e+07	7.67466e+06	9.45306e+06	High	High	High	High	High	High	High	Peak Found	High	High	Peak Found
A3KMH1	von Willebrand factor A domain-containing protein 8 OS=Homo sapiens OX=9606 GN=VWA8 PE=1 SV=2	3	3	3	3	3	1905	214.7	7.4	3		mitochondrion	catalytic activity;nucleotide binding	Pf00092, Pf07728, Pf13191, Pf13519	23078	ENSG00000102763.17	VWA8	13				0	0	61395.5	126507	41889	1.43582e+06	179415	580179	2.3329e+06	575038	265131	293813	628246	201453	78002.3	83617	73928.5	Peak Found	High	Peak Found	Not Found	Not Found	Not Found	Peak Found	High	Peak Found	Peak Found	Peak Found
A3KN83	Protein strawberry notch homolog 1 OS=Homo sapiens OX=9606 GN=SBNO1 PE=1 SV=1	2	2	2	5	2	1393	154.2	7.88	2	regulation of biological process			Pf09595, Pf13871, Pf13872	55206	ENSG00000139697.13	SBNO1	12				0	0	115956	275760	96762	70216.3	70506.3	79925.7	56139	75266.1	69172.4	43458.2	292368	163777	339185	723102	433779	Not Found	Peak Found	Peak Found	High	High	High	Not Found	Not Found	Not Found	Not Found	Not Found
A4D1E9	GTP-binding protein 10 OS=Homo sapiens OX=9606 GN=GTPBP10 PE=1 SV=1	27	8	8	10	8	387	42.9	9.03	8	metabolic process	chromosome;mitochondrion;nucleus	catalytic activity;metal ion binding;nucleotide binding;protein binding;RNA binding	Pf00009, Pf01018, Pf01926, Pf02421, Pf03029, Pf10662	85865	ENSG00000105793.15	GTPBP10	7				0	0	445004	583881	389208	424440	487405	1.64075e+06	363112	643330	635613	5.30149e+06	3.00203e+06	2.61901e+06	968989	957389	809235	High	High	High	Peak Found	Peak Found	Peak Found	Medium	Peak Found	Peak Found	Peak Found	Peak Found
A5YKK6	CCR4-NOT transcription complex subunit 1 OS=Homo sapiens OX=9606 GN=CNOT1 PE=1 SV=2	18	35	35	103	35	2376	266.8	7.11	35	development;metabolic process;regulation of biological process;response to stimulus	cytoplasm;cytosol;membrane;nucleus	catalytic activity;protein binding;RNA binding;structural molecule activity	Pf04054, Pf12842	23019	ENSG00000125107.17	CNOT1	16	RNA degradation		TP53 regulates transcription of additional cell cycle genes whose exact role in the p53 pathway remain uncertain; Deadenylation of mRNA	10	0	1.85243e+07	1.07774e+07	6.22611e+06	4.46698e+06	2.66256e+07	3.1307e+07	6.20328e+06	1.88588e+07	2.7498e+07	4.70887e+07	2.19383e+07	4.49965e+07	1.71219e+07	1.23772e+07	1.39837e+07	High	High	High	High	High	High	Peak Found	High	High	High	High
A6ND36	Protein FAM83G OS=Homo sapiens OX=9606 GN=FAM83G PE=1 SV=2	3	2	2	3	2	823	90.8	6.39	2	regulation of biological process;response to stimulus	cytoplasm;cytosol;nucleus	protein binding	Pf07894, Pf13091	644815	ENSG00000188522.14	FAM83G	17				0	0	52247.3	3453.22	56742.1	41858.3	61370	14812.2	40351.3	11258	47546.7	163100	157283	185643	35749.5	83713.6	43486	High	Peak Found	High	Peak Found	Peak Found	Peak Found	Peak Found	Peak Found	Not Found	Peak Found	Peak Found
A6NDG6	Glycerol-3-phosphate phosphatase OS=Homo sapiens OX=9606 GN=PGP PE=1 SV=1	3	1	1	2	1	321	34	6.14	1	metabolic process;regulation of biological process	cytosol	catalytic activity;metal ion binding	Pf00702, Pf13242, Pf13344, Pf13419	283871	ENSG00000184207.8	PGP	16	Carbon metabolism; Metabolic pathways; Glyoxylate and dicarboxylate metabolism		Glycolysis	7	0																High	Peak Found	High	Not Found	Not Found	Not Found	Peak Found	Peak Found	Not Found	Not Found	Peak Found
A6NDU8	UPF0600 protein C5orf51 OS=Homo sapiens OX=9606 GN=C5orf51 PE=1 SV=1	23	5	5	10	5	294	33.6	5.26	5		cytosol			285636	ENSG00000205765.8	C5orf51	5				0	0	633218	664503	515317	407922	214656	711394	160665	849049	703369	1.13013e+06	1.35012e+06	1.07508e+06	852111	1.17726e+06	835005	High	Peak Found	High	High	High	Peak Found	Peak Found	High	Peak Found	Peak Found	Peak Found
A6NFQ2	TRPM8 channel-associated factor 2 OS=Homo sapiens OX=9606 GN=TCAF2 PE=1 SV=2	5	3	3	3	3	919	100.8	7.17	3	regulation of biological process;transport	membrane	protein binding	Pf13402	285966	ENSG00000170379.19	FAM115C; TCAF2	7				0	0	140473	113238	51761.8	202266	2.22662e+06	65921.8	318170	147701	40631.2	976270	564743	659822	889970	536579	678044	High	Peak Found	Peak Found	Peak Found	Peak Found	High	Peak Found	Peak Found	Not Found	Peak Found	Peak Found
A6NFX8	ADP-sugar pyrophosphatase OS=Homo sapiens OX=9606 GN=NUDT5 PE=1 SV=1	33	6	6	10	6	232	25.9	5.19	6			catalytic activity	Pf00293		ENSG00000165609.12		10				0	0	610776	741316	662717	1.28998e+06	1.01231e+06	1.1287e+06	1.76223e+06	917464	680602	1.16569e+06	1.02579e+06	1.62549e+06	549182	576951	707458	High	High	High	High	Peak Found	High	Medium	High	Peak Found	Peak Found	Medium
A6NHR9	Structural maintenance of chromosomes flexible hinge domain-containing protein 1 OS=Homo sapiens OX=9606 GN=SMCHD1 PE=1 SV=2	4	6	6	8	6	2005	226.2	7.3	6	cell organization and biogenesis;regulation of biological process	chromosome	catalytic activity;nucleotide binding;protein binding	Pf06470, Pf13589	23347	ENSG00000101596.14	SMCHD1	18				0	0	283154	1.06836e+06	222032	115905	456011	138956	474178	648312	303303	587663	633506	680576	360423	209451	380489	High	Peak Found	High	High	Peak Found	Peak Found	Peak Found	Peak Found	Peak Found	Peak Found	Peak Found
A6NIH7	Protein unc-119 homolog B OS=Homo sapiens OX=9606 GN=UNC119B PE=1 SV=1	8	1	1	3	1	251	28.1	5.68	1	cell differentiation;cell organization and biogenesis;transport	cytosol	protein binding	Pf05351	84747	ENSG00000175970.10	UNC119B	12			Trafficking of myristoylated proteins to the cilium	4	0	41495.3	76481.9	2851.08	152006	209452	54928.6	27356.6	18456	13654.3	244739	196920	284229	55503.8	138747	123928	High	High	High	Peak Found	Peak Found	Peak Found	Not Found	Not Found	Not Found	Peak Found	Peak Found
A6NJ78	Probable methyltransferase-like protein 15 OS=Homo sapiens OX=9606 GN=METTL15 PE=1 SV=1	13	3	3	7	3	407	46.1	8.62	3	metabolic process		catalytic activity;protein binding	Pf01795, Pf13659	196074	ENSG00000169519.20	METTL15	11				0	0	80785.4	79686.1	60805.6	41137.6	1.09188e+06	1.1946e+06	91130.1	1.82623e+06	619563	299414	1.00601e+06	172880	92178	37118.4	113920	High	High	Peak Found	Not Found	Not Found	Not Found	Not Found	High	High	Peak Found	Peak Found
A6NKB8	Aminopeptidase B OS=Homo sapiens OX=9606 GN=RNPEP PE=1 SV=1	11	3	3	4	3	611	68.1	6.01	3	metabolic process		catalytic activity;metal ion binding	Pf01433, Pf09127, Pf13485		ENSG00000176393.10		1				0	0	113693	110772	36598.9	715069	186517	124810	420267	2.96203e+06	4.17815e+06	763055	228058	63250.3	28328.4	66620.8	107653	High	Peak Found	High	Not Found	Not Found	Peak Found	Peak Found	Medium	Peak Found	Peak Found	Peak Found
A6NKD9	Coiled-coil domain-containing protein 85C OS=Homo sapiens OX=9606 GN=CCDC85C PE=1 SV=1	15	5	5	9	5	419	45.2	6.96	5	development			Pf10226	317762	ENSG00000205476.8	CCDC85C	14				0	0	1.8288e+06	1.13908e+06	217421	403918	3.0228e+06	731721	290101	2.06622e+06	216665	407029	586197	300580	555478	537251	610957	High	Peak Found	High	Peak Found	High	High	Peak Found	Peak Found	Peak Found	Peak Found	Peak Found
A6NML8	Diaphanous homolog 2 (Drosophila), isoform CRA_c OS=Homo sapiens OX=9606 GN=DIAPH2 PE=1 SV=3	1	1	1	1	1	1096	124.8	6.43	1	cell organization and biogenesis;development	cytosol;endoplasmic reticulum;endosome	protein binding	Pf02181, Pf06367, Pf06371	1730	ENSG00000147202.17	DIAPH2	X				0	0																Not Found	Not Found	Not Found	Not Found	Not Found	Not Found	Not Found	Not Found	Not Found	Not Found	Not Found
A6NN50	Obscurin-like protein 1 OS=Homo sapiens OX=9606 GN=OBSL1 PE=1 SV=1	9	10	10	19	10	1804	197	5.62	10			protein binding	Pf00041, Pf00047, Pf01108, Pf07679, Pf07686, Pf13895, Pf13927		ENSG00000124006.14		2				0	0	2.15613e+06	1.82067e+06	1.13928e+06	2.64822e+06	623359	866298	2.1723e+06	1.24486e+06	806347	2.56714e+06	1.84483e+06	2.94417e+06	779790	840293	810085	High	High	High	High	Peak Found	High	Peak Found	High	Peak Found	High	Peak Found
A6PW57	Phosphatidylinositol 4-phosphate 5-kinase type-1 alpha OS=Homo sapiens OX=9606 GN=PIP5K1A PE=1 SV=2	48	21	22	109	21	550	61.2	8.34	21	cell differentiation;cell organization and biogenesis;cellular component movement;metabolic process;regulation of biological process;response to stimulus;transport	cytosol;membrane;nucleus	catalytic activity;nucleotide binding;protein binding	Pf01504	8394	ENSG00000143398.19	PIP5K1A	1		B Cell Receptor Signaling Pathway; Regulation of Actin Cytoskeleton		2	0	1.54333e+07	2.94499e+07	1.64947e+07	1.38041e+07	1.09033e+07	5.89682e+06	2.59711e+07	2.33969e+07	2.0519e+07	2.7003e+07	1.43108e+07	2.01155e+07	5.52983e+06	5.82472e+06	5.10243e+06	High	High	High	High	High	High	High	High	High	High	High
A6ZKI3	Retrotransposon Gag-like protein 8C OS=Homo sapiens OX=9606 GN=RTL8C PE=1 SV=1	11	1	1	6	1	113	13.2	5.07	1			protein binding		8933	ENSG00000134590.13	FAM127A; RTL8C	X				0	0	140796	130424	35044.6	1.02813e+06	317539	854681	1.02846e+06	154417	299686	823692	785450	353358	13205.2	35416.4	62444.9	High	High	High	Not Found	Not Found	Not Found	High	Peak Found	Peak Found	High	Peak Found
A8K7Q2	Heat shock cognate 71 kDa protein OS=Homo sapiens OX=9606 GN=HSPA8 PE=1 SV=1	2	2	2	15	2	410	45.3	5.64	2	cell communication;cell organization and biogenesis;metabolic process;regulation of biological process;response to stimulus;transport	cytosol;endosome;extracellular;membrane;nucleus;organelle lumen;spliceosomal complex	catalytic activity;nucleotide binding;protein binding;RNA binding	Pf00012	3312	ENSG00000109971.13	HSPA8	11		Parkin-Ubiquitin Proteasomal System pathway; MAPK Signaling Pathway; Exercise-induced Circadian Regulation		3	0	4.89397e+06	168934	82794	3.80122e+06	4.0206e+06	3.34418e+06	4.8557e+06	2.95038e+06	1.13081e+06	6.37404e+06	3.79409e+06	4.94183e+06	2.87983e+06	1.69585e+06	1.98059e+06	High	High	High	High	Peak Found	High	High	Medium	Peak Found	High	Peak Found
A8MQ02	Afadin OS=Homo sapiens OX=9606 GN=AFDN PE=1 SV=2	21	24	24	65	24	1781	201.7	6.51	24	cell communication;cell differentiation;cell organization and biogenesis;regulation of biological process;response to stimulus	cytoplasm;cytosol;membrane	protein binding	Pf00498, Pf00595, Pf00788, Pf01843	4301	ENSG00000130396.20	MLLT4; AFDN	6	Ras signaling pathway; Tight junction; Adherens junction; cAMP signaling pathway; Leukocyte transendothelial migration; Rap1 signaling pathway	VEGFA-VEGFR2 Signaling Pathway		7	0	5.72197e+06	3.63354e+06	2.43543e+06	4.49119e+06	1.17039e+07	5.42071e+06	6.11308e+06	7.11446e+06	6.15021e+06	5.47462e+06	4.46013e+06	5.56868e+06	7.58419e+06	6.1237e+06	6.63296e+06	High	High	High	High	High	High	High	Medium	High	High	Medium
A8MQB8	Synaptic functional regulator FMR1 OS=Homo sapiens OX=9606 GN=FMR1 PE=1 SV=1	2	1	1	6	1	582	65.8	7.62	1		cytosol	RNA binding	Pf00013, Pf05641, Pf12235, Pf13014		ENSG00000102081.13		X		Serotonin and anxiety		1	0	21238.6	1.18572e+06	1.32273e+06	198572	1.14242e+06	63301.5	29808.7	955760	914657	1300282	1.46831e+06	1.38146e+06	650442	880826	497077	High	Peak Found	High	High	Peak Found	High	Not Found	Peak Found	High	Peak Found	Peak Found
A8MTY9	Vacuolar protein sorting-associated protein 26C OS=Homo sapiens OX=9606 GN=VPS26C PE=1 SV=1	19	3	3	6	3	249	27.9	7.91	3	transport	endosome;nucleus	transporter activity	Pf03643	10311	ENSG00000157538.13	DSCR3	21				0	0	281105	561931	760025	1.43993e+06	331233	1.41773e+06	843669	462317	1.03705e+06	702040	570245	959920	89841.8	72188.6	65698.5	High	High	High	Not Found	Not Found	Not Found	Peak Found	Peak Found	Peak Found	Peak Found	Peak Found
A8MUM1	EARP and GARP complex-interacting protein 1 OS=Homo sapiens OX=9606 GN=EIPR1 PE=1 SV=2	7	2	2	2	2	414	46.3	5.07	2			protein binding	Pf00400	7260	ENSG00000032389.12	TSSC1; EIPR1	2				0	0	112560	497449	92270.5	302776	407444	71080.7	260254	108441	58417.2	493405	99851.3	518808	168309	252354	274410	High	Not Found	Peak Found	Peak Found	Peak Found	Peak Found	Peak Found	Peak Found	Not Found	Peak Found	Peak Found
A8MX75	General transcription and DNA repair factor IIH helicase subunit XPD (Fragment) OS=Homo sapiens OX=9606 GN=ERCC2 PE=1 SV=2	4	2	2	3	2	706	80.5	8.02	2	metabolic process;response to stimulus	cytosol;nucleus	catalytic activity;DNA binding;nucleotide binding	Pf06733, Pf06777, Pf13307		ENSG00000104884.14		19				0	0	1.44465e+06	1.56564e+06	37677	327174	221358	1.8611e+06	196801	236340	50780.7	6.4846e+06	2.75194e+06	3.42656e+06	5.71914e+06	5.84067e+06	9.7743e+06	Peak Found	Peak Found	High	Peak Found	Peak Found	Peak Found	Peak Found	Peak Found	Not Found	Peak Found	Peak Found
A8MXP9	Matrin-3 OS=Homo sapiens OX=9606 GN=MATR3 PE=1 SV=1	56	56	61	404	56	895	99.9	6.04	56		nucleus	metal ion binding;RNA binding	Pf13893, Pf14259		ENSG00000280987.4		5				0	0	8.39727e+07	1.19295e+08	9.98176e+07	8.31066e+07	5.47715e+07	9.24633e+07	7.74522e+07	6.88198e+07	7.70776e+07	8.96883e+07	1.24322e+08	1.1324e+08	8.7063e+07	8.00093e+07	7.86131e+07	High	High	High	High	High	High	High	High	High	High	High
A8MYT4	Phosphatidylinositol 3-kinase catalytic subunit type 3 OS=Homo sapiens OX=9606 GN=PIK3C3 PE=1 SV=2	3	2	2	2	2	824	94.3	6.64	2	cell communication;cell organization and biogenesis;metabolic process;regulation of biological process;response to stimulus;transport	cytosol;endosome;membrane;vacuole	catalytic activity;nucleotide binding;protein binding	Pf00454, Pf00613, Pf00792	5289	ENSG00000078142.12	PIK3C3	18		AMP-activated Protein Kinase (AMPK) Signaling; Angiopoietin Like Protein 8 Regulatory Pathway; Microglia Pathogen Phagocytosis Pathway; Insulin Signaling; Regulation of Actin Cytoskeleton; Senescence and Autophagy in Cancer; DNA Damage Response (only ATM dependent)		7	0	274861	49285.7	96431.3	60946.8	20593.1	93565.6	133192	17831.2	59294.8	619851	588360	615681	198502	468077	362554	Peak Found	Peak Found	Peak Found	Peak Found	High	High	Peak Found	Not Found	Not Found	Not Found	Not Found
A8MZF9	Developmentally-regulated GTP-binding protein 2 OS=Homo sapiens OX=9606 GN=DRG2 PE=1 SV=1	22	6	6	19	6	343	38.1	8.91	6	regulation of biological process;response to stimulus	cytosol;membrane;mitochondrion	nucleotide binding;protein binding	Pf01926, Pf02421, Pf02824, Pf08477	1819	ENSG00000108591.9	DRG2	17				0	0	6.42631e+06	1.30746e+06	574019	3.13624e+06	2.60164e+06	2.50052e+06	6.26175e+06	1.23659e+06	993587	1.80909e+06	1.66301e+06	1.38509e+06	488895	820785	578388	High	High	High	Peak Found	High	High	Peak Found	High	High	Peak Found	Peak Found
ALBU_BOVIN	(Common contaminant protein)	52	27	27	82	27	607	69.2	6.18	27	cell communication;regulation of biological process;response to stimulus;transport	extracellular	DNA binding;metal ion binding	Pf00273	280717		ALB	6	Thyroid hormone synthesis			1	0	3.04577e+06	8.62681e+07	6.91697e+06	4.63726e+06	4.29143e+07	1.92543e+07	1.76703e+07	3.39682e+07	8.41254e+06	1.94336e+06	2.74372e+06	2.6587e+06	1.68392e+06	9.59965e+06	4.0948e+06	High	Peak Found	High	High	High	High	High	High	High	High	High
B0QYK0	RNA-binding protein EWS OS=Homo sapiens OX=9606 GN=EWSR1 PE=1 SV=1	15	9	10	70	9	618	64.9	9.38	9	metabolic process;regulation of biological process	cytoplasm;membrane;nucleus	metal ion binding;protein binding;RNA binding	Pf00076, Pf00641, Pf14259	2130	ENSG00000182944.17	EWSR1	22				0	0	1.41498e+07	1.34317e+07	7.70121e+06	9.03548e+06	2.41099e+06	2.67762e+06	6.79672e+06	4.03314e+06	4.92734e+06	7.77803e+06	8.44536e+06	9.63301e+06	9.51525e+06	8.23956e+06	1.18266e+07	High	High	High	High	High	High	High	High	High	High	Peak Found
B1AHQ6	Centromere protein M OS=Homo sapiens OX=9606 GN=CENPM PE=1 SV=1	29	2	2	6	2	146	16.1	7.84	2	cell organization and biogenesis	cytosol		Pf11111	79019	ENSG00000100162.14	CENPM	22				0	0	89707.6	787339	503020	253610	390857	54643.7	102768	432084	71884.4	694584	1.11107e+06	744233	40022.5	91532.7	53177.1	High	High	High	Peak Found	Peak Found	Not Found	Peak Found	Peak Found	Not Found	Peak Found	Peak Found
B1ALA9	Ribose-phosphate pyrophosphokinase 1 OS=Homo sapiens OX=9606 GN=PRPS1 PE=1 SV=2	61	14	14	62	14	285	31.4	6.86	14												0	0	4.23555e+06	4.52954e+06	1.83486e+07	4.30576e+06	3.20273e+07	1.53375e+07	6.12528e+07	1.12972e+07	7.69492e+06	1.42482e+07	7.86185e+06	1.02735e+07	4.67373e+06	5.43193e+06	4.73286e+06	High	High	High	High	High	High	High	High	High	High	High
B1ALY0	PALM2-AKAP2 fusion (Fragment) OS=Homo sapiens OX=9606 GN=PALM2-AKAP2 PE=1 SV=1	16	5	5	19	5	433	47.6	4.89	5	regulation of biological process	membrane		Pf03285	445815	ENSG00000157654.17	PALM2-AKAP2	9				0	0	3.28341e+06	3.21079e+06	4.19816e+06	3.77709e+06	4.254e+06	964873	6.54613e+06	2.60096e+06	1.65394e+06	1.99867e+06	1.32012e+06	1.93933e+06	2.42838e+06	1.86114e+06	2.77688e+06	High	High	High	High	High	High	High	High	High	High	Peak Found
B1AXG1	Non-specific serine/threonine protein kinase OS=Homo sapiens OX=9606 GN=RPS6KA3 PE=1 SV=2	3	2	2	2	2	711	80.7	8.28	2												0	0	134432	49387.9	31100.8	58945.1	674733	1.91221e+06	21846.7	86903.5	99606.6	44604.1	183241	85797.6	129449	237234	134345	Not Found	Peak Found	Peak Found	Peak Found	High	Peak Found	Not Found	Peak Found	Peak Found	Not Found	Peak Found
B2R5W2	Heterogeneous nuclear ribonucleoproteins C1/C2 OS=Homo sapiens OX=9606 GN=HNRNPC PE=1 SV=1	58	26	29	288	26	290	31.9	5.24	26	cell differentiation;cell organization and biogenesis;metabolic process;regulation of biological process	cytoskeleton;cytosol;extracellular;membrane;nucleus;spliceosomal complex	DNA binding;protein binding;RNA binding	Pf00076, Pf13893, Pf14259	3183	ENSG00000092199.17	HNRNPC	14		mRNA Processing		1	0	1.16278e+08	3.79715e+08	2.386e+08	5.27472e+07	1.4093e+08	2.37681e+08	9.19343e+07	2.04585e+08	2.28176e+08	1.15884e+08	1.63831e+08	1.36918e+08	8.7144e+07	1.01962e+08	1.38483e+08	High	High	High	High	High	High	High	High	High	High	High
B3KS98	Eukaryotic translation initiation factor 3 subunit H OS=Homo sapiens OX=9606 GN=EIF3H PE=1 SV=1	62	23	24	145	23	366	41.6	7.33	23	cell organization and biogenesis;metabolic process;regulation of biological process	cytoplasm;cytosol;membrane	protein binding;RNA binding	Pf01398	8667	ENSG00000147677.10	EIF3H	8		Translation Factors		1	0	1.7022e+07	1.7215e+07	3.77396e+07	1.8077e+07	2.76803e+07	2.30649e+07	1.42069e+07	2.81317e+07	2.32166e+07	3.36167e+07	3.53493e+07	3.37542e+07	1.9735e+07	1.96339e+07	1.56812e+07	High	High	High	High	High	High	High	High	High	High	High
B3KTM8	Mortality factor 4-like protein 1 OS=Homo sapiens OX=9606 GN=MORF4L1 PE=1 SV=1	4	1	1	1	1	348	40	9.11	1	cell organization and biogenesis;cell proliferation;metabolic process;regulation of biological process;response to stimulus	nucleus	protein binding	Pf05712, Pf11717	10933	ENSG00000185787.14	MORF4L1	15		Pathways Affected in Adenoid Cystic Carcinoma		1	0	36228.6	521686	27176.8	47226.7	81968.6	55334.3	2969.71	41786.8	16863.1	56159.8	25802	50812.4	31236	31575.1	40288.7	Not Found	Not Found	Not Found	Not Found	Not Found	Not Found	Not Found	Peak Found	Not Found	Not Found	Peak Found
B3KVZ3	Centromere protein H OS=Homo sapiens OX=9606 GN=CENPH PE=1 SV=1	15	2	2	4	2	228	26.2	4.93	2	cell organization and biogenesis	chromosome;cytosol;nucleus	protein binding	Pf05837	64946	ENSG00000153044.9	CENPH	5				0	0	59461.1	60085.3	35881.5	31711.2	37683.6	5082.27	5256.27	55082.2	46248.3	258915	251244	189671	21204.6	10287.2	20297.3	High	High	High	Not Found	Not Found	Not Found	Not Found	Not Found	Not Found	Peak Found	Not Found
B4DDF4	Calponin OS=Homo sapiens OX=9606 GN=CNN2 PE=1 SV=1	67	19	19	75	19	298	32.6	6.98	19	cell organization and biogenesis;regulation of biological process;response to stimulus;transport	cytoskeleton;extracellular;membrane;organelle lumen	protein binding	Pf00307, Pf00402	1265	ENSG00000064666.14	CNN2	19		Myometrial Relaxation and Contraction Pathways		1	0	9.58353e+06	1.23561e+07	1.33035e+07	8.25708e+06	1.34042e+07	1.90076e+07	1.21219e+07	2.36307e+07	2.34926e+07	5.13276e+06	7.07083e+06	3.21397e+06	7.68555e+06	1.00141e+07	6.89416e+06	High	High	High	High	High	High	High	High	High	High	Peak Found
B4DPR9	Transcription termination factor 1, mitochondrial OS=Homo sapiens OX=9606 GN=MTERF1 PE=1 SV=1	3	1	1	1	1	379	43.6	9.38	1	cell organization and biogenesis;metabolic process;regulation of biological process	cytosol;mitochondrion;organelle lumen	DNA binding;protein binding;RNA binding	Pf02536	7978	ENSG00000127989.13	MTERF; MTERF1	7		Mitochondrial Gene Expression		1	0																Peak Found	High	Not Found	Not Found	Not Found	Not Found	Peak Found	Peak Found	Not Found	Peak Found	Peak Found
B4DR61	Protein transport protein Sec61 subunit alpha isoform 1 OS=Homo sapiens OX=9606 GN=SEC61A1 PE=1 SV=1	4	1	1	3	1	482	52.9	8.24	1	cell growth;cell organization and biogenesis;response to stimulus;transport	cytosol;endoplasmic reticulum;membrane	protein binding	Pf00344, Pf10559	29927	ENSG00000058262.9	SEC61A1	3				0	0	37815	87549	106134	63906.6	116121	662542	58804.6	152227	40739.4	635568	391318	323465	246497	323194	134687	Peak Found	Peak Found	Peak Found	High	High	Peak Found	Not Found	Peak Found	Not Found	Not Found	Peak Found
B4DZG7	ADP-ribosylation factor-like protein 1 OS=Homo sapiens OX=9606 GN=ARL1 PE=1 SV=1	44	4	4	10	4	135	15.4	5.34	4	cell organization and biogenesis;metabolic process;regulation of biological process;response to stimulus;transport	cytoplasm;cytosol;Golgi;membrane	catalytic activity;enzyme regulator activity;metal ion binding;nucleotide binding;protein binding;signal transducer activity	Pf00025, Pf00071, Pf00503, Pf04670, Pf08477	400	ENSG00000120805.13	ARL1	12				0	0	55809.9	134146	178890	474192	167506	616286	1.15482e+06	53800.3	243678	1.53971e+06	952687	1.18958e+06	345436	605962	452308	High	High	High	Peak Found	High	High	Peak Found	Not Found	Peak Found	Peak Found	Peak Found
B4E0K5	Mitogen-activated protein kinase OS=Homo sapiens OX=9606 GN=MAPK14 PE=1 SV=1	26	4	4	9	4	283	32.3	4.92	4	cell death;cell differentiation;cell organization and biogenesis;cellular component movement;metabolic process;regulation of biological process;response to stimulus;transport	cytoplasm;cytosol;extracellular;mitochondrion;nucleus;organelle lumen	catalytic activity;nucleotide binding;protein binding;signal transducer activity	Pf00069, Pf01636, Pf07714	1432	ENSG00000112062.10	MAPK14	6		Regulation of toll-like receptor signaling pathway; Physiological and Pathological Hypertrophy of the Heart; Angiogenesis; Energy Metabolism; MicroRNAs in cardiomyocyte hypertrophy; IL-1 signaling pathway; RANKL/RANK (Receptor activator of NFKB (ligand)) Signaling Pathway; Human Thyroid Stimulating Hormone (TSH) signaling pathway; Leptin signaling pathway; Follicle Stimulating Hormone (FSH) signa…		46	0	124304	540171	295229	79692.9	205419	126370	61949.8	215146	240196	741536	533792	589730	343917	560390	444487	High	High	High	Peak Found	High	High	Not Found	Peak Found	Peak Found	Not Found	Peak Found
B4E1N1	Armadillo repeat-containing protein 6 OS=Homo sapiens OX=9606 GN=ARMC6 PE=1 SV=1	24	7	7	14	7	408	44.1	6.77	7	cell differentiation	cytosol	protein binding	Pf00514	93436	ENSG00000105676.13	ARMC6	19				0	0	3.86014e+06	3.17457e+06	2.5666e+06	3.51342e+06	2.23701e+06	1.67461e+06	1.67561e+06	3.45672e+06	1.65755e+06	4.03727e+06	2.48227e+06	2.93221e+06	452543	700187	565644	High	High	High	Peak Found	Peak Found	Peak Found	Peak Found	Peak Found	Peak Found	Peak Found	Peak Found
B5MC98	Prolactin regulatory element-binding protein OS=Homo sapiens OX=9606 GN=PREB PE=1 SV=1	7	1	1	1	1	359	38.9	7.31	1	cell organization and biogenesis;metabolic process;regulation of biological process;transport	membrane;nucleus	DNA binding;enzyme regulator activity;protein binding	Pf00400	10113	ENSG00000138073.13	PREB	2				0	0	38569.9	60336.9	50034.4	58391.5	91718.7	32187.1	46915.2	17838.3	8998.92	400523	144275	255283	62129.6	40964.4	12085.8	High	Peak Found	Peak Found	Peak Found	Peak Found	Not Found	Not Found	Not Found	Not Found	Peak Found	Peak Found
B5MCF9	Pescadillo homolog OS=Homo sapiens OX=9606 GN=PES1 PE=1 SV=1	28	15	15	66	15	571	66	7.5	15	metabolic process	chromosome;cytosol;nucleus		Pf00533, Pf06732		ENSG00000100029.17		22				0	0	6.81594e+06	1.19622e+07	1.10588e+07	2.22095e+06	1.02721e+08	6.41768e+07	4.57274e+06	2.29157e+08	5.26507e+07	9.75441e+06	8.84083e+06	9.18472e+06	6.15139e+06	5.97081e+06	5.7033e+06	High	High	High	High	High	High	High	High	High	High	High
B5MDF5	GTP-binding nuclear protein Ran OS=Homo sapiens OX=9606 GN=RAN PE=1 SV=1	51	20	21	161	20	233	26.2	7.01	20	cell division;cell organization and biogenesis;metabolic process;regulation of biological process;response to stimulus;transport	chromosome;cytoplasm;cytosol;endosome;membrane;nucleus	catalytic activity;metal ion binding;nucleotide binding;protein binding;RNA binding;transporter activity	Pf00025, Pf00071, Pf08477	5901	ENSG00000132341.11	RAN	12		Androgen receptor signaling pathway; miRNA Biogenesis		2	0	4.58583e+07	5.59361e+07	4.28595e+07	6.32089e+07	5.29588e+07	6.57652e+07	7.57021e+07	4.0977e+07	4.29684e+07	5.7033e+07	4.70708e+07	4.65382e+07	4.33356e+07	5.53316e+07	3.40757e+07	High	High	High	High	High	High	High	High	High	High	High
B5MDQ0	DNA excision repair protein ERCC-6-like OS=Homo sapiens OX=9606 GN=ERCC6L PE=1 SV=1	17	12	12	29	12	1127	126.9	5.4	12	cell division;cell organization and biogenesis	cytosol;membrane	catalytic activity;DNA binding;nucleotide binding;protein binding	Pf00176, Pf00270, Pf00271	54821	ENSG00000186871.6	ERCC6L	X				0	0	898727	2.76927e+06	638743	428153	1.16252e+06	464620	858462	1.89015e+06	2.0359e+06	2.83885e+06	3.12929e+06	3.45398e+06	1.87983e+06	3.08474e+06	2.42446e+06	High	High	High	High	High	High	Peak Found	High	High	Peak Found	Peak Found
B5ME97	Septin 10, isoform CRA_c OS=Homo sapiens OX=9606 GN=SEPTIN10 PE=1 SV=2	38	13	15	46	13	544	62.9	6.83	13	cell division	cytoplasm;cytoskeleton	nucleotide binding;protein binding	Pf00735	151011	ENSG00000186522.14	2020-09-10	2				0	0	1.45252e+06	3.9902e+06	2.05253e+06	2.41857e+06	4.88636e+06	2.53415e+06	1.8748e+06	1.89301e+06	3.52196e+06	3.34634e+06	5.24852e+06	5.42492e+06	3.24926e+06	5.55118e+06	3.30603e+06	High	High	High	High	High	High	Peak Found	High	High	High	High
B7WPL9	Inositol hexakisphosphate and diphosphoinositol-pentakisphosphate kinase OS=Homo sapiens OX=9606 GN=PPIP5K1 PE=1 SV=1	2	3	3	6	3	1429	158.9	5.38	3	metabolic process	cytosol;membrane	catalytic activity;nucleotide binding	Pf00328	9677	ENSG00000168781.21	PPIP5K1	15				0	0	624958	5.91187e+08	1.27652e+09	1.06722e+06	2.44608e+08	1.18825e+09	1.20818e+06	2.78734e+07	2.00168e+07	1.04526e+06	1.9152e+06	553130	1.12169e+06	459096	553659	Medium	Peak Found	High	Peak Found	Peak Found	High	High	Peak Found	Medium	Peak Found	Medium
B7Z306	Ubiquitin-conjugating enzyme E2 E1 OS=Homo sapiens OX=9606 GN=UBE2E1 PE=1 SV=1	36	6	6	19	6	167	18.8	8.75	6	cell organization and biogenesis;metabolic process;regulation of biological process	cytosol;nucleus	catalytic activity;nucleotide binding;protein binding	Pf00179	7324	ENSG00000170142.11	UBE2E1	3		Photodynamic therapy-induced unfolded protein response		1	0	4.46462e+06	1.89306e+06	855731	2.95353e+06	1.33031e+06	744248	4.29694e+06	1.52768e+06	1.42733e+06	1.52717e+06	3.79536e+06	1.42631e+06	2.84878e+06	3.26891e+06	1.46277e+06	High	High	High	High	High	High	High	Medium	High	High	Peak Found
B7Z5P7	Leupaxin OS=Homo sapiens OX=9606 GN=LPXN PE=1 SV=1	4	1	1	1	1	366	41.6	7.84	1	cell organization and biogenesis;metabolic process;regulation of biological process;response to stimulus	cytoplasm;cytosol;membrane;nucleus	metal ion binding;protein binding	Pf00412	9404	ENSG00000110031.12	LPXN	11				0	0	54182.8	37676.3	103727	8891.44	206504	481494	1.16472e+06	205454	181648	6319.46	36388.6	8891.89	8403.24	33758.7	58230.6	Not Found	Not Found	Not Found	Peak Found	Not Found	Not Found	Peak Found	Peak Found	Peak Found	Not Found	Peak Found
B8ZZ87	Mitotic-spindle organizing protein 2B OS=Homo sapiens OX=9606 GN=MZT2B PE=1 SV=1	9	2	2	2	2	218	22.3	10.15	2		cytosol	protein binding	Pf12926	80097	ENSG00000152082.13	MZT2B	2				0	0	101234	635691	335375	82072.9	326156	366845	85889.6	255120	317860	210409	253163	225848	85140.4	167077	84109	Peak Found	High	Peak Found	Peak Found	Peak Found	Peak Found	Not Found	Peak Found	Peak Found	Not Found	Peak Found
B8ZZB8	CB1 cannabinoid receptor-interacting protein 1 OS=Homo sapiens OX=9606 GN=CNRIP1 PE=1 SV=1	52	5	5	16	5	137	15.2	9.39	5				Pf09972, Pf15043		ENSG00000119865.8		2				0	0	137651	949262	147802	964207	1.63442e+06	537789	1.60785e+06	1.12044e+06	80914.6	860531	689514	1.33817e+06	833792	1.21721e+06	752201	High	High	High	High	High	High	High	Peak Found	Not Found	High	Medium
B8ZZD4	Tax1-binding protein 1 OS=Homo sapiens OX=9606 GN=TAX1BP1 PE=1 SV=1	3	2	2	2	2	813	93.6	5.44	2	cell organization and biogenesis;cellular component movement;regulation of biological process		catalytic activity;motor activity	Pf01576, Pf02463, Pf04156, Pf05483, Pf05557, Pf05622, Pf05911, Pf07888, Pf09726, Pf10174, Pf11559, Pf12128, Pf12718, Pf13166, Pf13851		ENSG00000106052.13		7				0	0	92380.9	177091	140668	130653	453985	4574.16	99752.4	386284	67282.5	664405	556429	476823	26377.5	69588.5	124200	High	Medium	Peak Found	Not Found	Not Found	Not Found	Peak Found	Peak Found	Not Found	Peak Found	Peak Found
B8ZZQ6	Prothymosin alpha OS=Homo sapiens OX=9606 GN=PTMA PE=1 SV=1	14	1	1	1	1	107	11.8	3.81	1		cytosol				ENSG00000187514.16		2				0	0																Not Found	Not Found	Not Found	Not Found	Not Found	Not Found	Not Found	Not Found	High	Not Found	Not Found
B8ZZU6	Cyclic AMP-dependent transcription factor ATF-2 OS=Homo sapiens OX=9606 GN=ATF2 PE=1 SV=1	5	1	1	1	1	389	42.3	7.17	1	regulation of biological process	nucleus	DNA binding;metal ion binding	Pf00170, Pf03131, Pf07716		ENSG00000115966.16		2		ATM Signaling Pathway; Structural Pathway of Interleukin 1 (IL-1); ATM Signaling Network in Development and Disease; Focal Adhesion-PI3K-Akt-mTOR-signaling pathway; DNA IR-Double Strand Breaks (DSBs) and cellular response via ATM		5	0																High	Not Found	Not Found	Not Found	Not Found	Not Found	Not Found	Not Found	Not Found	Not Found	Not Found
B8ZZV9	Coenzyme Q-binding protein COQ10 homolog B, mitochondrial OS=Homo sapiens OX=9606 GN=COQ10B PE=1 SV=1	20	4	4	7	4	210	24.3	9	4	metabolic process	membrane;mitochondrion		Pf03364	80219	ENSG00000115520.8	COQ10B	2				0	0	183235	235329	2.00851e+06	1.35104e+06	549876	1.44032e+06	1.30834e+06	731492	798215	942851	1.46544e+06	946097	130857	130421	106392	High	High	High	Not Found	Not Found	Not Found	Peak Found	Peak Found	High	Peak Found	Peak Found
B8ZZW5	Late secretory pathway protein AVL9 homolog OS=Homo sapiens OX=9606 GN=AVL9 PE=1 SV=1	7	4	4	7	4	630	69.8	6.04	4				Pf07792, Pf09794, Pf09804		ENSG00000105778.18		7				0	0	247934	742923	382421	194593	952566	1.56125e+06	144962	647191	431197	353107	516828	378307	485919	515573	469913	High	Peak Found	Peak Found	High	High	High	Not Found	Peak Found	Peak Found	Peak Found	High
B8ZZY2	Arf-GAP domain and FG repeat-containing protein 1 OS=Homo sapiens OX=9606 GN=AGFG1 PE=1 SV=1	7	2	2	6	2	541	56.4	8.65	2	regulation of biological process		enzyme regulator activity;metal ion binding	Pf01412		ENSG00000173744.17		2				0	0	169854	982003	71284.2	2.38894e+06	1.38684e+07	5.6707e+06	5.00687e+06	6.38156e+06	2.89472e+06	128941	262913	76885.9	61202.2	262249	528863	Peak Found	Peak Found	Peak Found	Peak Found	Medium	Peak Found	Peak Found	High	Peak Found	Peak Found	Medium
B9A067	MICOS complex subunit MIC60 OS=Homo sapiens OX=9606 GN=IMMT PE=1 SV=2	40	25	25	71	25	711	78.9	7.06	25	cell organization and biogenesis;cellular homeostasis	membrane;mitochondrion	protein binding;RNA binding	Pf09731	10989	ENSG00000132305.20	IMMT	2				0	0	2.27403e+06	1.02417e+07	8.21913e+06	2.74781e+06	3.4179e+07	1.28081e+07	4.07887e+06	2.30201e+07	1.52037e+07	6.75662e+06	4.74633e+06	5.465e+06	4.89387e+06	4.53641e+06	4.12778e+06	High	High	High	High	High	High	High	High	High	High	High
B9ZVN9	DNA-directed RNA polymerase subunit OS=Homo sapiens OX=9606 GN=POLR1A PE=1 SV=1	10	10	10	15	10	1659	187.7	7.39	10	metabolic process	nucleus	catalytic activity;DNA binding;metal ion binding	Pf00623, Pf04983, Pf04997, Pf04998, Pf05000		ENSG00000068654.15		2				0	0	2.38813e+06	2.92681e+06	2.46747e+06	651296	5.33535e+06	5.87071e+06	745961	4.90498e+06	4.67977e+06	3.80464e+06	1.26433e+06	1.47395e+06	1.00365e+06	1.15791e+06	1.08031e+06	High	High	High	High	Peak Found	High	Peak Found	High	High	Peak Found	Peak Found
C9J0J7	Profilin OS=Homo sapiens OX=9606 GN=PFN2 PE=1 SV=1	69	8	8	42	8	91	9.8	9.17	8	cell organization and biogenesis;regulation of biological process		protein binding	Pf00235		ENSG00000070087.13		3		Association Between Physico-Chemical Features and Toxicity Associated Pathways		1	0	3.59871e+06	2.9481e+06	1.14815e+06	1.24462e+07	2.79576e+06	3.48965e+06	2.52236e+07	5.35863e+06	3.94332e+06	1.49509e+07	1.00626e+07	1.38352e+07	6.03664e+06	4.94623e+06	4.41825e+06	High	High	High	High	High	High	High	High	High	High	High
C9J0K6	Sorcin OS=Homo sapiens OX=9606 GN=SRI PE=1 SV=1	41	5	5	11	5	155	17.6	5.6	5	metabolic process;regulation of biological process;response to stimulus;transport	cytoplasm;cytosol;endoplasmic reticulum;membrane;mitochondrion	catalytic activity;metal ion binding;protein binding	Pf13202, Pf13405, Pf13499, Pf13833	6717	ENSG00000075142.13	SRI	7				0	0	114848	350155	205254	102268	172499	47560.8	134291	244836	271008	1.40589e+06	1.30944e+06	1.42454e+06	295450	759101	390249	High	High	High	Peak Found	High	Peak Found	Peak Found	Peak Found	Peak Found	Not Found	High
C9J177	Protein phosphatase 1 regulatory subunit 7 (Fragment) OS=Homo sapiens OX=9606 GN=PPP1R7 PE=1 SV=1	6	1	1	1	1	289	33.7	5.22	1			protein binding	Pf12799, Pf13855, Pf14580		ENSG00000115685.14		2				0	0	46122.9	4645.9	58859.4	6325.21	60263.9	3540.56	54063.8	54176.9	29962.9	67860.5	58106.4	143442	31481.4	27625.1	23336	High	Not Found	Peak Found	Peak Found	Peak Found	Peak Found	Not Found	Not Found	Not Found	Not Found	Not Found
C9J1V9	EEF1E1-BLOC1S5 readthrough (NMD candidate) OS=Homo sapiens OX=9606 GN=EEF1E1-BLOC1S5 PE=4 SV=2	41	6	6	41	6	151	17	7.55	6	metabolic process	cytoplasm	catalytic activity	Pf00043, Pf13410, Pf14497		ENSG00000265818.1		6				0	0	3.08569e+06	3.9491e+06	3.47361e+06	1.82114e+07	1.076e+07	7.325e+06	6.20741e+06	6.72117e+06	3.76678e+06	7.86157e+06	8.62973e+06	5.78302e+06	3.28763e+06	5.66811e+06	2.55786e+06	High	High	High	High	High	High	High	High	High	High	High
C9J2Y9	DNA-directed RNA polymerase subunit beta OS=Homo sapiens OX=9606 GN=POLR2B PE=1 SV=2	39	31	31	88	31	1167	133	7.15	31	metabolic process;regulation of biological process;response to stimulus	membrane;nucleus	catalytic activity;DNA binding;metal ion binding;protein binding;RNA binding	Pf00562, Pf04560, Pf04561, Pf04563, Pf04565, Pf04566, Pf04567	5431	ENSG00000047315.15	POLR2B	4		Eukaryotic Transcription Initiation		1	0	2.81692e+06	3.37233e+07	2.43082e+07	6.72751e+06	4.30175e+07	3.296e+07	5.52378e+06	4.26531e+07	3.79597e+07	1.64476e+07	1.24231e+07	1.5449e+07	3.76576e+06	5.62867e+06	3.88951e+06	High	High	High	Peak Found	High	High	High	High	High	Peak Found	High
C9J337	WW domain-containing transcription regulator protein 1 (Fragment) OS=Homo sapiens OX=9606 GN=WWTR1 PE=1 SV=1	9	1	1	2	1	247	27.6	5.12	1						ENSG00000018408.14		3				0	0	14991.7	218379	16771	21418.2	134206	288095	27888.6	102154	36086.5	432806	202819	466058	5689.23	90954	169928	High	Peak Found	High	Not Found	Peak Found	Peak Found	Not Found	Peak Found	Not Found	Not Found	Peak Found
C9J3F6	TBC1 domain family member 5 OS=Homo sapiens OX=9606 GN=TBC1D5 PE=1 SV=1	7	3	3	13	3	593	67.5	7.8	3		Golgi		Pf00566		ENSG00000131374.14		3				0	0	89559.4	1.36172e+06	155886	1.66845e+06	992200	27168.7	1.87492e+06	582018	20753.3	217899	48124	39059.5	185004	94425.7	93042.7	High	Medium	High	Medium	Medium	Peak Found	Medium	High	Peak Found	Peak Found	Medium
C9J5X1	Tyrosine-protein kinase receptor OS=Homo sapiens OX=9606 GN=IGF1R PE=1 SV=1	3	3	3	3	3	1366	154.7	5.83	3	cell organization and biogenesis;metabolic process;regulation of biological process;response to stimulus	membrane	catalytic activity;nucleotide binding;protein binding;receptor activity;signal transducer activity	Pf00041, Pf00069, Pf00757, Pf01030, Pf01826, Pf07714, Pf14843	3480	ENSG00000140443.13	IGF1R	15		MicroRNAs in cardiomyocyte hypertrophy; Human Thyroid Stimulating Hormone (TSH) signaling pathway; Signaling Pathways in Glioblastoma; Apoptosis; Focal Adhesion; Factors and pathways affecting insulin-like growth factor (IGF1)-Akt signaling; Focal Adhesion-PI3K-Akt-mTOR-signaling pathway; Endochondral Ossification; Insulin Signaling; Senescence and Autophagy in Cancer		10	0	120978	307678	19176.2	11761	272084	58920.2	123940	84792.1	18346.8	21475.5	169748	380629	232927	4346.7	48060.5	Not Found	Peak Found	High	Peak Found	Not Found	Medium	Peak Found	Peak Found	Not Found	Not Found	Peak Found
C9J9W2	LIM and SH3 domain protein 1 (Fragment) OS=Homo sapiens OX=9606 GN=LASP1 PE=1 SV=1	46	5	5	9	5	166	19	9.01	5				Pf00880		ENSG00000002834.17		17				0	0	588716	137383	400590	1.3272e+06	637795	1.23074e+06	912170	729322	881247	404611	223215	348650	679760	775115	944347	Peak Found	Peak Found	Peak Found	High	High	High	Peak Found	Peak Found	Peak Found	High	Peak Found
C9JAW5	HIG1 domain-containing protein OS=Homo sapiens OX=9606 PE=4 SV=1	22	1	1	3	1	83	8.8	9.7	1		membrane		Pf04588		ENSG00000280571.1		3				0	0	6903.43	38624.7	11017.9	51094.1	23153.9	29064.5	58010.6	5078.78	31719	32428.9	341332	366854	2884.84	19286.1	97783.2	High	High	High	Not Found	Not Found	Peak Found	Not Found	Not Found	Not Found	Not Found	Not Found
C9JBI3	Phosphoserine phosphatase (Fragment) OS=Homo sapiens OX=9606 GN=PSPH PE=1 SV=1	7	1	1	1	1	187	20.7	6.93	1	metabolic process	cytoplasm	catalytic activity;metal ion binding	Pf00702, Pf05822, Pf11019, Pf12710, Pf13419		ENSG00000146733.13		7				0	0	36323	150765	56107.2	644689	159541	491758	1.22865e+06	497871	21658.7	14929	38061.2	2313.44	61518.8	20625.4	17077.2	Not Found	Not Found	Not Found	Not Found	Not Found	Not Found	Peak Found	High	Not Found	Peak Found	Peak Found
C9JE98	Nuclear receptor corepressor 2 OS=Homo sapiens OX=9606 GN=NCOR2 PE=1 SV=1	11	18	18	38	18	2458	267.9	7.83	18	metabolic process;regulation of biological process	membrane;nucleus	DNA binding;protein binding	Pf00249, Pf13921	9612	ENSG00000196498.13	NCOR2	12		Androgen receptor signaling pathway; Adipogenesis; Aryl Hydrocarbon Receptor; Notch Signaling Pathway; Notch Signaling Pathway		5	0	8.4125e+06	3.91815e+06	2.52993e+06	1.23764e+07	2.37302e+06	3.97144e+06	1.57079e+07	3.78508e+06	4.89343e+06	2.24255e+06	2.05836e+06	2.29807e+06	1.60046e+06	1.29678e+06	1.80263e+06	High	Peak Found	High	Peak Found	Peak Found	High	High	High	High	High	Peak Found
C9JFR7	Cytochrome c (Fragment) OS=Homo sapiens OX=9606 GN=CYCS PE=1 SV=1	59	8	8	22	8	101	11.3	9.66	8	metabolic process;transport	mitochondrion	metal ion binding	Pf00034, Pf13442, Pf14495		ENSG00000172115.8		7		miRNA Regulation of DNA Damage Response; Alzheimers Disease; Nanomaterial induced apoptosis; Oxidative Damage; DNA Damage Response		5	0	1.05852e+06	9.56867e+06	6.46363e+06	377198	1.42531e+06	3.51338e+06	247929	713260	5.20784e+06	1.43115e+07	9.31952e+06	1.26961e+07	657835	424124	387908	High	High	High	Peak Found	Peak Found	Peak Found	Peak Found	Peak Found	Medium	Peak Found	High
C9JG97	Angio-associated migratory cell protein OS=Homo sapiens OX=9606 GN=AAMP PE=1 SV=1	20	6	6	21	6	415	44.7	4.61	6		cytoskeleton;cytosol	protein binding	Pf00400, Pf14134		ENSG00000127837.9		2		Nucleotide-binding Oligomerization Domain (NOD) pathway		1	0	8.81241e+07	1.17704e+06	332169	1.13617e+06	1.32657e+06	486438	1.77274e+06	1.4521e+06	408094	3.18171e+06	3.0983e+06	4.11734e+06	1.36345e+06	1.14478e+06	1.49442e+06	High	High	High	High	High	High	High	Peak Found	Peak Found	Peak Found	Peak Found
C9JIK8	Cysteine protease (Fragment) OS=Homo sapiens OX=9606 GN=ATG4B PE=1 SV=1	22	3	3	5	3	219	24.8	7.96	3	metabolic process;transport	cytoplasm	catalytic activity	Pf03416		ENSG00000168397.16	LOC727737	2				0	0	58025.4	9196.31	52612.8	36983.2	39075.5	38611.8	30353.4	45070.4	51556	829504	565806	608786	50968.2	206223	75960.9	High	High	High	Peak Found	Peak Found	Peak Found	Not Found	Not Found	Not Found	Not Found	Not Found
C9JJ19	28S ribosomal protein S34, mitochondrial OS=Homo sapiens OX=9606 GN=MRPS34 PE=1 SV=2	50	10	10	36	10	225	26.3	9.89	10	cell organization and biogenesis;metabolic process	membrane;mitochondrion;ribosome	structural molecule activity		65993	ENSG00000074071.14	MRPS34	16				0	0	2.13276e+06	3.74153e+06	1.11201e+06	7.72161e+06	6.40344e+06	9.05502e+06	4.32334e+06	8.47784e+06	4.61837e+06	2.28902e+06	5.4236e+06	3.49746e+06	1.35469e+06	969916	1.16674e+06	High	High	High	High	Peak Found	High	High	High	High	High	High
C9JKI3	Caveolin (Fragment) OS=Homo sapiens OX=9606 GN=CAV1 PE=1 SV=1	12	2	5	19	2	138	15.9	5.25	2	cell organization and biogenesis	Golgi;membrane		Pf01146		ENSG00000105974.11		7				0	0	1.58629e+06	2.99219e+06	724453	1.61661e+06	1.30042e+06	1.20688e+06	1.83695e+06	1.83307e+06	3.10774e+06	2.49525e+06	2.84246e+06	2.54237e+06	3.01198e+06	1.7945e+06	3.84982e+06	High	High	High	High	High	High	Peak Found	High	High	Peak Found	Peak Found
C9JLU1	DNA-directed RNA polymerases I, II, and III subunit RPABC3 (Fragment) OS=Homo sapiens OX=9606 GN=POLR2H PE=1 SV=8	43	3	3	13	3	148	16.9	4.68	3	metabolic process			Pf03870		ENSG00000163882.9		3				0	0	603264	42646.3	24742.3	138164	151439	70196.5	1.12859e+06	415673	614530	13258825	7.17982e+06	8.33003e+06	1.06602e+07	6.70782e+06	6.37026e+06	High	High	High	High	High	High	High	Peak Found	Peak Found	Peak Found	Peak Found
C9JME2	FERM, ARHGEF and pleckstrin domain-containing protein 1 OS=Homo sapiens OX=9606 GN=FARP1 PE=1 SV=2	9	7	7	17	7	1076	122	8.48	7	cell organization and biogenesis;regulation of biological process	cytoskeleton;cytosol	protein binding	Pf00169, Pf00373, Pf00621, Pf08736, Pf09379, Pf09380	10160	ENSG00000152767.16	FARP1	13				0	0	3.67175e+06	2.44396e+06	1.48986e+06	712068	6.1584e+06	1.89506e+06	884167	6.46204e+06	1.38797e+06	2.92544e+06	1.64944e+06	2.31024e+06	1.56488e+06	1.20452e+06	1.35303e+06	High	Peak Found	Peak Found	High	High	High	Peak Found	Medium	Peak Found	Peak Found	Medium
C9JNW5	60S ribosomal protein L24 OS=Homo sapiens OX=9606 GN=RPL24 PE=1 SV=1	43	11	14	128	11	150	17.5	10.78	11	cell organization and biogenesis;cellular component movement;metabolic process;regulation of biological process;transport	cytoplasm;cytosol;membrane;ribosome	protein binding;RNA binding;structural molecule activity	Pf01246	6152	ENSG00000114391.12	RPL24	3		Cytoplasmic Ribosomal Proteins		1	0	5.5687e+07	7.6386e+07	1.52464e+08	5.43521e+07	8.00449e+07	1.24085e+08	6.93905e+07	4.6654e+07	1.11943e+08	7.44148e+07	8.12846e+07	8.6275e+07	7.40886e+07	7.68412e+07	8.98853e+07	High	High	High	High	High	High	High	High	High	High	High
C9JQ41	Coiled-coil domain-containing protein 58 OS=Homo sapiens OX=9606 GN=CCDC58 PE=1 SV=1	18	2	2	4	2	130	15.3	8.88	2		mitochondrion		Pf09774	131076	ENSG00000160124.9	CCDC58	3				0	0	284937	41668.1	91417.4	3.03455e+06	109206	738816	49502.8	30139.7	75200.2	871205	419787	808965	151310	49788.5	57233.3	High	Peak Found	High	Peak Found	Not Found	Peak Found	Not Found	Not Found	Not Found	Peak Found	Peak Found
C9JQQ5	Atlastin-2 (Fragment) OS=Homo sapiens OX=9606 GN=ATL2 PE=1 SV=1	6	1	1	2	1	175	20.3	7.53	1			catalytic activity;nucleotide binding	Pf02263		ENSG00000119787.13		2				0	0	61284.2	58578.6	36539.5	357995	1.90435e+06	29449.2	631802	944532	243936	457912	39923.4	323131	54652.4	33307.7	30823.1	High	Not Found	High	Not Found	Not Found	Not Found	Peak Found	Peak Found	Peak Found	Peak Found	Peak Found
C9JRD2	DnaJ homolog subfamily B member 2 (Fragment) OS=Homo sapiens OX=9606 GN=DNAJB2 PE=1 SV=1	17	3	3	7	3	228	25.4	5.73	3				Pf00226		ENSG00000135924.15		2				0	0	23434.7	39993.5	50653.8	151236	11514.6	219929	34246	50844.1	20488.6	23183.2	242024	278498	35623.4	67697.2	69492.3	High	High	High	Peak Found	Peak Found	Peak Found	Peak Found	Peak Found	Peak Found	Peak Found	Medium
C9JRJ5	LIM domain-containing protein 1 OS=Homo sapiens OX=9606 GN=LIMD1 PE=1 SV=1	10	4	4	10	4	620	65.5	7.46	4	regulation of biological process	membrane;nucleus	metal ion binding	Pf00412		ENSG00000144791.9		3				0	0	474008	574505	102796	859477	631893	54991.2	1.27055e+06	465002	573053	174012	198031	298769	133730	378158	270109	Peak Found	Peak Found	High	Peak Found	High	High	High	Peak Found	High	High	Peak Found
C9JUJ0	CGG triplet repeat-binding protein 1 (Fragment) OS=Homo sapiens OX=9606 GN=CGGBP1 PE=1 SV=1	27	3	3	7	3	106	11.9	9.44	3	regulation of biological process	nucleus	DNA binding			ENSG00000163320.10		3				0	0	474053	195853	330629	413745	752219	440964	572709	1.57301e+06	587445	923848	436465	771422	91909.7	89574.2	66401.3	High	High	High	Not Found	Not Found	Peak Found	Peak Found	High	Peak Found	Peak Found	High
C9JUN5	Coiled-coil domain-containing protein 12 (Fragment) OS=Homo sapiens OX=9606 GN=CCDC12 PE=1 SV=2	15	1	1	1	1	89	10.5	8.37	1				Pf08315		ENSG00000160799.11		3				0	0	36342.2	460886	199986	22621.1	9889.27	40542.1	1765.01	334073	136805	28369.8	33935.9	30734.5	59842.9	60458.4	47498.3	Not Found	Not Found	Not Found	Not Found	Not Found	Not Found	Not Found	Peak Found	Peak Found	Not Found	Not Found
C9JVN9	L-2-hydroxyglutarate dehydrogenase, mitochondrial OS=Homo sapiens OX=9606 GN=L2HGDH PE=1 SV=1	11	4	4	8	4	441	48.4	8.65	4	metabolic process	membrane;mitochondrion	catalytic activity	Pf01266	79944	ENSG00000087299.11	L2HGDH	14				0	0	115003	64692.8	36749.4	2.28554e+06	55824.7	116090	1.05071e+06	132425	124961	519562	344636	462677	263432	147896	230768	High	High	High	Peak Found	Peak Found	Peak Found	High	Peak Found	Not Found	High	Not Found
C9JYQ9	60S ribosomal protein L22-like 1 OS=Homo sapiens OX=9606 GN=RPL22L1 PE=1 SV=1	10	1	1	5	1	121	14.5	9.38	1	metabolic process	ribosome	RNA binding;structural molecule activity	Pf01776	200916	ENSG00000163584.17	RPL22L1	3				0	0	99282.3	33088.5	1.62365e+07	34117.9	251206	7.38584e+06	318987	207013	4.33e+06	89145.3	64272.4	18217.9	41374.2	80268.4	67864.9	Peak Found	Peak Found	Not Found	Peak Found	Peak Found	Peak Found	Peak Found	Peak Found	High	Not Found	Peak Found
CAS1_BOVIN	(Common contaminant protein)	33	8	8	18	8	214	24.5	5.02	8	regulation of biological process;response to stimulus;transport	extracellular;Golgi;organelle lumen	antioxidant activity;catalytic activity;transporter activity	Pf00363	282208	ENSBTAG00000007695.4	CSN1S1	6			Miscellaneous transport and binding events	2	0	322724	2.09121e+07	1.12487e+06	581642	3.48322e+06	390459	361206	8.2972e+06	480291	913870	392194	457986	367359	451890	551258	Peak Found	Peak Found	Peak Found	High	Peak Found	High	Peak Found	High	Peak Found	Peak Found	High
CASK_BOVIN	(Common contaminant protein)	15	2	2	2	2	190	21.3	6.77	2	cell organization and biogenesis;regulation of biological process;response to stimulus;transport	extracellular;Golgi;organelle lumen	protein binding	Pf00997	281728		CSN3	6				0	0	86681.7	4.82698e+06	148611	875416	668450	20707.4	487470	2.18705e+06	68842.7	118780	76795.8	95629	60203.8	79340.2	66310.2	Peak Found	Not Found	Not Found	Peak Found	Not Found	Peak Found	Peak Found	High	Peak Found	Peak Found	Peak Found
D3DRR9	Chromosome 10 open reading frame 47, isoform CRA_b OS=Homo sapiens OX=9606 GN=PROSER2 PE=1 SV=1	6	1	1	1	1	239	24.8	11.71	1			protein binding	Pf15385	254427	ENSG00000148426.12	C10orf47; PROSER2	10				0	0	42537.8	63322	119305	27711.1	677564	337193	43457	610259	309634	238490	67080	42785	20004.4	37500.5	60058.6	High	Peak Found	Not Found	Not Found	Not Found	Not Found	Not Found	Peak Found	Peak Found	Not Found	Peak Found
D3YTB1	60S ribosomal protein L32 (Fragment) OS=Homo sapiens OX=9606 GN=RPL32 PE=1 SV=1	49	10	14	124	10	133	15.6	11.44	10	metabolic process	ribosome	structural molecule activity	Pf01655		ENSG00000144713.12		3				0	0	5.45973e+07	4.70167e+07	3.60228e+07	4.47807e+07	4.68454e+07	3.58993e+07	3.47032e+07	5.0244e+07	4.32331e+07	4.32264e+07	2.92144e+07	5.14712e+07	4.56914e+07	4.34797e+07	5.51107e+07	High	High	High	High	High	High	High	High	High	High	High
D3YTB5	Interleukin-1 receptor-associated kinase 1 OS=Homo sapiens OX=9606 GN=IRAK1 PE=1 SV=1	14	5	5	11	5	708	76	7.02	5	cell organization and biogenesis;metabolic process;regulation of biological process;response to stimulus	cytoplasm;cytosol;membrane;nucleus	catalytic activity;nucleotide binding;protein binding;signal transducer activity	Pf00069, Pf00531, Pf07714	3654	ENSG00000184216.13	IRAK1	X		Regulation of toll-like receptor signaling pathway; IL-1 signaling pathway; EBV LMP1 signaling; Structural Pathway of Interleukin 1 (IL-1); IL1 and megakaryocytes in obesity; Melatonin metabolism and effects; Interleukin-1 Induced Activation of NF-kappa-B; TLR4 Signaling and Tolerance; Toll-like Receptor Signaling; Simplified Depiction of MYD88 Distinct Input-Output Pathway; ApoE and miR-146 in i…		12	0	281760	708064	457678	352120	901626	831799	550444	416451	608445	1.18424e+06	972755	1.23642e+06	725570	973032	724420	High	High	High	High	High	Peak Found	Peak Found	Peak Found	Peak Found	Peak Found	Peak Found
D6R9G1	Cyclin-dependent kinase 7 OS=Homo sapiens OX=9606 GN=CDK7 PE=1 SV=1	9	2	2	2	2	253	28.5	6.87	2	cell division;cell organization and biogenesis;cell proliferation;metabolic process;regulation of biological process;response to stimulus	cytoplasm;nucleus	catalytic activity;nucleotide binding;protein binding	Pf00069, Pf01636, Pf07714, Pf14531	1022	ENSG00000277273.5; ENSG00000134058.11	CDK7	5; CHR_HSCHR5_2_CTG1_1		MicroRNAs in cardiomyocyte hypertrophy; Integrated Breast Cancer Pathway; Cardiac Hypertrophic Response; Eukaryotic Transcription Initiation; G1 to S cell cycle control		5	0	1.10266e+06	62598.2	1.21563e+06	439493	163033	1.14593e+06	531749	440030	1.32981e+06	883967	183257	610492	447681	128240	241582	High	Peak Found	High	Peak Found	Peak Found	Peak Found	Peak Found	Peak Found	Peak Found	Peak Found	Peak Found
D6R9Q5	Anaphase-promoting complex subunit 10 (Fragment) OS=Homo sapiens OX=9606 GN=ANAPC10 PE=1 SV=1	23	2	2	3	2	109	12.3	8.47	2	metabolic process			Pf03256		ENSG00000164162.12		4				0	0	204946	601737	403204	70268	235948	164025	99196.8	550482	210060	411623	202882	220566	38590.5	26592.7	94423.3	High	Peak Found	Peak Found	Not Found	Not Found	Peak Found	Not Found	Peak Found	Peak Found	Not Found	Peak Found
D6R9W4	Drebrin (Fragment) OS=Homo sapiens OX=9606 GN=DBN1 PE=1 SV=1	6	1	1	6	1	317	36.4	5.14	1	cell organization and biogenesis		protein binding	Pf00241		ENSG00000113758.13		5				0	0	1.29492e+06	271722	364619	2.06315e+06	1.30495e+06	1.01741e+06	1.37992e+06	740797	346997	115921	481021	622374	454387	346060	469863	Peak Found	Peak Found	Medium	Peak Found	High	High	High	Peak Found	Peak Found	High	Peak Found
D6RAI0	Abasic site processing protein HMCES (Fragment) OS=Homo sapiens OX=9606 GN=HMCES PE=1 SV=1	9	1	1	1	1	140	16	5.83	1	metabolic process		catalytic activity	Pf02586		ENSG00000183624.13		3				0	0	1.55496e+07	63285.5	56113.8	4.50955e+06	47692.5	45533.2	5.00336e+06	39709.3	20851.3	35252.9	48849.7	268527	56269.9	68762.5	45107.4	Not Found	Not Found	High	Not Found	Peak Found	Peak Found	Peak Found	Not Found	Not Found	Peak Found	Not Found
D6RAY7	Glucosamine-6-phosphate isomerase (Fragment) OS=Homo sapiens OX=9606 GN=GNPDA1 PE=1 SV=1	27	4	4	6	4	237	27	6.52	4	metabolic process	cytoplasm	catalytic activity	Pf01182		ENSG00000113552.15		5				0	0	98739.3	345529	221230	95066.2	194603	370414	145019	240061	112351	1.09484e+06	576814	715007	134243	67520.7	208603	High	Peak Found	High	Peak Found	Not Found	Peak Found	Peak Found	Peak Found	Medium	Not Found	Peak Found
D6RBR7	Zinc finger protein 330 (Fragment) OS=Homo sapiens OX=9606 GN=ZNF330 PE=1 SV=1	13	2	2	2	2	229	25.8	8.29	2		nucleus	metal ion binding	Pf06524		ENSG00000109445.10		4				0	0	42007.4	9302.64	21748.5	18364.3	4632.19	49315.6	50616.4	25152.5	181204	125222	199053	171162	139868	199723	213998	Peak Found	Peak Found	High	Peak Found	Peak Found	Peak Found	Peak Found	Peak Found	Peak Found	Peak Found	Peak Found
D6RBV2	Vesicular integral-membrane protein VIP36 OS=Homo sapiens OX=9606 GN=LMAN2 PE=1 SV=1	29	5	5	9	5	325	36.5	6.65	5		membrane		Pf03388		ENSG00000169223.14		5				0	0	360959	233518	427099	670000	278936	140840	210295	78958.6	349774	2288864	1.71712e+06	1.13347e+06	126911	271707	273466	High	High	High	Peak Found	Peak Found	Peak Found	Peak Found	Not Found	Peak Found	Peak Found	Peak Found
D6RBZ0	Heterogeneous nuclear ribonucleoprotein A/B OS=Homo sapiens OX=9606 GN=HNRNPAB PE=1 SV=1	42	17	19	127	17	327	35.7	6.95	17			RNA binding	Pf00076, Pf08143, Pf13893, Pf14259		ENSG00000197451.11		5		Preimplantation Embryo		1	0	3.69478e+07	4.85911e+07	4.3145e+07	2.49799e+07	2.11052e+07	3.95853e+07	2.33421e+07	3.53113e+07	3.50194e+07	2.85679e+07	3.97865e+07	3.76772e+07	2.33886e+07	2.59917e+07	2.92567e+07	High	High	High	High	High	High	High	High	High	High	High
D6RCR4	Drebrin (Fragment) OS=Homo sapiens OX=9606 GN=DBN1 PE=1 SV=1	9	1	3	8	1	93	10.1	5.87	1	cell organization and biogenesis		protein binding	Pf00241		ENSG00000113758.13		5				0	0	2.8204e+06	157366	368889	4.76284e+06	6.15358e+06	858082	4.33897e+06	2.13985e+06	1.56568e+06	364293	224943	276058	126097	112898	74984.6	Peak Found	Peak Found	Peak Found	Peak Found	Peak Found	Peak Found	Medium	High	High	High	High
D6REB4	Polyadenylate-binding protein-interacting protein 1 OS=Homo sapiens OX=9606 GN=PAIP1 PE=1 SV=1	21	5	5	12	5	351	39.9	4.86	5			protein binding;RNA binding	Pf02854		ENSG00000172239.13		5				0	0	794631	654285	304009	463369	845331	303740	470939	1.01318e+06	368047	834051	669281	638011	970870	968502	737610	High	Peak Found	High	High	High	Peak Found	Peak Found	High	Peak Found	Peak Found	Peak Found
D6REK3	Spliceosome-associated protein CWC27 homolog OS=Homo sapiens OX=9606 GN=CWC27 PE=1 SV=1	28	5	5	18	5	381	43	5.64	5	metabolic process	spliceosomal complex	catalytic activity	Pf00160	10283	ENSG00000153015.15	CWC27	5				0	0	933137	1.73141e+06	729812	1.72453e+06	3.31816e+06	1.09979e+06	1.67577e+06	2.07368e+06	1.60009e+06	807510	1.49551e+06	871634	2.68416e+06	3.07199e+06	1.87624e+06	High	High	Peak Found	High	High	High	High	High	Peak Found	High	Peak Found
D6RER5	Septin-11 OS=Homo sapiens OX=9606 GN=SEPTIN11 PE=1 SV=1	56	26	27	118	26	432	49.8	6.68	26			nucleotide binding	Pf00735		ENSG00000138758.11		4				0	0	1.3721e+07	1.60113e+07	1.21095e+07	9.95175e+06	2.02196e+07	1.94175e+07	1.36652e+07	2.20295e+07	2.6775e+07	8.9231e+06	1.02606e+07	9.16313e+06	1.061e+07	2.0697e+07	1.61291e+07	High	High	High	High	High	High	High	High	High	High	High
D6REX3	Protein transport protein Sec31A OS=Homo sapiens OX=9606 GN=SEC31A PE=1 SV=1	7	8	8	19	8	1251	136.1	6.98	8	cell organization and biogenesis;response to stimulus;transport	cytoplasm;cytosol;endoplasmic reticulum;membrane	protein binding	Pf03154, Pf09770, Pf12931	22872	ENSG00000138674.16	SEC31A	4		Sterol Regulatory Element-Binding Proteins (SREBP) signalling		1	0	1.6538e+06	2.43686e+06	625531	1.69133e+06	751967	1.73222e+06	6.03564e+06	1.32609e+06	1.83941e+06	1.61189e+06	1.42351e+06	1.6162e+06	1.78929e+06	2.57805e+06	1.60206e+06	High	Peak Found	High	High	High	High	Peak Found	High	High	Peak Found	Peak Found
D6RIR6	3-hydroxybutyrate dehydrogenase type 2 (Fragment) OS=Homo sapiens OX=9606 GN=BDH2 PE=1 SV=1	16	1	1	3	1	130	14.4	7.34	1	metabolic process	cytosol		Pf00106, Pf00107, Pf13561		ENSG00000164039.14		4				0	0	43732.7	31822.9	5055.11	21845.5	61792.5	34256.5	19521.4	39833.8	16409	109159	152729	149029	31001.8	48393.7	56855.4	High	High	High	Not Found	Not Found	Not Found	Not Found	Not Found	Not Found	Not Found	Not Found
D6RIY6	Exosome complex component RRP45 OS=Homo sapiens OX=9606 GN=EXOSC9 PE=1 SV=1	14	5	5	15	5	423	46.9	5.16	5	metabolic process;regulation of biological process;response to stimulus	chromosome;cytoplasm;cytosol;nucleus	catalytic activity;protein binding;RNA binding	Pf01138, Pf03725	5393	ENSG00000123737.12	EXOSC9	4				0	0	3.29594e+06	3.53816e+06	4.34183e+06	1.06761e+06	1.3813e+07	3.49749e+06	1.92061e+06	1.77506e+07	2.58049e+06	972982	1.39397e+06	1.02711e+06	839961	1.23696e+06	803426	Peak Found	Peak Found	High	High	High	High	Peak Found	Peak Found	Peak Found	Peak Found	Medium
E2GH26	T-cell factor-4 variant L OS=Homo sapiens OX=9606 GN=TCF7L2 PE=1 SV=1	2	1	1	1	1	607	66.6	8.9	1	cell differentiation;cell organization and biogenesis;cell proliferation;metabolic process;regulation of biological process;response to stimulus	nucleus	DNA binding;protein binding	Pf00505, Pf08347, Pf09011	6934	ENSG00000148737.16	TCF7L2	10		Arrhythmogenic Right Ventricular Cardiomyopathy; Wnt Signaling Pathway Netpath; Amplification and Expansion of Oncogenic Pathways as Metastatic Traits; Wnt Signaling Pathway and Pluripotency; DNA Damage Response (only ATM dependent)		5	0	638464	54913.9	20672.2	604875	582094	53551.6	410882	291798	355597	10620	22972.5	20504.8	51625.8	61559.4	53573.5	Not Found	Not Found	Not Found	Not Found	Not Found	Not Found	Peak Found	Peak Found	Peak Found	Peak Found	Peak Found
E3W994	CLIP-associating protein 2 OS=Homo sapiens OX=9606 GN=CLASP2 PE=1 SV=2	25	24	24	88	24	1273	138.8	8.34	24	cell division;cell organization and biogenesis;regulation of biological process	chromosome;cytoplasm;cytosol;Golgi;membrane	protein binding	Pf12348	23122	ENSG00000163539.16	CLASP2	3				0	0	4.26312e+06	8.67003e+06	5.40398e+06	4.22118e+06	6.81791e+06	8.65763e+06	4.86268e+06	9.1521e+06	7.33289e+06	3.20127e+06	4.63817e+06	2.4649e+06	7.39667e+06	1.05261e+07	3.46723e+07	High	High	High	High	High	High	High	High	High	High	High
E5KLJ9	Dynamin-like 120 kDa protein, mitochondrial OS=Homo sapiens OX=9606 GN=OPA1 PE=1 SV=1	7	5	5	7	5	979	113.6	7.88	5	cell death;cell organization and biogenesis;cellular component movement;cellular homeostasis;metabolic process;regulation of biological process;response to stimulus;transport	cytosol;membrane;mitochondrion	catalytic activity;metal ion binding;nucleotide binding;protein binding	Pf00350, Pf01926	4976	ENSG00000198836.8	OPA1	3				0	0	121244	224124	97179.4	217356	459104	111714	74931.9	109071	38261	755266	578013	699426	281947	166020	165019	High	High	High	Peak Found	Peak Found	Peak Found	Not Found	Peak Found	Peak Found	Peak Found	Peak Found
E5RFP2	Cytoplasmic polyadenylation element-binding protein 4 OS=Homo sapiens OX=9606 GN=CPEB4 PE=1 SV=1	14	2	2	2	2	339	38	5.99	2	cell communication;metabolic process;regulation of biological process;response to stimulus	cytoplasm;endoplasmic reticulum;nucleus	metal ion binding;protein binding;RNA binding;translation regulator activity	Pf00076, Pf14259	80315	ENSG00000113742.12	CPEB4	5				0	0	20349.2	353526	48427.4	24366.4	259644	56200.1	11647.8	45938.2	37489	1944.6	242340	287282	59489.1	8268.04	24399.8	High	Peak Found	High	Not Found	Not Found	Peak Found	Not Found	Not Found	Not Found	Not Found	Peak Found
E5RGR0	Acyl-protein thioesterase 1 (Fragment) OS=Homo sapiens OX=9606 GN=LYPLA1 PE=1 SV=1	30	4	4	9	4	197	20.8	7.06	4	metabolic process		catalytic activity	Pf00561, Pf02230, Pf03959, Pf07859, Pf12695, Pf12697		ENSG00000120992.17		8				0	0	1.06272e+06	999775	525197	989688	818987	1.77668e+06	253408	913390	824570	2.54806e+06	2.74188e+06	2.21935e+06	759916	1.34231e+06	835914	High	High	High	Peak Found	Peak Found	Peak Found	Peak Found	High	High	High	Peak Found
E5RGS9	Chromatin accessibility complex protein 1 OS=Homo sapiens OX=9606 GN=CHRAC1 PE=1 SV=1	46	2	2	5	2	56	6.3	9.99	2			protein binding	Pf00808		ENSG00000104472.9		8				0	0	91624.5	1.62122e+06	525788	188117	550670	265604	269884	330553	287087	47490.5	248116	171448	120822	152928	142347	High	Peak Found	High	Peak Found	Peak Found	High	Peak Found	Peak Found	Peak Found	Peak Found	Peak Found
E5RIH5	TELO2-interacting protein 2 OS=Homo sapiens OX=9606 GN=TTI2 PE=1 SV=1	22	6	6	13	6	477	53.3	7.12	6		cytosol		Pf10521	80185	ENSG00000129696.12	TTI2	8				0	0	53817.3	841598	71418	70900.1	126006	331690	124761	94398.2	435492	105336	393214	50632.7	151845	61069.9	177623	High	High	High	Peak Found	Not Found	Peak Found	Not Found	High	Peak Found	Not Found	Not Found
E5RIU9	Charged multivesicular body protein 7 (Fragment) OS=Homo sapiens OX=9606 GN=CHMP7 PE=1 SV=1	8	1	1	3	1	209	23.6	5.97	1						ENSG00000147457.13		8				0	0	24248.4	56400.1	6640.01	2831.96	7683.55	17176.5	58526.4	29875.4	32487.8	88530.4	191913	110419	38022.9	33346.7	41894.5	High	High	High	Peak Found	Peak Found	Not Found	Not Found	Not Found	Not Found	Not Found	Not Found
E5RJR5	S-phase kinase-associated protein 1 OS=Homo sapiens OX=9606 GN=SKP1 PE=1 SV=1	71	11	11	29	11	163	18.7	4.7	11	metabolic process			Pf01466, Pf03931		ENSG00000113558.18		5				0	0	2.85541e+06	4.05417e+06	6.23774e+06	2.35534e+06	2.86881e+06	6.46345e+06	2.5474e+06	4.70895e+06	5.62744e+06	4.1867e+06	5.76956e+06	4.82393e+06	2.19474e+06	2.86585e+06	4.95586e+06	High	High	High	High	High	High	Peak Found	High	High	High	Peak Found
E5RJY1	Protein NDRG1 OS=Homo sapiens OX=9606 GN=NDRG1 PE=1 SV=1	38	2	2	5	2	103	11	8.98	2	cell organization and biogenesis;regulation of biological process			Pf03096		ENSG00000104419.14		8				0	0	40974.9	419644	487290	478097	1.23885e+06	2.33414e+06	163490	1.67482e+06	1.37116e+06	103295	207552	259043	517675	405967	493894	Not Found	Peak Found	Peak Found	Peak Found	Peak Found	Peak Found	Peak Found	High	Peak Found	High	High
E7EM64	COP9 signalosome complex subunit 6 OS=Homo sapiens OX=9606 GN=COPS6 PE=1 SV=1	50	11	12	45	11	326	36	5.73	11	metabolic process		protein binding	Pf01398, Pf13012		ENSG00000168090.9		7		Nucleotide-binding Oligomerization Domain (NOD) pathway		1	0	680635	1.33133e+06	318211	1.05246e+06	836536	647813	1.59787e+06	1.23249e+06	674075	6.96023e+06	6.53676e+06	5.78262e+06	2.39037e+06	2.76203e+06	1.4122e+06	High	High	High	High	High	Peak Found	Peak Found	Peak Found	High	Peak Found	Peak Found
E7EMB1	Switch-associated protein 70 OS=Homo sapiens OX=9606 GN=SWAP70 PE=1 SV=1	7	4	4	7	4	527	62	6.1	4	cell organization and biogenesis;cellular homeostasis;metabolic process;regulation of biological process	cytoplasm;cytoskeleton;membrane;nucleus	DNA binding;metal ion binding;nucleotide binding;protein binding	Pf00169, Pf15413	23075	ENSG00000133789.14	SWAP70	11				0	0	74001.1	101865	60642.3	71965.1	356363	361592	106310	65169.4	54643.9	210146	181219	294804	402439	449291	299130	High	Peak Found	Peak Found	High	High	High	Not Found	Peak Found	Peak Found	Not Found	Peak Found
E7EMV7	TNFAIP3-interacting protein 1 OS=Homo sapiens OX=9606 GN=TNIP1 PE=1 SV=1	8	3	3	3	3	492	55.7	8.28	3	cellular component movement;metabolic process;regulation of biological process;response to stimulus		catalytic activity;motor activity;nucleotide binding;structural molecule activity	Pf00038, Pf01576, Pf02841, Pf03961, Pf04111, Pf04156, Pf10079, Pf10211, Pf12128, Pf13654, Pf13851, Pf14362		ENSG00000145901.14		5		Rac1/Pak1/p38/MMP-2 pathway		1	0	86749	105946	120214	83060.3	295999	661947	171517	504287	228883	339235	291893	346093	133714	203047	313489	Peak Found	Peak Found	High	Peak Found	Peak Found	Peak Found	Peak Found	Peak Found	Peak Found	Not Found	Peak Found
E7ENQ1	Mitogen-activated protein kinase kinase kinase kinase 4 OS=Homo sapiens OX=9606 GN=MAP4K4 PE=1 SV=1	2	1	1	2	1	1154	132.1	7.53	1	metabolic process		catalytic activity;nucleotide binding;protein binding	Pf00069, Pf00780, Pf07714		ENSG00000071054.16		2				0	0	58400.5	31036.2	36202.9	35030.9	25455.8	4584.15	54621.9	3463.78	52606.9	369043	162075	275213	92743.1	160255	151009	High	Peak Found	High	Peak Found	Peak Found	Peak Found	Not Found	Not Found	Not Found	Not Found	Not Found
E7ENY0	Alpha-adducin OS=Homo sapiens OX=9606 GN=ADD1 PE=1 SV=1	46	23	26	82	23	663	73.4	6.55	23		cytoskeleton		Pf00596		ENSG00000087274.16		4				0	0	6.57941e+06	9.90389e+06	1.01986e+07	6.89675e+06	7.33213e+06	7.10874e+06	6.06229e+06	9.83915e+06	1.27419e+07	3.75061e+06	4.03148e+06	4.49706e+06	4.32737e+06	6.92861e+06	5.97004e+06	High	High	High	High	High	High	Peak Found	High	High	High	High
E7EPN9	Protein PRRC2C OS=Homo sapiens OX=9606 GN=PRRC2C PE=1 SV=1	40	87	91	472	87	2819	308.6	9.07	87	cell differentiation	membrane	protein binding;RNA binding	Pf07001	23215	ENSG00000117523.15	PRRC2C	1				0	0	8.21716e+07	6.03808e+07	5.59428e+07	3.90781e+07	1.67627e+08	5.41516e+07	4.74655e+07	1.43378e+08	6.063e+07	6.68258e+07	7.31486e+07	7.6617e+07	4.24609e+07	4.32491e+07	5.82244e+07	High	High	High	High	High	High	High	High	High	High	High
E7EPT4	NADH dehydrogenase [ubiquinone] flavoprotein 2, mitochondrial OS=Homo sapiens OX=9606 GN=NDUFV2 PE=1 SV=1	55	13	14	29	13	252	27.9	8	13	metabolic process		catalytic activity;metal ion binding	Pf01257		ENSG00000178127.12		18				0	0	433839	905971	575090	2.41917e+07	1.12408e+07	2.63944e+07	9.55903e+06	4.43328e+06	4.30916e+06	1.02873e+06	1.93828e+06	1.0206e+06	841096	1.13877e+06	430265	Medium	High	Peak Found	Peak Found	Peak Found	Peak Found	High	High	High	High	High
E7EQ64	Trypsin-1 OS=Homo sapiens OX=9606 GN=PRSS1 PE=1 SV=1	8	1	1	18	1	261	28.1	7.25	1	metabolic process		catalytic activity	Pf00089		ENSG00000274247.4; ENSG00000204983.13		CHR_HSCHR7_2_CTG6; 7				0	0	5.70806e+06	6.5356e+06	4.01884e+06	5.47299e+06	1.85021e+06	3.14643e+06	3.36171e+06	605186	3.56665e+06	2.34095e+06	4.80679e+06	3.92742e+06	2.32503e+06	6.61362e+06	6.88658e+06	High	High	High	High	High	High	High	Peak Found	High	High	Peak Found
E7EQ69	N-alpha-acetyltransferase 50 OS=Homo sapiens OX=9606 GN=NAA50 PE=1 SV=1	57	9	9	35	9	168	19.3	8.81	9	cell organization and biogenesis;metabolic process	cytoplasm;cytosol;nucleus	catalytic activity;protein binding	Pf00583, Pf13420, Pf13508, Pf13527, Pf13673	80218	ENSG00000121579.12	NAA50	3		Metapathway biotransformation		1	0	1.5276e+06	5.99405e+06	3.85046e+06	753201	5.01821e+06	6.2804e+06	1.4437e+06	6.81339e+06	5.8139e+06	5.40649e+06	4.06932e+06	3.72459e+06	2.39438e+06	2.49805e+06	1.726e+06	High	High	High	High	High	High	Peak Found	High	High	Peak Found	High
E7EQI7	WASH complex subunit 5 OS=Homo sapiens OX=9606 GN=WASHC5 PE=1 SV=1	1	1	1	2	1	1011	117	8.27	1	cell organization and biogenesis;transport	cytosol;endoplasmic reticulum;endosome	protein binding	Pf10266	9897	ENSG00000164961.15	KIAA0196; WASHC5	8				0	0	22990.6	40336.6	9987.62	38124.3	38404.5	39653.1	5523.39	8880.87	8507.76	332186	303837	343608	77471.6	171466	232605	Peak Found	Peak Found	High	Peak Found	Peak Found	High	Not Found	Not Found	Not Found	Peak Found	Not Found
E7ER68	Protein FAM91A1 OS=Homo sapiens OX=9606 GN=FAM91A1 PE=1 SV=1	3	2	2	6	2	789	88.9	6.76	2				Pf14647, Pf14648	157769	ENSG00000176853.15	FAM91A1	8		Gastric cancer network 2		1	0																High	High	High	Peak Found	High	High	Not Found	Peak Found	Peak Found	Not Found	Peak Found
E7ERK9	Translation initiation factor eIF-2B subunit delta OS=Homo sapiens OX=9606 GN=EIF2B4 PE=1 SV=1	21	7	7	35	7	544	59.7	9.42	7	metabolic process;regulation of biological process;response to stimulus	cytoplasm;cytosol	protein binding;RNA binding	Pf01008	8890	ENSG00000115211.15	EIF2B4	2		Translation Factors		1	0	1.91987e+06	2.06711e+06	5.75368e+06	1.69883e+06	5.02834e+06	4.91627e+06	1.90931e+06	2.71769e+06	3.87448e+06	2.75902e+06	2.34287e+06	1.59577e+06	2.15729e+06	3.17366e+06	2.56458e+06	High	High	High	High	High	High	Peak Found	High	High	High	High
E7ESY4	Metastasis-associated protein MTA1 OS=Homo sapiens OX=9606 GN=MTA1 PE=1 SV=1	10	5	5	9	5	703	79.3	9.11	5	regulation of biological process	cytosol;nucleus	DNA binding;metal ion binding	Pf00249, Pf00320, Pf01426, Pf01448		ENSG00000182979.17		14				0	0	205346	2.6311e+06	732101	977746	485117	1.22422e+06	1.73731e+06	1.30106e+06	926473	769808	490922	734408	407646	498912	364316	Peak Found	Peak Found	High	High	Peak Found	Peak Found	Peak Found	High	Peak Found	Peak Found	Peak Found
E7ESZ7	NADH dehydrogenase [ubiquinone] 1 alpha subcomplex subunit 10, mitochondrial OS=Homo sapiens OX=9606 GN=NDUFA10 PE=1 SV=1	51	22	22	83	22	390	44.7	8.34	22	metabolic process;transport	mitochondrion;organelle lumen		Pf01712, Pf13207		ENSG00000281434.2; ENSG00000130414.11		CHR_HG2233_PATCH; 2				0	0	2.91026e+06	9.94669e+06	7.36225e+06	3.32604e+07	2.30227e+07	3.93902e+07	3.17465e+07	2.29388e+07	2.54014e+07	1.21437e+07	2.65489e+07	1.07118e+07	2.98035e+06	1.9754e+06	1.5034e+06	High	High	High	High	Peak Found	Peak Found	High	High	High	High	High
E7ET40	Urokinase-type plasminogen activator OS=Homo sapiens OX=9606 GN=PLAU PE=1 SV=1	41	13	14	70	13	414	46.9	8.44	13	metabolic process	extracellular	catalytic activity	Pf00051, Pf00089, Pf03761		ENSG00000122861.15		10		Blood Clotting Cascade; Lung fibrosis		2	0	1.7036e+07	2.82729e+07	2.41481e+07	7.76199e+06	1.49115e+07	2.67803e+07	7.35913e+06	1.02554e+07	2.73451e+07	1.24978e+07	1.97361e+07	1.74909e+07	6.0365e+06	6.72904e+06	8.11895e+06	High	High	High	High	High	High	High	High	High	High	High
E7ETC2	Serine/threonine-protein phosphatase OS=Homo sapiens OX=9606 GN=PPP3CA PE=1 SV=1	11	3	3	5	3	423	47.8	5.73	3	metabolic process		catalytic activity	Pf00149		ENSG00000138814.16		4		Alzheimers Disease; Spinal Cord Injury; Initiation of transcription and translation elongation at the HIV-1 LTR; Serotonin and anxiety-related events; Serotonin and anxiety		5	0	29392.8	76386.3	70371.6	95201.4	224454	54650.2	86779.6	113160	70787.8	583523	351062	339917	340521	345065	59122.7	High	High	Peak Found	High	Peak Found	High	Not Found	Peak Found	Not Found	Not Found	Peak Found
E7ETY7	Glutathione peroxidase OS=Homo sapiens OX=9606 GN=GPX8 PE=1 SV=1	14	2	2	2	2	158	18.1	8.79	2	metabolic process;response to stimulus	organelle lumen	antioxidant activity;catalytic activity	Pf00255	493869	ENSG00000164294.13	GPX8	5				0	0	56805.8	814133	265648	74832.4	1.00218e+06	1.24379e+06	168156	935480	715186	387013	19891.6	74999.4	174543	187084	153224	Peak Found	Peak Found	Peak Found	Peak Found	Peak Found	Peak Found	Peak Found	Peak Found	Peak Found	Peak Found	High
E7EU96	Casein kinase II subunit alpha OS=Homo sapiens OX=9606 GN=CSNK2A1 PE=1 SV=1	61	19	19	145	19	385	45.3	7.94	19	metabolic process		catalytic activity;nucleotide binding	Pf00069, Pf01636, Pf07714		ENSG00000101266.17		20				0	0	8.42012e+06	2.15506e+07	1.37101e+07	1.21888e+07	1.13188e+07	1.31361e+07	1.61222e+07	1.57492e+07	1.42147e+07	3.1418e+07	3.24274e+07	2.42897e+07	1.63659e+07	2.52579e+07	1.21688e+07	High	High	High	High	High	High	High	High	High	High	High
E7EUC7	UTP--glucose-1-phosphate uridylyltransferase OS=Homo sapiens OX=9606 GN=UGP2 PE=1 SV=1	15	6	6	8	6	517	57.8	8.13	6	metabolic process	cytoplasm;cytosol;nucleus	catalytic activity;metal ion binding;nucleotide binding;protein binding	Pf01704	7360	ENSG00000169764.15	UGP2	2		Exercise-induced Circadian Regulation; Glycogen Metabolism; Glucuronidation		3	0	843793	1.64615e+06	1.04483e+06	1.92532e+06	1.88977e+06	170639	1.52918e+06	1.13931e+06	707504	1.09803e+06	396852	721591	657271	1.32647e+06	667189	Peak Found	Peak Found	Peak Found	Peak Found	High	Peak Found	High	Peak Found	Medium	Peak Found	Peak Found
E7EUU4	Eukaryotic translation initiation factor 4 gamma 1 OS=Homo sapiens OX=9606 GN=EIF4G1 PE=1 SV=1	47	74	80	564	74	1560	171.5	5.31	74	cell organization and biogenesis;defense response;metabolic process;regulation of biological process;response to stimulus	cytoplasm;cytosol;membrane;nucleus	nucleotide binding;protein binding;RNA binding;structural molecule activity	Pf00566, Pf02020, Pf02847, Pf02854	1981	ENSG00000114867.20	EIF4G1	3		Translation Factors		1	0	1.09768e+08	1.17434e+08	8.92225e+07	7.60829e+07	1.1655e+08	9.27249e+07	9.9874e+07	1.33087e+08	1.0594e+08	1.0254e+08	1.17965e+08	9.86297e+07	1.37985e+08	1.57107e+08	1.44243e+08	High	High	High	High	High	High	High	High	High	High	High
E7EVA0	Microtubule-associated protein OS=Homo sapiens OX=9606 GN=MAP4 PE=1 SV=1	28	53	54	194	53	2297	245.3	6.23	53	cell division;cell organization and biogenesis;cellular component movement;regulation of biological process	cytoplasm;cytoskeleton	protein binding;RNA binding;structural molecule activity	Pf00418	4134	ENSG00000047849.21	MAP4	3				0	0	4.84502e+06	1.14642e+07	1.23018e+07	1.53493e+07	5.59045e+07	2.96034e+07	2.22246e+07	6.35883e+07	3.15784e+07	1.4953e+07	7.54989e+06	1.28865e+07	1.29501e+07	1.22614e+07	1.53988e+07	High	High	High	High	High	High	High	High	High	High	High
E7EVC7	Autophagy-related protein 16-1 OS=Homo sapiens OX=9606 GN=ATG16L1 PE=1 SV=1	6	2	2	3	2	624	70	6.62	2	cell communication;cell organization and biogenesis;metabolic process;response to stimulus;transport	cytoplasm;cytosol;membrane;vacuole	catalytic activity;protein binding	Pf00400, Pf00769, Pf03938, Pf07888, Pf08317, Pf08450, Pf08614, Pf09726	55054	ENSG00000281089.2; ENSG00000085978.21	ATG16L1	2; CHR_HG2232_PATCH		Nanoparticle triggered autophagic cell death; Senescence and Autophagy in Cancer		2	0	121337	65854.9	169200	6.28611e+06	351017	401199	7.13584e+06	334872	272793	338680	140051	302896	35500.6	80493.1	203761	Peak Found	High	High	Not Found	Peak Found	Peak Found	Peak Found	Peak Found	Peak Found	Peak Found	Peak Found
E7EVJ4	Double-stranded RNA-binding protein Staufen homolog 2 OS=Homo sapiens OX=9606 GN=STAU2 PE=1 SV=1	55	19	20	56	19	511	56.3	9.7	19			RNA binding	Pf00035		ENSG00000040341.17		8				0	0	956543	1.03542e+07	6.49099e+06	2.07e+06	6.95636e+06	4.30874e+06	3.28296e+06	1.18309e+07	6.77404e+06	5.61669e+06	4.45164e+06	5.13543e+06	2.44326e+06	2.83393e+06	2.72789e+06	High	High	High	High	High	High	High	High	High	Peak Found	High
E7EVX8	U4/U6 small nuclear ribonucleoprotein Prp31 OS=Homo sapiens OX=9606 GN=PRPF31 PE=1 SV=1	27	11	11	25	11	493	54.7	5.78	11	cell organization and biogenesis;metabolic process	nucleus		Pf01798, Pf08060, Pf09785		ENSG00000105618.13; ENSG00000275885.4		19; CHR_HSCHR19_4_CTG3_1				0	0	2.03778e+06	5.7628e+06	7.6911e+06	1.87178e+06	2.32071e+06	4.32689e+06	8.7341e+06	3.32423e+06	4.56303e+06	3.09812e+06	3.63077e+06	2.76992e+06	2.64711e+06	4.74513e+06	2.58156e+06	High	High	High	High	High	High	High	High	High	Peak Found	Peak Found
E7EW18	DNA polymerase beta (Fragment) OS=Homo sapiens OX=9606 GN=POLB PE=1 SV=1	8	1	1	1	1	280	31.3	9.16	1	metabolic process;response to stimulus	nucleus	catalytic activity;DNA binding	Pf10391, Pf14520, Pf14716, Pf14792		ENSG00000070501.11		8				0	0	30906.5	2585.29	14927	63620	9838.97	17022.6	6249.4	28939.2	3586.82	168145	112267	154550	56473.4	44296.7	10553	High	Peak Found	Peak Found	Not Found	Not Found	Not Found	Not Found	Not Found	Not Found	Not Found	Not Found
E7EW49	CLIP-associating protein 2 OS=Homo sapiens OX=9606 GN=CLASP2 PE=1 SV=1	2	2	2	2	2	1514	165.6	8.25	2	cell division;cell organization and biogenesis;regulation of biological process	chromosome;cytoplasm;cytosol;Golgi;membrane	protein binding	Pf02985, Pf12348	23122	ENSG00000163539.16	CLASP2	3				0	0	37100.3	108608	57052.7	18106	47904.3	15092	1898.83	46197.2	10354.8	28503	183401	52516.4	232024	398490	263851	Not Found	Peak Found	Not Found	High	High	Peak Found	Not Found	Not Found	Not Found	Not Found	Not Found
E7EX17	Eukaryotic translation initiation factor 4B OS=Homo sapiens OX=9606 GN=EIF4B PE=1 SV=1	33	16	17	52	16	616	69.7	5.67	16	cell organization and biogenesis;metabolic process;regulation of biological process	cytosol	catalytic activity;protein binding;RNA binding	Pf00076, Pf14259	1975	ENSG00000063046.17	EIF4B	12		Translation Factors; Focal Adhesion-PI3K-Akt-mTOR-signaling pathway; Interferon type I signaling pathways		3	0	9.68972e+06	1.42028e+07	1.1092e+07	3.61074e+06	1.33783e+07	5.51463e+06	7.26574e+06	2.28864e+07	1.35712e+07	7.52716e+06	6.52043e+06	8.54173e+06	7.55807e+06	8.86291e+06	1.13924e+07	High	High	High	High	High	High	High	High	High	High	High
E9PAV3	Nascent polypeptide-associated complex subunit alpha, muscle-specific form OS=Homo sapiens OX=9606 GN=NACA PE=1 SV=1	4	10	11	90	10	2078	205.3	9.58	10	metabolic process;regulation of biological process	cytoplasm;nucleus	DNA binding	Pf01849	4666	ENSG00000196531.10	NACA	12				0	0	2.68756e+07	6.6483e+06	1.33592e+07	2.50069e+07	8.62189e+06	9.1633e+06	2.34408e+07	6.04868e+06	1.17216e+07	9.17605e+06	9.23558e+06	1.46507e+07	9.77834e+06	1.04081e+07	1.25371e+07	High	High	High	High	High	High	High	High	High	High	High
E9PB90	Hexokinase-2 OS=Homo sapiens OX=9606 GN=HK2 PE=1 SV=1	19	13	13	25	13	889	98.9	6.04	13	cellular homeostasis;metabolic process		catalytic activity;nucleotide binding	Pf00349, Pf03727		ENSG00000159399.9		2				0	0	1.52995e+06	1.00655e+06	1.66432e+06	2.39079e+06	737771	1.95825e+06	6.5892e+06	780675	998039	5.61381e+06	4.10519e+06	4.2885e+06	2.01372e+06	2.90195e+06	2.16639e+06	High	High	High	High	High	High	High	Peak Found	Medium	Peak Found	Peak Found
E9PBC1	Epsin-2 OS=Homo sapiens OX=9606 GN=EPN2 PE=1 SV=1	6	3	3	3	3	484	53	7.52	3	transport			Pf01417, Pf07651		ENSG00000072134.15		17				0	0	514007	393919	206567	424146	3.053e+06	1.71326e+06	563149	2.65156e+06	673608	129657	88313.6	182733	64387.7	96171.7	77618	Peak Found	Peak Found	Peak Found	Peak Found	Peak Found	Peak Found	Peak Found	Peak Found	Peak Found	Peak Found	Peak Found
E9PBS1	Multifunctional protein ADE2 (Fragment) OS=Homo sapiens OX=9606 GN=PAICS PE=1 SV=1	3	2	2	4	1	413	45.6	6.68	2	metabolic process		catalytic activity	Pf00731, Pf01259		ENSG00000128050.8		4				0	0																High	Not Found	Not Found	Not Found	Not Found	Not Found	Not Found	Not Found	Not Found	Not Found	Not Found
E9PC15	Acylglycerol kinase, mitochondrial OS=Homo sapiens OX=9606 GN=AGK PE=1 SV=1	6	1	1	5	1	394	43.8	6.34	1	metabolic process	mitochondrion	catalytic activity	Pf00781		ENSG00000006530.15		7				0	0	56155.8	34494.4	35887.3	657402	51186.3	4222.28	754797	23387.7	54852	171271	398927	196498	89994.1	213916	111231	Peak Found	High	High	Peak Found	High	Peak Found	High	Not Found	Not Found	High	Not Found
E9PC69	Non-specific serine/threonine protein kinase OS=Homo sapiens OX=9606 GN=MARK2 PE=1 SV=3	20	10	10	28	10	778	86.6	9.64	10	cell organization and biogenesis;cellular component movement;metabolic process;regulation of biological process;response to stimulus	membrane;mitochondrion	catalytic activity;enzyme regulator activity;metal ion binding;nucleotide binding;protein binding;RNA binding	Pf00069, Pf00627, Pf02149, Pf07714, Pf14531	2011	ENSG00000072518.20	MARK2	11		Regulation of Microtubule Cytoskeleton		1	0	4.24545e+06	2.75457e+06	1.02566e+06	2.26221e+06	2.24247e+06	870718	2.93198e+06	2.71087e+06	1.41423e+06	2.11042e+06	1.25837e+06	1.38403e+06	2.71078e+06	2.75896e+06	2.79548e+06	High	Peak Found	High	High	High	High	High	High	High	High	Peak Found
E9PCC0	Serine/threonine-protein kinase 32B OS=Homo sapiens OX=9606 GN=STK32B PE=1 SV=1	5	1	1	2	1	337	39.4	7.14	1	metabolic process		catalytic activity;nucleotide binding	Pf00069, Pf07714, Pf14531		ENSG00000152953.12		4				0	0																High	Not Found	High	Not Found	Not Found	Not Found	Not Found	Not Found	Not Found	Not Found	Not Found
E9PDF2	2-oxoglutarate dehydrogenase, mitochondrial OS=Homo sapiens OX=9606 GN=OGDH PE=1 SV=1	31	22	22	34	22	1034	117.2	7.08	22	cellular component movement;metabolic process	cytosol;membrane;mitochondrion;organelle lumen	catalytic activity;metal ion binding;protein binding	Pf00676, Pf02779	4967	ENSG00000105953.14	OGDH	7		TCA Cycle and Deficiency of Pyruvate Dehydrogenase complex (PDHc); Amino Acid metabolism; Tryptophan metabolism; TCA Cycle		4	0	1.67681e+06	6.9904e+06	1.18693e+06	3.46028e+06	8.37916e+06	1.07811e+07	3.64701e+06	9.38122e+06	6.21813e+06	5.47158e+06	8.23364e+06	5.84691e+06	1.9905e+06	1.88741e+06	1.76044e+06	Peak Found	High	High	High	Peak Found	Peak Found	High	High	High	High	High
E9PFK9	Rab5 GDP/GTP exchange factor OS=Homo sapiens OX=9606 GN=RABGEF1 PE=1 SV=1	15	4	4	6	4	504	58.4	7.52	4		cytosol	DNA binding;metal ion binding	Pf01754, Pf02204		ENSG00000154710.16		7				0	0	30894.1	41337.4	39790	35828.3	51945.2	46323.8	40283.1	40751.7	52483.2	177653	184157	215097	172205	194473	191517	High	High	High	Peak Found	Peak Found	Peak Found	Not Found	Not Found	Not Found	Not Found	Not Found
E9PFR3	Serine/threonine-protein phosphatase 2A 56 kDa regulatory subunit OS=Homo sapiens OX=9606 GN=PPP2R5D PE=1 SV=1	25	12	13	23	12	594	69.1	8.13	12	regulation of biological process;response to stimulus		enzyme regulator activity	Pf01603		ENSG00000112640.14		6		Focal Adhesion-PI3K-Akt-mTOR-signaling pathway		1	0	469887	1.64957e+06	500332	1.28257e+06	3.57786e+06	3.46744e+06	888030	2.89363e+06	1.08448e+06	2.46452e+06	2.67746e+06	2.27088e+06	1.16392e+06	1.67362e+06	1.07441e+06	High	High	High	High	High	High	Peak Found	Peak Found	Medium	Medium	Medium
E9PGT6	COP9 signalosome complex subunit 8 OS=Homo sapiens OX=9606 GN=COPS8 PE=1 SV=1	29	3	3	13	3	173	19.3	5.53	3	cell organization and biogenesis;metabolic process	cytosol		Pf10075		ENSG00000198612.10		2				0	0	154943	1.68305e+06	130289	296576	733605	516462	923454	851324	418209	2.09264e+06	1.98144e+06	1.79723e+06	562434	807185	466122	High	High	High	High	High	High	Peak Found	High	Peak Found	Peak Found	Peak Found
E9PHH9	DNA-directed RNA polymerase III subunit RPC3 OS=Homo sapiens OX=9606 GN=POLR3C PE=1 SV=1	11	4	4	10	4	411	46.2	7.77	4	metabolic process		catalytic activity;DNA binding	Pf04929, Pf05645, Pf08221		ENSG00000186141.8	LOC101060460	1				0	0	1.70307e+06	1.96035e+06	654157	397329	298057	879790	493126	1.4866e+06	348517	864064	440974	358895	376945	420653	262951	High	High	High	High	High	Peak Found	Peak Found	Peak Found	Peak Found	Peak Found	Peak Found
E9PHI4	SUN domain-containing protein 1 OS=Homo sapiens OX=9606 GN=SUN1 PE=1 SV=1	6	3	3	8	3	822	91.1	7.18	3		membrane		Pf07738, Pf09387, Pf10174, Pf14915		ENSG00000164828.17		7				0	0	112190	88882.5	24285.1	47895.6	159040	98015.8	42398.2	160727	5548.21	529990	1.34953e+06	532088	606993	528134	208194	High	High	High	High	High	Peak Found	Not Found	Peak Found	Not Found	Not Found	Peak Found
E9PHS0	Glutathione S-transferase LANCL1 (Fragment) OS=Homo sapiens OX=9606 GN=LANCL1 PE=1 SV=1	35	5	5	8	5	196	22	8.15	5				Pf05147		ENSG00000115365.11		2				0	0	101399	150307	290384	1.1637e+07	1.07624e+07	1.9993e+06	1.05594e+07	1.34207e+06	440713	729387	564594	396308	130649	196105	242038	High	High	High	Peak Found	Peak Found	Peak Found	Peak Found	Peak Found	Peak Found	Medium	Medium
E9PHV5	Protein ITPRID2 OS=Homo sapiens OX=9606 GN=ITPRID2 PE=1 SV=1	15	12	12	16	12	1237	136.1	5.2	12		cytosol;membrane;nucleus	protein binding	Pf14722, Pf14723	6744	ENSG00000138434.16	SSFA2	2				0	0	6.59967e+06	1.17781e+06	518611	3.8173e+06	878774	1.70621e+06	3.22291e+06	495654	363672	1.22006e+06	861425	1.05278e+06	600481	686607	562144	Peak Found	Peak Found	High	Peak Found	High	High	Peak Found	Peak Found	Peak Found	Peak Found	Peak Found
E9PHY5	Band 4.1-like protein 2 OS=Homo sapiens OX=9606 GN=EPB41L2 PE=1 SV=1	1	1	1	4	1	935	104.3	5.39	1	cell division;cell organization and biogenesis;transport	cytoskeleton;cytosol;membrane;nucleus	protein binding;structural molecule activity	Pf00373, Pf05902, Pf08736, Pf09379, Pf09380	2037	ENSG00000079819.18	EPB41L2	6				0	0	75649.1	1.9202e+06	1.28558e+06	30675	861247	542654	10147.7	1.14376e+06	1.00973e+06	875524	549309	894549	1.54867e+06	1.04474e+06	1.38139e+06	Peak Found	Peak Found	Peak Found	High	Peak Found	Peak Found	Not Found	Peak Found	High	Not Found	Peak Found
E9PI90	Transmembrane protein 126A OS=Homo sapiens OX=9606 GN=TMEM126A PE=1 SV=1	36	2	2	3	2	95	10.6	9.35	2				Pf07114		ENSG00000171202.6		11				0	0	58075	1530.81	5731.37	16627	52040.7	9560.49	27378.6	30654.9	52085	134848	114227	126739	20113.3	59657.7	19810.8	High	Medium	Peak Found	Peak Found	Not Found	Peak Found	Not Found	Not Found	Not Found	Not Found	Not Found
E9PI99	Nuclear transcription factor Y subunit gamma (Fragment) OS=Homo sapiens OX=9606 GN=NFYC PE=1 SV=1	14	2	2	4	2	141	16.2	7.27	2	metabolic process;regulation of biological process	nucleus	DNA binding;protein binding	Pf00125, Pf00808		ENSG00000066136.20		1				0	0	226761	361907	137219	251393	669291	316945	109823	62258.5	337889	362599	216826	457148	13111.8	37089.2	43331.8	High	Peak Found	High	Peak Found	Peak Found	Peak Found	Peak Found	Peak Found	Peak Found	Peak Found	Peak Found
E9PIP3	G-protein-signaling modulator 3 OS=Homo sapiens OX=9606 GN=GPSM3 PE=1 SV=1	35	3	3	5	3	157	17.6	6.54	3	regulation of biological process		enzyme regulator activity	Pf02188		ENSG00000206314.9; ENSG00000234508.7; ENSG00000237052.7; ENSG00000236697.7; ENSG00000233490.7; ENSG00000213654.9		CHR_HSCHR6_MHC_QBL_CTG1; CHR_HSCHR6_MHC_SSTO_CTG1; CHR_HSCHR6_MHC_APD_CTG1; CHR_HSCHR6_MHC_MANN_CTG1; CHR_HSCHR6_MHC_COX_CTG1; 6				0	0	1.34524e+06	92048.1	309934	492795	2.20128e+06	103912	482669	1.62835e+06	109685	1.7842e+06	2.11218e+06	2.25718e+06	1.78981e+06	2.77231e+06	2.2737e+06	High	Peak Found	High	Peak Found	Peak Found	Peak Found	Peak Found	Peak Found	Not Found	Peak Found	Peak Found
E9PIW9	Atherin OS=Homo sapiens OX=9606 GN=SAMD1 PE=1 SV=1	6	1	1	1	1	432	46.2	5.95	1		nucleus	DNA binding;protein binding	Pf00536, Pf02198		ENSG00000141858.11		19				0	0	26592.8	7368.27	17526.8	35744.1	25765.8	27619.9	26910.2	1857.05	13004.5	365421	294946	323175	12599.5	19807.1	19304.8	High	Peak Found	Peak Found	Not Found	Not Found	Not Found	Not Found	Not Found	Not Found	Not Found	Not Found
E9PIX0	Protein HGH1 homolog OS=Homo sapiens OX=9606 GN=HGH1 PE=1 SV=1	12	1	1	3	1	85	8.4	8.57	1						ENSG00000235173.6		8				0	0	406000	467360	151981	112113	261800	282975	224093	410617	577721	57103.1	45477	38318.4	19771.1	32957.6	4142.22	Not Found	Not Found	Not Found	Not Found	Not Found	Not Found	Peak Found	Peak Found	High	Peak Found	Peak Found
E9PJ30	DNA repair protein RAD51 homolog 1 OS=Homo sapiens OX=9606 GN=RAD51 PE=1 SV=1	8	1	1	2	1	151	16.6	5.16	1	metabolic process;response to stimulus		catalytic activity;DNA binding;nucleotide binding	Pf08423, Pf14520		ENSG00000051180.16		15		miRNA Regulation of DNA Damage Response; Homologous recombination; ATM Signaling Pathway; Rac1/Pak1/p38/MMP-2 pathway; DNA Damage Response		5	0																High	Peak Found	High	Not Found	Not Found	Not Found	Not Found	Not Found	Not Found	Not Found	Not Found
E9PJH7	Mitochondrial glutamate carrier 1 (Fragment) OS=Homo sapiens OX=9606 GN=SLC25A22 PE=1 SV=5	19	5	5	23	5	313	33.3	9.67	5	transport	membrane		Pf00153		ENSG00000177542.10		11				0	0	678716	686737	861117	861144	578136	1.00333e+06	1.30331e+06	631928	1.62195e+06	5.60687e+06	4.28987e+06	4.0237e+06	2.2425e+06	1.59383e+06	1.33949e+06	High	High	High	High	High	High	High	Peak Found	Peak Found	Peak Found	Peak Found
E9PJQ5	Ras-related protein Rab-30 (Fragment) OS=Homo sapiens OX=9606 GN=RAB30 PE=1 SV=1	11	1	1	3	1	100	11.3	6.57	1	regulation of biological process;response to stimulus		catalytic activity;nucleotide binding	Pf00025, Pf00071, Pf00735, Pf01926, Pf04670, Pf08477, Pf13191		ENSG00000137502.9		11				0	0	38503.6	50280.5	47237.6	683380	5.44242e+06	32067.8	1.76373e+06	1.34679e+06	795060	52623.2	42429.7	54972.3	35003.6	38630	42580.7	Peak Found	Peak Found	Peak Found	Peak Found	Peak Found	Peak Found	High	Peak Found	Peak Found	Peak Found	High
E9PK54	Heat shock cognate 71 kDa protein (Fragment) OS=Homo sapiens OX=9606 GN=HSPA8 PE=1 SV=8	7	1	1	3	1	183	19.9	7.33	1			nucleotide binding	Pf00012		ENSG00000109971.13		11				0	0	1.08413e+06	104874	975669	4.22216e+06	105478	1.23011e+06	1.16808e+07	53961.3	659965	81598.1	374404	180177	94683.5	63858	9312.61	Peak Found	Peak Found	Peak Found	Peak Found	Peak Found	Not Found	High	Not Found	Peak Found	High	Peak Found
E9PK91	Bcl-2-associated transcription factor 1 OS=Homo sapiens OX=9606 GN=BCLAF1 PE=1 SV=1	2	1	1	10	1	871	100.3	9.95	1	cell death;metabolic process;regulation of biological process;response to stimulus	cytoplasm;nucleus	DNA binding;protein binding;RNA binding	Pf15440	9774	ENSG00000029363.16	BCLAF1	6		Interactome of polycomb repressive complex 2 (PRC2)		1	0	633820	514632	590714	134231	4257.22	2201	32670.1	117232	6406.84	814862	1.50641e+06	1.12909e+06	571084	752680	797751	High	High	High	High	Medium	High	Peak Found	Peak Found	Not Found	Peak Found	Not Found
E9PKG1	Protein arginine N-methyltransferase 1 OS=Homo sapiens OX=9606 GN=PRMT1 PE=1 SV=1	55	17	17	80	17	325	37.7	6.15	17	metabolic process		catalytic activity	Pf05175, Pf06325, Pf08241, Pf12847, Pf13649, Pf13847		ENSG00000126457.21		19				0	0	6.05083e+06	7.95329e+06	1.19117e+07	1.22263e+07	8.83524e+06	8.2842e+06	1.76891e+07	9.26706e+06	1.44683e+07	1.21734e+07	1.15907e+07	1.18095e+07	8.57039e+06	8.81866e+06	6.43627e+06	High	High	High	High	High	High	High	High	High	High	High
E9PLD3	Uncharacterized protein OS=Homo sapiens OX=9606 PE=4 SV=1	15	1	1	1	1	99	11.6	12.23	1						ENSG00000255432.1		11				0	0	468863	31875.4	474135	2.41024e+06	86727.1	365776	3.61485e+06	111265	388630	8378.88	54666.3	48948	44943.9	56409.2	35374.7	Not Found	Not Found	Not Found	Not Found	Not Found	Not Found	Peak Found	Peak Found	Peak Found	Peak Found	Peak Found
E9PLN8	VKc domain-containing protein (Fragment) OS=Homo sapiens OX=9606 PE=4 SV=1	8	1	1	3	1	166	17.9	8.62	1	metabolic process;regulation of biological process;response to stimulus		catalytic activity	Pf00089, Pf07884, Pf09342		ENSG00000255439.6		16				0	0	18702.6	251635	44135.4	49376.2	546110	56423.8	6397.42	384697	17829.3	594955	426998	397465	273174	341764	284558	High	Peak Found	High	High	Peak Found	Peak Found	Not Found	Peak Found	Not Found	Not Found	Peak Found
E9PM39	Ras association domain-containing protein 7 (Fragment) OS=Homo sapiens OX=9606 GN=RASSF7 PE=1 SV=8	33	1	1	1	1	83	9.1	5.25	1	regulation of biological process;response to stimulus			Pf00788		ENSG00000099849.14; ENSG00000273859.4		11; CHR_HSCHR11_1_CTG8				0	0																Not Found	Not Found	High	Not Found	Not Found	Not Found	Not Found	Not Found	Not Found	Not Found	Not Found
E9PMQ6	Heat shock factor protein 1 OS=Homo sapiens OX=9606 GN=HSF1 PE=1 SV=2	10	6	6	22	6	495	53.6	6.7	6	metabolic process;regulation of biological process;response to stimulus	cytosol;nucleus	DNA binding	Pf00447, Pf06546		ENSG00000185122.10		8				0	0	6.58131e+07	1.27887e+06	282595	6.18494e+07	1.28043e+06	372901	3.66499e+07	403403	242448	1.97535e+06	1.39866e+06	1.16744e+06	633164	501387	600547	High	High	High	Peak Found	High	Peak Found	High	Peak Found	Not Found	High	Peak Found
E9PMS6	LIM domain only protein 7 OS=Homo sapiens OX=9606 GN=LMO7 PE=1 SV=1	3	4	4	12	4	1275	145.3	7.3	4	regulation of biological process	membrane	metal ion binding;protein binding	Pf00412, Pf00595, Pf13180		ENSG00000136153.19		13				0	0	2.94957e+07	127762	1.34954e+06	1.83571e+06	434720	3.72862e+06	1.29698e+06	966210	1.47934e+06	942805	1.25024e+06	1.21585e+06	1.16381e+06	1.65565e+06	1.79549e+06	Peak Found	Peak Found	High	High	High	High	Peak Found	Peak Found	High	High	Peak Found
E9PN58	NAD-dependent protein deacetylase sirtuin-3, mitochondrial OS=Homo sapiens OX=9606 GN=SIRT3 PE=1 SV=1	7	1	1	1	1	353	39.2	7.72	1	cell organization and biogenesis;metabolic process;regulation of biological process	mitochondrion;organelle lumen	catalytic activity;metal ion binding;nucleotide binding;protein binding	Pf02146	23410	ENSG00000142082.14	SIRT3	11		Energy Metabolism; NAD metabolism, sirtuins and aging; NAD+ metabolism; NAD+ biosynthetic pathways		4	0	6011.39	50698.8	20210.2	8839.36	42929.5	573702	35834.6	50679.6	30624.1	40714.5	282598	63988.5	52660.3	51067.4	45800.4	Not Found	High	Not Found	Peak Found	Not Found	Not Found	Not Found	Not Found	Not Found	Not Found	Not Found
E9PN81	Ribonuclease H2 subunit C OS=Homo sapiens OX=9606 GN=RNASEH2C PE=1 SV=1	19	2	2	2	2	247	26.3	6.37	2	metabolic process			Pf08615		ENSG00000172922.8		11				0	0	6024.97	14412	46373.1	142081	28944.8	35310.6	26501.9	41680.3	6749.52	203507	185740	233725	244339	823808	361319	Peak Found	Peak Found	High	Peak Found	Medium	Peak Found	Not Found	Not Found	Not Found	Peak Found	Not Found
E9PNC7	Dr1-associated corepressor (Fragment) OS=Homo sapiens OX=9606 GN=DRAP1 PE=1 SV=8	14	1	1	1	1	155	16.6	7.43	1			protein binding	Pf00808		ENSG00000175550.7		11				0	0																High	Not Found	Not Found	Not Found	Not Found	Not Found	Not Found	Not Found	Not Found	Not Found	Not Found
E9PNY1	Zinc finger protein-like 1 (Fragment) OS=Homo sapiens OX=9606 GN=ZFPL1 PE=1 SV=1	14	2	2	2	2	207	22.7	6.49	2		Golgi				ENSG00000162300.11		11				0	0	11997	253038	39794.5	114691	645233	32504.7	258159	362879	23936.3	42705.6	13839.6	46804.5	9117.78	50684.6	14271.1	Not Found	Not Found	Not Found	High	Not Found	Not Found	Peak Found	Peak Found	Not Found	Peak Found	Medium
E9PPK3	Deoxyribose-phosphate aldolase (Fragment) OS=Homo sapiens OX=9606 GN=DERA PE=1 SV=1	23	1	1	1	1	98	10.5	6.76	1	metabolic process	cytoplasm	catalytic activity	Pf01791		ENSG00000023697.12		12				0	0	36467.5	41852.5	2116.53	38237.2	15520.3	35480.8	5883.51	54481.5	54885.5	341794	298267	141939	47429.5	3759.21	26953.1	High	Peak Found	Peak Found	Not Found	Not Found	Not Found	Not Found	Not Found	Not Found	Not Found	Not Found
E9PPM1	Tumor protein p53-inducible protein 11 OS=Homo sapiens OX=9606 GN=TP53I11 PE=1 SV=1	3	1	1	11	1	236	26	9.04	1				Pf14936		ENSG00000175274.18		11				0	0	3.46573e+06	85537.6	43592.5	3.66928e+06	41948	44130.2	2.60332e+06	35168.4	57292.8	1.87396e+06	596554	927424	950973	501351	738014	High	High	High	High	High	Peak Found	High	High	Medium	High	High
E9PQ61	Zinc finger CCCH domain-containing protein 11A OS=Homo sapiens OX=9606 GN=ZC3H11A PE=1 SV=1	8	3	3	3	3	652	72.5	8.63	3			metal ion binding			ENSG00000058673.16		1				0	0	51445.5	226973	14538.5	12918.5	47618.3	21058.9	28830	39340	35895.6	20571.8	170797	138168	56831.4	102570	98058	High	High	Peak Found	Not Found	Peak Found	Peak Found	Not Found	Not Found	Not Found	Not Found	Not Found
E9PQR7	Vacuolar protein sorting-associated protein 28 homolog (Fragment) OS=Homo sapiens OX=9606 GN=VPS28 PE=1 SV=1	27	2	2	3	2	161	18.5	6.21	2	transport			Pf03997		ENSG00000160948.13		8				0	0	586940	231424	15453.7	7446.57	56430.4	51635.5	52838.7	180903	16583.9	289650	241452	398726	213922	14639.8	233902	Peak Found	High	High	Peak Found	Peak Found	Peak Found	Peak Found	Peak Found	Peak Found	Peak Found	Peak Found
E9PQX9	Dr1-associated corepressor OS=Homo sapiens OX=9606 GN=DRAP1 PE=1 SV=1	17	4	5	16	4	185	20	4.65	4		nucleus	DNA binding;protein binding	Pf00125, Pf00808		ENSG00000175550.7		11				0	0	1.43153e+06	262847	864811	2.38439e+06	4.02512e+06	3.15828e+06	1.97013e+06	7.02754e+06	1.90641e+06	2.56187e+06	3.09156e+06	2.98943e+06	1.22868e+06	3.12833e+06	7.99528e+06	High	High	High	High	High	Medium	High	Medium	Peak Found	High	Medium
E9PRD6	Protein Aster-B (Fragment) OS=Homo sapiens OX=9606 GN=GRAMD1B PE=1 SV=1	5	2	2	3	2	441	50	4.92	2				Pf02893		ENSG00000023171.16		11		Ectoderm Differentiation		1	0	18654	282848	15592.7	31565.9	53984.4	52348.9	44664.9	157385	22622.7	164027	9043.41	51337.5	25381.5	66169.6	30963.7	High	Not Found	Medium	Not Found	Peak Found	Peak Found	Not Found	Peak Found	Not Found	Not Found	Not Found
E9PRJ8	Tetraspanin (Fragment) OS=Homo sapiens OX=9606 GN=CD81 PE=1 SV=1	11	1	1	3	1	209	22.5	6.15	1		membrane		Pf00335		ENSG00000110651.11		11				0	0	24341.6	476931	29869.2	25678	56122.3	6604.75	36730.1	12845	4073.49	757812	607449	558122	269554	259167	143679	Peak Found	High	High	Peak Found	Peak Found	Peak Found	Not Found	Not Found	Not Found	Not Found	Not Found
E9PRY8	Elongation factor 1-delta OS=Homo sapiens OX=9606 GN=EEF1D PE=1 SV=1	6	3	3	10	3	697	76.5	7.05	3	metabolic process	cytosol;nucleus	RNA binding	Pf00736, Pf10587		ENSG00000104529.17		8				0	0	781383	674022	37004.4	1.93706e+06	281113	60004.1	1.58728e+06	79182.5	51596.9	470050	516578	505390	441630	300202	389491	High	Peak Found	High	High	High	High	Medium	Not Found	Peak Found	High	Peak Found
E9PRZ1	Protein SAAL1 OS=Homo sapiens OX=9606 GN=SAAL1 PE=1 SV=1	10	4	4	8	4	476	53.8	4.54	4						ENSG00000166788.9		11				0	0	2.89976e+06	1.82137e+06	1.09632e+06	6.65557e+06	1.40526e+06	867795	7.29435e+06	710730	1.29059e+06	389281	421794	391892	887740	755745	668334	Peak Found	Peak Found	Peak Found	High	High	High	Peak Found	Peak Found	High	Peak Found	Medium
E9PSF2	SCL-interrupting locus protein OS=Homo sapiens OX=9606 GN=STIL PE=1 SV=1	1	1	1	1	1	1270	141	6.46	1	cell organization and biogenesis;cell proliferation;regulation of biological process;response to stimulus	cytoplasm;cytosol	protein binding	Pf15253	6491	ENSG00000123473.15	STIL	1				0	0																Not Found	Not Found	High	Not Found	Not Found	Not Found	Not Found	Not Found	Not Found	Not Found	Not Found
E9PSH3	Tetraspanin-4 (Fragment) OS=Homo sapiens OX=9606 GN=TSPAN4 PE=1 SV=1	25	1	1	3	1	100	11.3	7.03	1		membrane		Pf00335		ENSG00000214063.10		11				0	0	11305.8	11138.1	12707.6	11931.8	9441.3	55553.6	21588.8	41482.5	13986.1	246891	360082	34558.5	18117	50815.5	29779.6	High	High	High	Peak Found	Peak Found	Peak Found	Not Found	Not Found	Not Found	Not Found	Not Found
F1T0I1	Protein transport protein sec16 OS=Homo sapiens OX=9606 GN=SEC16A PE=1 SV=1	2	4	4	4	4	2334	249.3	5.85	4	cell organization and biogenesis;transport	cytosol;endoplasmic reticulum;Golgi;membrane	protein binding	Pf12931, Pf12932	9919	ENSG00000148396.18	SEC16A	9				0	0	1.14458e+06	718424	402774	438030	549734	1.22924e+06	672855	1.36337e+06	1.21861e+06	367406	505040	146983	248765	290920	162701	Peak Found	Peak Found	Not Found	Peak Found	Peak Found	Peak Found	Peak Found	High	High	Peak Found	Peak Found
F2Z2X0	Nucleoside diphosphate kinase OS=Homo sapiens OX=9606 GN=NME4 PE=1 SV=1	22	4	4	13	4	233	25.4	11.05	4	metabolic process		catalytic activity;nucleotide binding	Pf00334		ENSG00000103202.12		16				0	0	486181	636372	377682	3.04699e+06	2.03468e+06	4.05085e+06	1.49051e+06	2.31926e+06	2.34364e+06	1.62347e+06	2.32156e+06	2.75917e+06	936552	320801	477365	Peak Found	High	High	Peak Found	Peak Found	Peak Found	High	Peak Found	Peak Found	High	High
F2Z2Y4	Pyridoxal kinase OS=Homo sapiens OX=9606 GN=PDXK PE=1 SV=1	14	2	2	7	2	272	30.6	6.65	2	cell proliferation;metabolic process;transport	cytosol;extracellular;nucleus;organelle lumen	catalytic activity;metal ion binding;nucleotide binding;protein binding	Pf00294, Pf08543	8566	ENSG00000160209.18	PDXK	21				0	0	34770.4	88069.7	69704.7	31951.4	49241.6	55841.5	102980	94945	51922.2	951517	748586	867997	55037.2	32200.4	84560	High	High	High	Peak Found	Not Found	Not Found	Not Found	Peak Found	Not Found	Not Found	Not Found
F2Z2Y6	U6 snRNA-associated Sm-like protein LSm8 OS=Homo sapiens OX=9606 GN=LSM8 PE=1 SV=1	84	4	4	16	4	67	7.4	4.88	4	metabolic process			Pf01423		ENSG00000128534.7		7				0	0	222546	2.02112e+06	1.84582e+06	814616	579776	726190	623788	1.45533e+06	1.2232e+06	1.1249e+06	2.07377e+06	1.30628e+06	1.201e+06	1.49279e+06	1.66806e+06	High	High	High	High	High	High	High	Peak Found	High	High	Peak Found
F5GWD3	General transcription factor IIH subunit 3 (Fragment) OS=Homo sapiens OX=9606 GN=GTF2H3 PE=1 SV=1	17	3	3	5	3	258	28.9	7.02	3	metabolic process;regulation of biological process;response to stimulus			Pf03850		ENSG00000111358.13		12				0	0	316664	67717.3	91183.1	46272.9	283976	735830	1.28017e+06	292065	14520.5	1.83402e+06	983942	1.2979e+06	248969	233352	175028	High	High	High	Peak Found	Peak Found	Peak Found	Peak Found	Peak Found	Not Found	Peak Found	Peak Found
F5GWH5	Transmembrane protein 258 OS=Homo sapiens OX=9606 GN=TMEM258 PE=1 SV=1	16	1	1	3	1	49	5.7	4.6	1	metabolic process	membrane		Pf05251		ENSG00000134825.15		11				0	0	35256.4	32186.9	46875	37519.7	19714.9	63985.8	54943.6	6321.2	16249.2	490618	302990	386053	136191	200597	224582	High	High	High	Peak Found	Peak Found	Peak Found	Not Found	Not Found	Not Found	Not Found	Not Found
F5GWT4	Serine/threonine-protein kinase WNK1 OS=Homo sapiens OX=9606 GN=WNK1 PE=1 SV=1	5	9	9	19	9	2134	225.4	6.44	9	metabolic process;regulation of biological process;response to stimulus;transport	cytoplasm;cytosol;membrane	catalytic activity;enzyme regulator activity;metal ion binding;nucleotide binding;protein binding	Pf00069, Pf07714, Pf12202	65125	ENSG00000060237.16	WNK1	12				0	0	3.52769e+06	1.26142e+06	1.68021e+06	1.88115e+06	2.23121e+06	2.74684e+06	921888	1.96679e+06	5.69274e+06	534170	891594	1.35072e+06	2.15321e+06	2.45254e+06	2.46902e+06	Peak Found	High	Peak Found	High	High	High	Peak Found	Medium	High	Peak Found	Medium
F5GY03	SPARC (Fragment) OS=Homo sapiens OX=9606 GN=SPARC PE=1 SV=1	28	3	3	6	3	149	17.5	6.28	3	regulation of biological process;response to stimulus		metal ion binding;protein binding	Pf00050, Pf07648, Pf10591		ENSG00000113140.10		5		miR-509-3p alteration of YAP1/ECM axis		1	0	145953	147381	95623.7	92387.5	353343	1.37995e+06	224964	431644	832446	1.11993e+06	628867	1.24194e+06	111014	69633.6	98805.9	High	High	High	Peak Found	Peak Found	Peak Found	Peak Found	Peak Found	Peak Found	Not Found	Peak Found
F5GYG5	Oligoribonuclease, mitochondrial OS=Homo sapiens OX=9606 GN=REXO2 PE=1 SV=1	25	5	5	13	5	222	25.3	6.65	5	metabolic process	mitochondrion	catalytic activity	Pf00929		ENSG00000076043.9		11				0	0	194742	703212	687025	592230	847877	2.45148e+06	730717	1.16815e+06	1.68978e+06	1.88382e+06	1.20631e+06	1.83735e+06	565181	805908	705653	High	High	High	Peak Found	High	High	Peak Found	Peak Found	High	Medium	Peak Found
F5GYQ1	V-type proton ATPase subunit OS=Homo sapiens OX=9606 GN=ATP6V0D1 PE=1 SV=1	33	10	10	28	10	392	44.6	5.14	10	cell organization and biogenesis;cellular homeostasis;regulation of biological process;response to stimulus;transport	endosome;membrane	catalytic activity;protein binding;transporter activity	Pf01992	9114	ENSG00000159720.11	ATP6V0D1	16				0	0	1.10098e+06	1.69441e+06	936974	6.05134e+06	1.71858e+06	1.53845e+06	535819	1.67115e+06	1.13736e+06	5.09828e+06	2.58614e+06	4.34327e+06	793314	666211	653779	High	High	High	High	High	High	Peak Found	Peak Found	Peak Found	Peak Found	High
F5GZ28	DNA ligase OS=Homo sapiens OX=9606 GN=LIG1 PE=1 SV=1	14	8	8	15	8	851	93.9	6.01	8	cell division;metabolic process;response to stimulus	mitochondrion;nucleus	catalytic activity;DNA binding;metal ion binding;nucleotide binding	Pf01068, Pf04675, Pf04679	3978	ENSG00000105486.13	LIG1	19		Mismatch repair		1	0	1.3194e+06	1.69899e+06	1.09122e+06	1.14618e+06	829964	1.17541e+06	1.38214e+06	1.28466e+06	1.4827e+06	683745	1.1381e+06	800347	2.51336e+06	3.69515e+06	2.13216e+06	Peak Found	Peak Found	Peak Found	High	High	High	Peak Found	High	High	Peak Found	Peak Found
F5GZ78	Paxillin OS=Homo sapiens OX=9606 GN=PXN PE=1 SV=1	19	8	8	34	8	589	64.2	6.35	8	cell organization and biogenesis;cellular component movement;regulation of biological process;response to stimulus	cytoskeleton;cytosol;membrane	metal ion binding;protein binding	Pf00412, Pf03535	5829	ENSG00000089159.16	PXN	12		Integrin-mediated Cell Adhesion; Prolactin Signaling Pathway; Oncostatin M Signaling Pathway; Focal Adhesion; Signaling of Hepatocyte Growth Factor Receptor; Rac1/Pak1/p38/MMP-2 pathway; VEGFA-VEGFR2 Signaling Pathway; Chemokine signaling pathway; Regulation of Actin Cytoskeleton		9	0	4.27125e+06	3.87113e+06	2.93295e+06	4.60517e+06	4.19751e+06	5.35292e+06	2.87545e+06	5.19942e+06	4.50509e+06	906267	1.03669e+06	1.33991e+06	1.80917e+06	2.30352e+06	2.49399e+06	Peak Found	High	Peak Found	High	High	High	High	High	High	High	High
F5H157	Ras-related protein Rab-35 (Fragment) OS=Homo sapiens OX=9606 GN=RAB35 PE=1 SV=1	6	1	1	13	1	185	21.2	8.31	1	regulation of biological process;response to stimulus		catalytic activity;nucleotide binding	Pf00006, Pf00025, Pf00071, Pf00735, Pf08477, Pf13191		ENSG00000111737.11		12				0	0	4.18326e+06	84017.3	46036.7	4.98503e+06	11893.9	61252.4	5.90146e+06	39494	27778.5	1.0649e+07	9.88078e+06	8.79136e+06	7.35964e+06	7.66039e+06	5.53727e+06	Peak Found	High	Peak Found	High	High	High	High	High	High	High	High
F5H1F6	Vacuolar protein sorting-associated protein 37B (Fragment) OS=Homo sapiens OX=9606 GN=VPS37B PE=1 SV=1	19	2	2	4	2	184	20.6	6.19	2	transport			Pf07200		ENSG00000139722.6		12				0	0	44651.4	349122	82599.1	404019	1.58726e+07	3.32136e+06	21108.3	1.0923e+07	1.17734e+06	151797	177516	219460	72738.9	63954.5	42081	High	Peak Found	High	Peak Found	Not Found	Not Found	Not Found	Medium	Peak Found	Peak Found	Peak Found
F5H365	Protein transport protein SEC23 OS=Homo sapiens OX=9606 GN=SEC23A PE=1 SV=1	9	4	4	6	4	736	82.9	7.46	4	cell organization and biogenesis;transport	cytoplasm;cytosol;membrane	metal ion binding;protein binding	Pf00626, Pf04810, Pf04811, Pf04815, Pf08033	10484	ENSG00000100934.14	SEC23A	14		Sterol Regulatory Element-Binding Proteins (SREBP) signalling		1	0	185087	178123	262595	378717	113672	74825.6	39374.2	157570	105079	892603	903747	798522	453902	883330	647585	High	Peak Found	High	Peak Found	High	High	Not Found	Not Found	Not Found	Peak Found	Not Found
F5H442	Tumor susceptibility gene 101 protein OS=Homo sapiens OX=9606 GN=TSG101 PE=1 SV=1	24	10	10	23	10	365	40.9	5.3	10	metabolic process;transport	cytoplasm;cytosol;membrane	protein binding	Pf00769, Pf03148, Pf04111, Pf04156, Pf05743, Pf07798, Pf07926, Pf09454, Pf11932, Pf12325, Pf13863, Pf15346		ENSG00000074319.12		11				0	0	3.24857e+06	3.25256e+06	1.41845e+06	2.40961e+06	2.15475e+07	9.07211e+06	5.36128e+06	1.78962e+07	8.81513e+06	2.36843e+06	3.00733e+06	1.61413e+06	2.3581e+06	3.64417e+06	1.86504e+06	High	High	High	High	High	High	Peak Found	Peak Found	High	Peak Found	Peak Found
F5H5D3	Tubulin alpha chain OS=Homo sapiens OX=9606 GN=TUBA1C PE=1 SV=1	16	6	8	84	6	519	57.7	5.07	6	cell division;cell organization and biogenesis;transport	cytoplasm;cytoskeleton;nucleus	catalytic activity;nucleotide binding;protein binding;structural molecule activity	Pf00091, Pf03953	84790	ENSG00000167553.15	TUBA1C	12		Pathogenic Escherichia coli infection; Parkin-Ubiquitin Proteasomal System pathway		2	0	5.16675e+06	3.22645e+07	2.01635e+07	3.1409e+07	1.99583e+07	2.1763e+07	4.09127e+07	2.37768e+07	1.41428e+07	1.98017e+07	2.59704e+07	2.23067e+07	1.34267e+07	3.18301e+07	2.25465e+07	High	High	High	High	High	High	High	High	High	High	High
F5H5V4	26S proteasome non-ATPase regulatory subunit 9 (Fragment) OS=Homo sapiens OX=9606 GN=PSMD9 PE=1 SV=1	24	3	3	3	3	153	16.9	6.11	3	cell organization and biogenesis					ENSG00000110801.13		12				0	0	70929.2	137893	79790.8	90281.9	74666.5	35933.4	83142.1	2.97926e+07	12713.7	1.41032e+06	101424	372161	304620	93410.9	335366	High	Not Found	High	Peak Found	Not Found	Peak Found	Not Found	Peak Found	Not Found	Not Found	Not Found
F5H658	ATP-dependent RNA helicase DHX8 OS=Homo sapiens OX=9606 GN=DHX8 PE=1 SV=1	1	1	1	2	1	1181	133.9	7.69	1	metabolic process	cytoplasm;nucleus;spliceosomal complex	catalytic activity;nucleotide binding;protein binding;RNA binding	Pf00271, Pf00575, Pf04408, Pf07717	1659	ENSG00000067596.10	DHX8	17		mRNA Processing		1	0	880703	126621	321953	777320	24790.6	875106	56732	12583.2	44287.3	220479	157832	226392	114824	162586	112478	High	Peak Found	High	Peak Found	Peak Found	Peak Found	Not Found	Not Found	Not Found	Peak Found	Not Found
F5H6Z0	Cyclin-dependent kinase 17 OS=Homo sapiens OX=9606 GN=CDK17 PE=1 SV=1	41	17	17	56	17	470	53.5	8.73	17	metabolic process		catalytic activity;nucleotide binding	Pf00069, Pf01636, Pf07714, Pf14531		ENSG00000059758.7		12				0	0	5.48788e+06	2.71249e+07	4.612e+06	3.31164e+06	1.71254e+07	5.70763e+06	4.9384e+06	2.7281e+07	5.50798e+06	1.57928e+07	1.03e+07	9.71302e+06	6.14494e+06	7.84082e+06	4.59509e+06	High	High	High	High	High	High	High	High	High	High	High
F6TLX2	Glyoxalase domain-containing protein 4 OS=Homo sapiens OX=9606 GN=GLOD4 PE=1 SV=1	9	4	4	6	4	502	54.7	8.7	4				Pf00903, Pf12681		ENSG00000167699.13		17				0	0	515579	393864	75700.2	46862.9	117733	1.20834e+06	127484	586557	1.26999e+06	894097	79845.5	92720.9	90309.3	50920.9	12417.9	Peak Found	Peak Found	Peak Found	Peak Found	Peak Found	Peak Found	Peak Found	Peak Found	High	Not Found	Peak Found
F6Y5H0	RNA-binding motif, single-stranded-interacting protein 1 OS=Homo sapiens OX=9606 GN=RBMS1 PE=1 SV=1	33	8	9	57	8	386	41.9	8.62	8			RNA binding	Pf00076, Pf13893, Pf14259		ENSG00000153250.19		2				0	0	9.71159e+06	1.08626e+07	1.03268e+07	7.32703e+06	7.69859e+06	3.7424e+06	6.82195e+06	6.09313e+06	9.58679e+06	4.71353e+06	5.43635e+06	5.49932e+06	4.72665e+06	4.00739e+06	6.97897e+06	High	High	High	High	High	High	High	High	High	High	High
F8VQX7	Oxysterol-binding protein (Fragment) OS=Homo sapiens OX=9606 GN=OSBPL8 PE=1 SV=1	8	3	3	7	3	721	81.6	6.39	3	transport			Pf00169, Pf01237		ENSG00000091039.16		12				0	0	360797	222797	114326	639767	288673	78573.3	674099	307048	177185	804653	452015	650572	714012	365252	489633	High	High	High	High	Peak Found	Peak Found	Peak Found	Peak Found	Not Found	Peak Found	Peak Found
F8VRD8	NADH dehydrogenase [ubiquinone] 1 alpha subcomplex subunit 12 OS=Homo sapiens OX=9606 GN=NDUFA12 PE=1 SV=1	20	3	3	3	3	99	11.6	8.43	3	metabolic process;transport	membrane;mitochondrion	catalytic activity	Pf05071		ENSG00000184752.12		12				0	0	40629.3	227578	161429	883896	168725	205404	330461	66705.4	63229.8	121995	94521.2	54530.5	51156.3	80267.4	41074.3	Peak Found	Peak Found	Peak Found	Not Found	Peak Found	Peak Found	Peak Found	Peak Found	Peak Found	High	Peak Found
F8VSC5	SCY1-like protein 2 (Fragment) OS=Homo sapiens OX=9606 GN=SCYL2 PE=1 SV=1	5	2	2	3	2	681	77	7.05	2	metabolic process		catalytic activity;nucleotide binding	Pf00069		ENSG00000136021.18		12				0	0																Not Found	Not Found	Not Found	High	High	High	Not Found	Not Found	Not Found	Not Found	Not Found
F8VU90	Peptidylprolyl isomerase OS=Homo sapiens OX=9606 GN=FKBP11 PE=1 SV=1	10	1	1	6	1	182	19.8	6.99	1	metabolic process	cytoplasm;membrane	catalytic activity	Pf00254	51303	ENSG00000134285.10	FKBP11	12				0	0	52359.2	14450.7	15010.2	60531.6	63550.1	46982.5	11192.8	51473.3	58795.4	573744	478373	558105	147138	294412	216156	High	High	High	High	High	High	Not Found	Not Found	Not Found	Not Found	Not Found
F8VUA2	Charged multivesicular body protein 1a OS=Homo sapiens OX=9606 GN=CHMP1A PE=1 SV=1	14	3	3	4	3	181	19.5	9.25	3	cell organization and biogenesis;metabolic process;transport			Pf03357		ENSG00000131165.14		16				0	0	255000	552351	145123	687303	941290	131815	617381	583208	178130	845729	502535	721612	146514	215645	250161	High	Peak Found	High	Peak Found	Peak Found	Peak Found	Peak Found	Peak Found	Peak Found	High	Peak Found
F8VV52	CCR4-NOT transcription complex subunit 2 (Fragment) OS=Homo sapiens OX=9606 GN=CNOT2 PE=1 SV=1	24	6	6	24	6	531	58.6	7.37	6	cell differentiation;metabolic process;regulation of biological process;response to stimulus	cytoplasm;cytosol;membrane;nucleus	catalytic activity;protein binding	Pf04153	4848	ENSG00000111596.11	CNOT2	12				0	0	2.07746e+06	387624	851696	7.79291e+06	2.17117e+06	481713	1.70663e+06	1.66807e+06	913629	3.37043e+06	1.73532e+06	2.49837e+06	1.89807e+06	744709	798243	High	High	High	High	High	High	High	High	Peak Found	High	High
F8VVA0	Autophagy-related protein 101 (Fragment) OS=Homo sapiens OX=9606 GN=ATG101 PE=1 SV=1	12	1	1	2	1	141	16.2	6.19	1	metabolic process			Pf07855		ENSG00000123395.14		12				0	0	15365.4	58424.8	60886.3	22934.6	48670.2	15022	56932.3	59567	6315.22	580325	13721.1	375549	56008.6	60686.6	46374.9	High	Not Found	High	Not Found	Not Found	Not Found	Not Found	Not Found	Not Found	Not Found	Not Found
F8VVL1	Density-regulated protein OS=Homo sapiens OX=9606 GN=DENR PE=1 SV=1	71	11	13	38	11	160	17.8	9.04	11	metabolic process		RNA binding	Pf01253		ENSG00000139726.10		12				0	0	2.63839e+06	4.91466e+06	1.75505e+06	1.18224e+06	3.99451e+06	3.71614e+06	2.42249e+06	4.06899e+06	5.9088e+06	948605	877701	1.09141e+06	1.64837e+06	3.13986e+06	3.74681e+06	High	High	High	High	High	High	Peak Found	High	High	Medium	High
F8VXC8	SWI/SNF complex subunit SMARCC2 OS=Homo sapiens OX=9606 GN=SMARCC2 PE=1 SV=1	2	1	1	2	1	1245	136.1	5.71	1	cell organization and biogenesis;metabolic process;regulation of biological process	nucleus	DNA binding;protein binding	Pf04433	6601	ENSG00000139613.11	SMARCC2	12				0	0	136228	822680	53713.8	169200	204476	55979.9	2.19819e+06	366114	247804	32522.1	32546.4	52267.7	58190.4	37395.5	57174.6	Not Found	Not Found	Not Found	Not Found	Not Found	Not Found	Peak Found	High	Peak Found	Peak Found	Peak Found
F8VY02	Endoplasmic reticulum resident protein 29 OS=Homo sapiens OX=9606 GN=ERP29 PE=1 SV=1	23	3	3	7	3	160	18.1	8	3	metabolic process;regulation of biological process;transport	cell surface;endoplasmic reticulum;membrane;organelle lumen	catalytic activity;protein binding	Pf07749, Pf07912	10961	ENSG00000089248.6	ERP29	12				0	0	386294	846371	220749	546881	1.25866e+06	1.93809e+06	591319	260483	375675	1.0083e+06	521354	815771	441871	442997	499263	High	Peak Found	High	High	Peak Found	Peak Found	High	Peak Found	Peak Found	Peak Found	Peak Found
F8VYH9	Cyclin-dependent kinase 4 (Fragment) OS=Homo sapiens OX=9606 GN=CDK4 PE=1 SV=1	62	8	8	24	8	170	18.7	8.46	8	metabolic process		catalytic activity;nucleotide binding	Pf00069, Pf01636, Pf07714		ENSG00000135446.16		12		miRNA Regulation of DNA Damage Response; Signaling Pathways in Glioblastoma; Spinal Cord Injury; PPAR Alpha Pathway; T-Cell antigen Receptor (TCR) pathway during Staphylococcus aureus infection; H19 action Rb-E2F1 signaling and CDK-beta-catenin activity; DNA Damage Response		7	0	675133	1.28599e+06	299342	470905	502409	1.77099e+06	931768	592321	553609	9.99365e+06	8.16148e+06	7.40095e+06	747978	868789	789945	High	High	High	Peak Found	Peak Found	Peak Found	Peak Found	Peak Found	Peak Found	Peak Found	Peak Found
F8VZX2	Poly(rC)-binding protein 2 OS=Homo sapiens OX=9606 GN=PCBP2 PE=1 SV=1	7	1	1	5	1	321	33.8	8.24	1	defense response;metabolic process;regulation of biological process;response to stimulus	cytoplasm;cytosol;membrane;nucleus	DNA binding;protein binding;RNA binding	Pf00013, Pf13014	5094	ENSG00000197111.15	PCBP2	12		mRNA Processing		1	0	1.30349e+06	1.79309e+06	1.05254e+06	1.6817e+06	694733	877795	1.92719e+06	275414	1.05562e+06	294908	325579	263446	255910	948753	267596	Peak Found	Peak Found	Peak Found	Peak Found	Peak Found	Peak Found	Peak Found	High	High	High	Peak Found
F8W0P7	ATP synthase subunit beta, mitochondrial (Fragment) OS=Homo sapiens OX=9606 GN=ATP5F1B PE=1 SV=2	7	1	1	4	1	270	28.4	6.21	1	metabolic process;transport		nucleotide binding	Pf00006, Pf02874		ENSG00000110955.8		12				0	0	60216.1	34646.1	4852.14	407364	50232.8	28475.3	928558	49689	36224.1	4684.56	3804.12	47006.5	24542.9	28590.5	30892.7	Peak Found	Not Found	Not Found	Peak Found	Peak Found	Peak Found	High	Medium	Not Found	Medium	High
F8W726	Ubiquitin-associated protein 2-like OS=Homo sapiens OX=9606 GN=UBAP2L PE=1 SV=2	1	1	1	1	1	1079	113.6	6.68	1	regulation of biological process	cytoplasm	protein binding;RNA binding	Pf00627, Pf12478, Pf14555	9898	ENSG00000143569.18	UBAP2L	1				0	0	80265	33418.5	11332.5	101368	87077.3	14708.6	64745.8	34303	29018.8	1230225	4178.29	1.0716e+06	1.34941e+06	790210	1.33674e+06	Peak Found	Not Found	High	Peak Found	Peak Found	Peak Found	Peak Found	Not Found	Not Found	Peak Found	Peak Found
F8W7C6	60S ribosomal protein L10 OS=Homo sapiens OX=9606 GN=RPL10 PE=1 SV=2	7	2	2	13	2	163	18.6	9.95	2	metabolic process	ribosome	protein binding;structural molecule activity	Pf00252		ENSG00000147403.16		X				0	0	390876	3.6408e+06	35084.3	26872	2.49706e+06	33785.5	10463.6	3.30148e+06	275240	1.77858e+06	1.0163e+06	1.43555e+06	1.15111e+06	909937	1.18368e+06	High	High	High	High	High	High	Peak Found	High	High	Peak Found	High
F8W8D3	Histone RNA hairpin-binding protein OS=Homo sapiens OX=9606 GN=SLBP PE=1 SV=1	5	1	1	1	1	277	32.1	7.47	1		cytosol;nucleus	RNA binding	Pf15247		ENSG00000163950.12		4				0	0	1.19526e+06	261891	57971.8	270642	156912	140077	660544	346705	18086.2	46874.8	41326.2	5498.81	69477.9	31373.6	28419.7	Not Found	Not Found	Not Found	Peak Found	Not Found	Not Found	Peak Found	High	Not Found	Peak Found	Peak Found
F8WCD0	E3 ubiquitin-protein ligase RNF149 OS=Homo sapiens OX=9606 GN=RNF149 PE=1 SV=1	6	1	1	1	1	398	43	6.52	1		membrane	metal ion binding;protein binding	Pf00097, Pf02225, Pf12678, Pf13639, Pf13920, Pf13923, Pf14634		ENSG00000163162.8		2				0	0	4941.84	9688.22	56464.8	1893.85	16863.2	46953.2	25633.2	14192.4	20993.2	305322	160276	236599	9142.31	29367.7	56544.5	Peak Found	Peak Found	High	Not Found	Not Found	Not Found	Not Found	Not Found	Not Found	Not Found	Not Found
F8WCD1	TBC1 domain family member 10A OS=Homo sapiens OX=9606 GN=TBC1D10A PE=1 SV=1	10	2	2	5	2	296	34.5	8.68	2				Pf00566		ENSG00000099992.15		22		Deregulation of Rab and Rab Effector Genes in Bladder Cancer		1	0	230166	56097.4	47309.2	277054	156993	32704.9	458433	242003	179722	775364	218520	637607	673528	390000	464285	High	Peak Found	Peak Found	High	Medium	High	Peak Found	Peak Found	Peak Found	Peak Found	Peak Found
F8WCT1	ADP-ribosylation factor-like protein 6-interacting protein 4 OS=Homo sapiens OX=9606 GN=ARL6IP4 PE=1 SV=1	39	11	11	50	11	229	25.6	10.95	11				Pf10500		ENSG00000182196.13		12				0	0	3.28904e+06	3.7329e+06	3.54325e+06	3.2481e+06	2.59723e+06	2.57411e+06	3.48879e+06	7.67089e+06	9.05822e+06	1.0444e+06	2.04188e+06	1.16228e+06	2.32752e+06	3.599e+06	2.62568e+06	High	High	High	High	High	High	High	High	High	High	High
F8WD26	LIM domain only protein 7 OS=Homo sapiens OX=9606 GN=LMO7 PE=1 SV=2	59	103	112	740	103	1631	186.1	7.18	103	metabolic process;regulation of biological process	cytoplasm;cytosol;membrane;nucleus	catalytic activity;metal ion binding;protein binding	Pf00307, Pf00412, Pf00595, Pf13180	4008	ENSG00000136153.19	LMO7	13	Adherens junction			1	0	1.95115e+08	8.12157e+07	9.22836e+07	1.63002e+08	8.96862e+07	8.15658e+07	1.39915e+08	8.83047e+07	1.1589e+08	7.43885e+07	1.14177e+08	1.00127e+08	1.26464e+08	1.37695e+08	1.48089e+08	High	High	High	High	High	High	High	High	High	High	High
F8WDS6	Eukaryotic translation initiation factor 6 OS=Homo sapiens OX=9606 GN=EIF6 PE=1 SV=1	8	1	1	1	1	186	20.1	9.48	1	cell organization and biogenesis			Pf01912		ENSG00000242372.6		20				0	0	44760.4	39731.7	61236.1	37687.3	30515.8	36381	46020.5	43560.8	8270.5	24491.7	161381	220798	64024.5	24918.2	46521.6	Not Found	Peak Found	High	Not Found	Not Found	Not Found	Not Found	Not Found	Not Found	Not Found	Not Found
F8WE88	Unconventional myosin-Va OS=Homo sapiens OX=9606 GN=MYO5A PE=1 SV=2	25	35	35	94	35	1855	215.2	8.51	35	cell organization and biogenesis;cellular component movement;metabolic process;regulation of biological process;transport	cytoplasm;cytoskeleton;extracellular;Golgi	catalytic activity;motor activity;nucleotide binding;protein binding	Pf00063, Pf00612, Pf00769, Pf01442, Pf01576, Pf01843, Pf02463, Pf04111, Pf04156, Pf05262, Pf05557, Pf06160, Pf07888, Pf07926, Pf09726, Pf09731, Pf10174, Pf12128, Pf12718, Pf13851, Pf14992, Pf15035, Pf15070		ENSG00000197535.14		15				0	0	7.25394e+06	7.79927e+06	6.96987e+06	8.5738e+06	1.00686e+07	1.0406e+07	7.66358e+06	1.01087e+07	6.39306e+06	6.73829e+06	6.88353e+06	5.88479e+06	1.00491e+07	9.73477e+06	1.04222e+07	High	High	High	High	High	High	Peak Found	High	Peak Found	High	High
F8WJN3	Cleavage and polyadenylation-specificity factor subunit 6 OS=Homo sapiens OX=9606 GN=CPSF6 PE=1 SV=1	25	11	13	44	11	478	52.2	6.43	11			RNA binding	Pf00076, Pf14259		ENSG00000111605.16		12				0	0	2.23947e+07	7.19617e+06	6.90315e+06	2.26444e+07	2.23391e+06	4.60396e+06	1.03965e+07	1.11197e+07	1.24845e+07	3.0392e+06	3.23292e+06	3.64925e+06	1.90823e+06	5.1514e+06	5.54724e+06	High	High	High	High	High	High	High	High	High	High	Peak Found
G3V0I5	NADH dehydrogenase [ubiquinone] flavoprotein 1, mitochondrial OS=Homo sapiens OX=9606 GN=NDUFV1 PE=1 SV=1	72	28	29	135	28	457	50	8.21	28	cell organization and biogenesis;metabolic process;transport	cytosol;membrane;mitochondrion	catalytic activity;metal ion binding;nucleotide binding	Pf01512, Pf10531, Pf10589	4723	ENSG00000167792.11	NDUFV1	11		Electron Transport Chain; Oxidative phosphorylation		2	0	4.68345e+06	5.1366e+06	2.6488e+06	7.23625e+07	2.22194e+07	6.924e+07	8.10639e+07	5.45733e+07	2.48651e+07	2.29206e+07	2.66427e+07	1.87957e+07	4.16997e+06	6.80591e+06	5.15742e+06	High	High	High	Peak Found	Peak Found	Peak Found	High	High	High	High	High
G3V167	Poly [ADP-ribose] polymerase OS=Homo sapiens OX=9606 GN=PARP2 PE=1 SV=1	15	5	5	9	5	531	60.2	8.91	5	metabolic process;regulation of biological process;response to stimulus	cytoplasm;nucleus	catalytic activity;DNA binding;protein binding	Pf00644, Pf02877, Pf05406	10038	ENSG00000129484.13	PARP2	14		NAD+ biosynthetic pathways		1	0	204771	371788	347104	212473	390645	371035	441081	607430	328483	2.56216e+06	1.30924e+06	1.535e+06	429614	601377	517430	High	High	High	Peak Found	Peak Found	Peak Found	Peak Found	Medium	Peak Found	Peak Found	Peak Found
G3V1L9	Tight junction protein 1 (Zona occludens 1), isoform CRA_a OS=Homo sapiens OX=9606 GN=TJP1 PE=1 SV=1	4	4	4	6	4	1768	197.3	6.67	4	cell communication;cell organization and biogenesis;cellular homeostasis;regulation of biological process;response to stimulus	cytoplasm;cytosol;membrane;nucleus	protein binding	Pf00018, Pf00595, Pf00625, Pf00791, Pf07653, Pf13180	7082	ENSG00000277401.4; ENSG00000104067.16	TJP1	15; CHR_HSCHR15_4_CTG8				0	0	1.96459e+06	1.41706e+06	1.2514e+06	2.30888e+06	2.75725e+06	294064	4.92766e+06	1.38286e+06	93074	557863	1.5635e+06	625135	447355	428661	559771	High	Peak Found	Peak Found	High	Peak Found	Peak Found	Peak Found	Peak Found	Not Found	High	Peak Found
G3V1N3	GAS2-like protein 3 OS=Homo sapiens OX=9606 GN=GAS2L3 PE=1 SV=1	10	3	3	6	3	590	63.6	9.91	3	cell organization and biogenesis	cytoplasm;cytoskeleton	protein binding	Pf02187	283431	ENSG00000139354.10	GAS2L3	12				0	0	19961.3	50291.4	100595	40189.9	70194.7	106608	119154	61403.2	62438.3	558287	525672	467014	163342	142077	29591.1	High	High	High	Peak Found	Peak Found	Peak Found	Not Found	Not Found	Peak Found	Not Found	Peak Found
G3V1P5	Mediator of RNA polymerase II transcription subunit 15 OS=Homo sapiens OX=9606 GN=MED15 PE=1 SV=1	4	2	2	5	2	722	79.6	9.42	2	metabolic process;regulation of biological process	cytoplasm;membrane;nucleus	protein binding	Pf09606	51586	ENSG00000099917.17	MED15	22		Sterol Regulatory Element-Binding Proteins (SREBP) signalling; SREBF and miR33 in cholesterol and lipid homeostasis		2	0	836920	963736	352891	284110	694510	476714	390969	877762	939423	131447	277875	173561	44448.7	39789.7	73526.6	Peak Found	Peak Found	Peak Found	Not Found	Not Found	Not Found	Peak Found	High	High	Peak Found	High
G3V2N2	Homeobox protein SIX4 (Fragment) OS=Homo sapiens OX=9606 GN=SIX4 PE=1 SV=3	5	2	2	2	2	494	52.6	6.86	2	regulation of biological process	nucleus	DNA binding	Pf00046, Pf05920		ENSG00000100625.8		14		mir-124 predicted interactions with cell cycle and differentiation		1	0	49822.9	59391.7	1565.02	61118.1	52961.4	54573.3	168640	95343.7	12958	33402.3	18172.4	362891	56735.3	8349.28	60735.3	High	Not Found	High	Peak Found	Not Found	Peak Found	Peak Found	Peak Found	Peak Found	Not Found	Not Found
G3V2S6	V-type proton ATPase subunit D OS=Homo sapiens OX=9606 GN=ATP6V1D PE=1 SV=1	29	3	3	9	3	192	21.9	5.76	3	transport		catalytic activity;transporter activity	Pf01813		ENSG00000100554.11		14				0	0	90912.7	468273	81114.7	232727	352300	215131	371285	328368	87378.4	1.09196e+06	865904	614527	161966	191171	79793.5	High	High	High	Peak Found	Peak Found	Not Found	Peak Found	Peak Found	Peak Found	Peak Found	Peak Found
G3V2T6	Uncharacterized protein (Fragment) OS=Homo sapiens OX=9606 PE=4 SV=2	8	1	1	1	1	193	22.6	8.5	1	cell organization and biogenesis			Pf14735		ENSG00000259132.1		14				0	0																High	Not Found	Not Found	Not Found	Not Found	Not Found	Not Found	Not Found	Not Found	Not Found	Not Found
G3V3H3	Kinesin light chain 1 OS=Homo sapiens OX=9606 GN=KLC1 PE=1 SV=1	37	17	17	46	17	609	68.7	5.96	17	cell organization and biogenesis;cellular component movement;transport	cytosol;membrane	catalytic activity;motor activity;protein binding	Pf08317, Pf09311, Pf13374, Pf13414, Pf13424, Pf14559	3831	ENSG00000126214.21	KLC1	14				0	0	3.83924e+06	4.58941e+06	4.39633e+06	3.86794e+06	3.43453e+06	7.27101e+06	4.29415e+06	5.51879e+06	7.99677e+06	3.56966e+06	3.35349e+06	3.92054e+06	4.85469e+06	4.5202e+06	3.70734e+06	High	High	High	High	High	High	High	High	High	High	Peak Found
G3V3R7	Ataxin-3 (Fragment) OS=Homo sapiens OX=9606 GN=ATXN3 PE=1 SV=1	4	1	1	1	1	329	37.7	4.82	1	metabolic process	membrane;nucleus	catalytic activity	Pf02099, Pf02809		ENSG00000066427.21		14				0	0																Not Found	Not Found	Not Found	Not Found	Not Found	Not Found	Not Found	Not Found	Not Found	Not Found	Not Found
G3V4A5	Mediator of RNA polymerase II transcription subunit 6 OS=Homo sapiens OX=9606 GN=MED6 PE=1 SV=1	34	6	6	14	6	249	28.7	8.82	6	metabolic process;regulation of biological process	nucleus		Pf04934		ENSG00000133997.11		14				0	0	951950	519919	553117	957893	2.14173e+06	1.15724e+06	842241	555809	2.79948e+06	8.631e+06	4.49106e+06	5.91163e+06	244201	227892	178203	High	High	High	Peak Found	Peak Found	Peak Found	Peak Found	Peak Found	Peak Found	Peak Found	Peak Found
G3V582	Gephyrin OS=Homo sapiens OX=9606 GN=GPHN PE=1 SV=1	14	4	4	12	4	380	41.3	6.71	4				Pf00994		ENSG00000171723.15		14				0	0	1.87831e+06	1.11321e+06	799798	2.88046e+06	1.3052e+06	1.26355e+06	3.2094e+06	1.88895e+06	1.03578e+06	709265	523742	870863	633701	1.33341e+06	945243	High	Peak Found	High	Peak Found	High	High	High	Peak Found	High	Peak Found	High
G3V5L1	Protein max OS=Homo sapiens OX=9606 GN=MAX PE=1 SV=1	31	3	3	9	3	124	14	4.96	3			protein binding			ENSG00000125952.18		14		Pathways Affected in Adenoid Cystic Carcinoma		1	0	118321	823577	415318	90308.8	562185	328243	382359	316842	477505	1.85152e+06	1.1874e+06	2.45684e+06	587251	232253	580446	High	High	High	High	Peak Found	High	Peak Found	Peak Found	Peak Found	Not Found	Peak Found
G3V5T9	Cyclin-dependent kinase 2 OS=Homo sapiens OX=9606 GN=CDK2 PE=1 SV=1	32	8	8	13	8	346	39.2	8.62	8	cell division;cell organization and biogenesis;development;metabolic process;regulation of biological process;response to stimulus;transport	chromosome;cytoplasm;cytosol;endosome;nucleus	catalytic activity;metal ion binding;nucleotide binding;protein binding	Pf00069, Pf07714	1017	ENSG00000123374.10	CDK2	12		miRNA Regulation of DNA Damage Response; Cell Cycle; Human Thyroid Stimulating Hormone (TSH) signaling pathway; Signaling Pathways in Glioblastoma; Oncostatin M Signaling Pathway; Spinal Cord Injury; Retinoblastoma (RB) in Cancer; Aryl Hydrocarbon Receptor; G1 to S cell cycle control; DNA Replication; ID signaling pathway; DNA Damage Response		12	0	551219	231573	308264	727129	198846	406926	796220	241755	229911	3.89542e+06	3.14847e+06	3.38477e+06	635320	1.219e+06	797519	High	High	High	Peak Found	High	Peak Found	Peak Found	Peak Found	Not Found	Peak Found	Peak Found
G3V5V7	Heterogeneous nuclear ribonucleoproteins C1/C2 (Fragment) OS=Homo sapiens OX=9606 GN=HNRNPC PE=1 SV=1	11	3	3	7	3	180	20.2	4.7	3						ENSG00000092199.17		14				0	0	135441	216567	112703	796630	78817.2	78845.2	1.8156e+06	293271	90155.6	995959	768953	1.25984e+06	268040	106041	411330	High	High	High	Peak Found	Peak Found	Peak Found	High	Peak Found	Not Found	Peak Found	Not Found
G5E975	SWI/SNF-related matrix-associated actin-dependent regulator of chromatin subfamily B member 1 OS=Homo sapiens OX=9606 GN=SMARCB1 PE=1 SV=1	16	3	3	6	3	394	45	5.76	3	cell differentiation;cell organization and biogenesis;metabolic process;regulation of biological process;response to stimulus	chromosome;nucleus	DNA binding;protein binding	Pf04855	6598	ENSG00000099956.18; ENSG00000275837.3	SMARCB1	22; CHR_HSCHR22_1_CTG7				0	0	86022.5	659502	706160	432565	88529.3	842225	379996	184951	697860	1.28917e+06	828387	873309	169492	340898	331595	High	Peak Found	High	Peak Found	Peak Found	Peak Found	Peak Found	Peak Found	High	Peak Found	Not Found
G5E9E7	Tight junction protein 1 (Zona occludens 1), isoform CRA_e OS=Homo sapiens OX=9606 GN=TJP1 PE=1 SV=1	74	104	104	695	104	1692	189.6	6.71	104	cell communication;cell organization and biogenesis;regulation of biological process;response to stimulus	cytoplasm;cytosol;membrane	protein binding	Pf00018, Pf00595, Pf00625, Pf00791, Pf07653, Pf13180	7082	ENSG00000277401.4; ENSG00000104067.16	TJP1	15; CHR_HSCHR15_4_CTG8				0	0	1.57174e+08	1.06266e+08	9.56729e+07	9.76389e+07	9.41308e+07	7.33729e+07	1.05794e+08	1.02232e+08	1.119e+08	1.00447e+08	1.06249e+08	1.0853e+08	1.33865e+08	1.24905e+08	1.53339e+08	High	High	High	High	High	High	High	High	High	High	High
G5E9F5	MpV17 transgene, murine homolog, glomerulosclerosis, isoform CRA_d OS=Homo sapiens OX=9606 GN=MPV17 PE=1 SV=1	20	1	1	2	1	113	13	9.51	1	cell organization and biogenesis;regulation of biological process;response to stimulus	membrane;mitochondrion		Pf04117	4358	ENSG00000115204.14	MPV17	2				0	0	33242.4	44840.4	24166.9	32576.2	51103.7	44549.2	2099.55	6550.42	58456.7	93079	128982	160367	59430.7	44451.8	29231.9	High	Peak Found	High	Not Found	Not Found	Not Found	Not Found	Not Found	Not Found	Not Found	Not Found
G5E9Z2	Cisplatin resistance related protein CRR9p, isoform CRA_c OS=Homo sapiens OX=9606 GN=CLPTM1L PE=1 SV=1	4	1	1	1	1	369	43.3	8.79	1	cell death	membrane		Pf05602	81037	ENSG00000274811.3; ENSG00000049656.13	CLPTM1L	5; CHR_HSCHR5_3_CTG1				0	0	21455.8	3542.83	56111.8	121893	39396.5	148808	98321	32968.4	11913.5	145648	151828	200424	22020.5	63163.1	26907.5	High	Peak Found	Peak Found	Peak Found	Not Found	Not Found	Peak Found	Not Found	Not Found	Peak Found	Peak Found
G5EA31	Protein transport protein Sec24C OS=Homo sapiens OX=9606 GN=SEC24C PE=1 SV=1	23	15	15	60	15	1042	111.9	6.37	15	cell organization and biogenesis;regulation of biological process;transport	cytosol;membrane	metal ion binding;protein binding	Pf00626, Pf03154, Pf04652, Pf04810, Pf04811, Pf04815, Pf08033, Pf09606, Pf09770	9632	ENSG00000176986.15	SEC24C	10		Sterol Regulatory Element-Binding Proteins (SREBP) signalling		1	0	966290	4.14654e+06	2.44867e+06	2.33051e+06	4.76739e+06	4.48277e+06	7.05675e+06	3.35339e+06	3.38629e+06	5.00458e+06	3.68983e+06	5.19481e+06	1.67233e+06	2.72407e+06	2.28421e+06	High	High	High	High	High	High	High	Peak Found	High	Peak Found	High
G5EA36	Cell division cycle 27, isoform CRA_c OS=Homo sapiens OX=9606 GN=CDC27 PE=1 SV=1	14	6	6	9	6	823	91.7	7.12	6	cell division;cell proliferation;metabolic process;regulation of biological process	cytoplasm;cytosol;nucleus	protein binding	Pf00515, Pf07719, Pf12895, Pf13181, Pf13414, Pf13424, Pf13431, Pf13432, Pf14559	996	ENSG00000004897.11	CDC27	17				0	0	147224	449383	1.62455e+06	652358	477440	1.5848e+06	31231	227582	1.1739e+06	1.11374e+06	634209	889781	169634	259966	110093	High	High	High	Peak Found	Peak Found	Medium	Not Found	Peak Found	Peak Found	Peak Found	Peak Found
G8JLB3	tRNA pseudouridine synthase A (Fragment) OS=Homo sapiens OX=9606 GN=PUS1 PE=1 SV=1	27	7	7	14	7	384	42.9	8.47	7	metabolic process	mitochondrion;nucleus	catalytic activity;RNA binding	Pf01416		ENSG00000177192.13		12				0	0	380750	424595	328134	1.12085e+07	1.84004e+06	473059	8.55945e+06	1.01489e+06	1.28723e+06	1.00269e+06	3.34372e+06	1.25167e+06	1.23474e+06	1.11924e+06	1.16823e+06	High	High	High	Medium	Medium	Medium	Peak Found	Peak Found	Peak Found	Peak Found	Peak Found
G9CGD6	CNK3/IPCEF1 fusion protein OS=Homo sapiens OX=9606 GN=CNK3/IPCEF1 PE=1 SV=1	4	2	2	2	2	899	100.3	8.32	2	regulation of biological process	cytoplasm;membrane	protein binding	Pf00169, Pf00536, Pf00595, Pf06663, Pf07647, Pf10534, Pf15410, Pf15413								0	0	252792	152387	15977.4	467243	262383	66871.6	214196	172537	92607.5	692795	452790	431022	328295	181054	168075	High	Peak Found	Peak Found	Peak Found	Peak Found	Peak Found	Peak Found	Peak Found	Not Found	Peak Found	Peak Found
H0Y354	Protein FAM72C OS=Homo sapiens OX=9606 GN=FAM72C PE=3 SV=2	22	2	2	2	2	149	16.7	6.68	2		cytosol		Pf14976	554282	ENSG00000263513.5	FAM72C	1				0	0	163703	111719	57988.1	42645.8	1.13351e+06	31988	57371.3	121534	60810.8	1.0895e+06	652289	1.10937e+06	80523.3	146239	153861	Peak Found	High	High	Not Found	Peak Found	Peak Found	Not Found	Peak Found	Not Found	Not Found	Peak Found
H0Y3M3	Echinoderm microtubule-associated protein-like 3 (Fragment) OS=Homo sapiens OX=9606 GN=EML3 PE=1 SV=2	6	3	3	3	3	911	97.5	9.03	3			protein binding	Pf00400, Pf03451		ENSG00000149499.11		11				0	0	82980.1	65370.3	33154.5	487293	168999	45556.4	1.14891e+06	121221	80911.3	810289	913806	824430	72310.9	18451.9	564770	High	Peak Found	High	Not Found	Not Found	Peak Found	Peak Found	High	Not Found	Peak Found	Peak Found
H0Y4V9	La-related protein 4B (Fragment) OS=Homo sapiens OX=9606 GN=LARP4B PE=1 SV=1	4	1	1	4	1	339	36.6	9.99	1		cytosol				ENSG00000107929.14		10				0	0	49048.3	8784.15	4945.13	8331.64	22412.1	20276.4	88846.1	334996	10254.2	274556	318272	308015	223540	171307	253844	Peak Found	Medium	Peak Found	Peak Found	Peak Found	High	Peak Found	Medium	Not Found	Not Found	High
H0Y512	Adipocyte plasma membrane-associated protein (Fragment) OS=Homo sapiens OX=9606 GN=APMAP PE=1 SV=1	11	4	4	8	4	409	45.4	5.66	4	metabolic process	membrane	catalytic activity	Pf03088, Pf08450		ENSG00000101474.11		20				0	0	77232.2	74482.3	92536.9	95580.8	1.68456e+07	8.48603e+06	1.13357e+06	6.07776e+06	2.32121e+06	371955	407366	375783	345911	491409	241176	Peak Found	Peak Found	Peak Found	High	High	Peak Found	Peak Found	Peak Found	High	Not Found	High
H0Y714	U3 small nucleolar ribonucleoprotein protein IMP4 (Fragment) OS=Homo sapiens OX=9606 GN=IMP4 PE=1 SV=1	27	6	6	11	6	280	31.9	8.21	6				Pf04427		ENSG00000136718.9		2				0	0	164523	1.06184e+06	345462	313478	1.06559e+06	90098.6	326501	657648	451363	2.12283e+06	1.87994e+06	1.38785e+06	265333	356179	149117	High	High	High	Peak Found	High	Peak Found	Peak Found	Peak Found	Peak Found	Peak Found	Peak Found
H0Y7L6	Transcription factor Sp3 (Fragment) OS=Homo sapiens OX=9606 GN=SP3 PE=1 SV=1	1	1	1	1	1	738	77.9	5.55	1	regulation of biological process	nucleus	DNA binding;metal ion binding	Pf00096, Pf13465, Pf13894		ENSG00000172845.14		2		Mecp2 and Associated Rett Syndrome; Sudden Infant Death Syndrome (SIDS) Susceptibility Pathways		2	0	9256.45	471926	45192.1	38968.9	5416.66	110762	44530.2	434822	99089.8	22139.8	45842.9	20555.4	37684	40542.6	302543	Not Found	Not Found	Not Found	Not Found	Not Found	Peak Found	Not Found	Peak Found	Peak Found	Not Found	Not Found
H0Y7Z9	Receptor-type tyrosine-protein phosphatase F (Fragment) OS=Homo sapiens OX=9606 GN=PTPRF PE=1 SV=1	2	2	2	2	2	1332	150.4	6.62	2	metabolic process	membrane	catalytic activity;protein binding	Pf00041, Pf00102, Pf14566		ENSG00000142949.16		1				0	0	58986.3	182749	20332.1	21791.7	18781.9	280530	11808.8	93319	111905	227052	152084	148475	36798	54164.2	16614.3	High	Peak Found	High	Not Found	Peak Found	Peak Found	Not Found	Peak Found	Peak Found	Not Found	Not Found
H0Y8C3	Mitochondrial carrier homolog 1 (Fragment) OS=Homo sapiens OX=9606 GN=MTCH1 PE=1 SV=1	6	2	2	4	2	394	43.1	9.16	2	transport	membrane		Pf00153		ENSG00000137409.19		6				0	0	257853	67522	49051.5	297150	1.33176e+06	574839	97790.8	360811	139463	1.61651e+06	1.15491e+06	1.23246e+06	57481.9	270658	347103	High	High	High	Not Found	Peak Found	Peak Found	Not Found	Peak Found	Peak Found	Peak Found	Peak Found
H0Y8T9	Claudin domain-containing protein 1 (Fragment) OS=Homo sapiens OX=9606 GN=CLDND1 PE=1 SV=1	25	3	3	8	3	155	18.1	6.87	3		membrane		Pf13903		ENSG00000080822.16		3				0	0	2.56671e+06	397626	571494	950913	765025	837773	1.25205e+06	815780	902580	2.73651e+06	2.66814e+06	2.85354e+06	2.89388e+06	3.08734e+06	1.99891e+06	High	Peak Found	High	High	High	High	Peak Found	Peak Found	Peak Found	Peak Found	Peak Found
H0Y993	DEK oncogene (DNA binding), isoform CRA_b OS=Homo sapiens OX=9606 GN=DEK PE=1 SV=2	32	17	17	45	17	380	43.2	8.56	17												0	0	2.0306e+07	2.37885e+07	9.85411e+06	1.41793e+07	1.01255e+07	1.23871e+07	1.49399e+07	1.06921e+07	9.62709e+06	3.54483e+06	2.7027e+06	2.67807e+06	1.73958e+06	3.10782e+06	2.33119e+06	Peak Found	Peak Found	High	High	High	High	High	High	High	High	High
H0Y9R3	WD repeat-containing protein 26 (Fragment) OS=Homo sapiens OX=9606 GN=WDR26 PE=1 SV=1	6	1	1	2	1	295	33.2	5.36	1		cytosol	protein binding	Pf00400, Pf08662		ENSG00000162923.14		1				0	0																Not Found	Not Found	High	Not Found	Not Found	High	Not Found	Not Found	Not Found	Not Found	Not Found
H0Y9S7	Calcium-transporting ATPase type 2C member 1 (Fragment) OS=Homo sapiens OX=9606 GN=ATP2C1 PE=1 SV=1	4	1	1	2	1	314	34.9	8.79	1	transport	membrane	catalytic activity;nucleotide binding;transporter activity	Pf00689, Pf00702, Pf08282, Pf13246		ENSG00000017260.19		3				0	0	2882.71	19241.5	7719.81	22904.3	6278.45	17808.8	11941.1	62836.5	7599.26	368837	190491	247568	111906	62761.4	34161.9	Peak Found	Medium	High	Peak Found	Not Found	Not Found	Not Found	Not Found	Not Found	Not Found	Not Found
H0Y9X1	Translation machinery-associated protein 16 (Fragment) OS=Homo sapiens OX=9606 GN=TMA16 PE=1 SV=1	10	2	2	6	2	242	27.7	9.57	2		nucleus		Pf11176		ENSG00000198498.9		4				0	0	472231	691038	970518	545089	645746	364923	859645	206114	659764	463587	449231	514642	506512	577984	711090	Peak Found	Medium	High	Peak Found	High	High	Medium	Peak Found	Peak Found	Peak Found	Peak Found
H0YA93	NEDD4-binding protein 2 (Fragment) OS=Homo sapiens OX=9606 GN=N4BP2 PE=1 SV=1	1	1	1	1	1	1400	158.1	5.82	1				Pf01713, Pf08590, Pf13671		ENSG00000078177.13		4				0	0																High	Not Found	Not Found	Not Found	Not Found	Not Found	Not Found	Not Found	Not Found	Not Found	Not Found
H0YAR2	Polyadenylate-binding protein 1 (Fragment) OS=Homo sapiens OX=9606 GN=PABPC1 PE=1 SV=1	4	1	1	4	1	284	32.2	9.04	1			RNA binding	Pf00076, Pf13893, Pf14259		ENSG00000070756.15		8		Endoderm Differentiation		1	0	52533.2	330623	667399	49112	254223	183183	57634.2	58726.6	602508	16116.8	67856.6	93566.2	31384	95071.3	65909.1	Not Found	Peak Found	Peak Found	Peak Found	Peak Found	Peak Found	Not Found	Peak Found	High	Not Found	Peak Found
H0YAS9	ER membrane protein complex subunit 2 (Fragment) OS=Homo sapiens OX=9606 GN=EMC2 PE=1 SV=1	9	1	1	1	1	135	16	6.8	1			protein binding	Pf13432, Pf14559		ENSG00000104412.7		8				0	0																Not Found	Not Found	Not Found	Not Found	Not Found	Not Found	Not Found	Not Found	Not Found	Not Found	Not Found
H0YAZ1	Store-operated calcium entry-associated regulatory factor (Fragment) OS=Homo sapiens OX=9606 GN=SARAF PE=1 SV=1	18	2	2	5	2	213	23	8.12	2	regulation of biological process	endoplasmic reticulum;membrane		Pf06682		ENSG00000133872.13		8				0	0	220117	178055	86073.3	131494	143594	112913	73911.4	56188	48835.6	1.35413e+06	667667	1.13874e+06	66123.1	40594	36912.1	High	High	High	Not Found	Not Found	Not Found	Not Found	Not Found	Not Found	Peak Found	Peak Found
H0YBD2	Cytochrome c oxidase subunit 7A-related protein, mitochondrial (Fragment) OS=Homo sapiens OX=9606 GN=COX7A2L PE=1 SV=1	57	3	3	12	3	95	10.4	5.26	3	metabolic process;transport	mitochondrion	catalytic activity;transporter activity	Pf02238		ENSG00000115944.14		2				0	0	217814	269590	126100	5.65622e+06	1.51292e+06	3.25885e+06	1.09126e+07	4.05257e+06	2.65647e+06	1.44282e+06	732373	758907	156542	220479	201940	High	High	Peak Found	Peak Found	Peak Found	Peak Found	High	High	High	High	High
H0YBF7	Arf-GAP with SH3 domain, ANK repeat and PH domain-containing protein 1 (Fragment) OS=Homo sapiens OX=9606 GN=ASAP1 PE=1 SV=1	5	4	4	9	4	950	105.2	7.4	4	regulation of biological process		enzyme regulator activity;metal ion binding;protein binding	Pf00018, Pf00023, Pf00169, Pf01412, Pf12796, Pf13637, Pf13857, Pf14604		ENSG00000153317.14		8				0	0	1.15326e+06	415695	184017	1.12681e+06	7.92372e+06	226738	652948	1.4282e+07	326895	1.1596e+06	523151	449923	589431	507471	559053	High	High	High	Peak Found	Peak Found	Peak Found	Peak Found	Medium	Peak Found	Medium	Peak Found
H0YBL1	Inositol-1-monophosphatase (Fragment) OS=Homo sapiens OX=9606 GN=IMPA1 PE=1 SV=1	32	6	6	18	6	265	28.6	6.21	6	metabolic process		catalytic activity;metal ion binding	Pf00459		ENSG00000133731.9		8		Integrated Breast Cancer Pathway		1	0	896819	818127	762160	498829	2.01711e+06	7.67557e+06	204178	1.49533e+06	5.03229e+06	1.34769e+06	1.08969e+06	1.57744e+06	924142	1.21136e+06	946100	High	High	High	Peak Found	High	High	Peak Found	Medium	Peak Found	Peak Found	High
H0YC35	Clusterin (Fragment) OS=Homo sapiens OX=9606 GN=CLU PE=1 SV=1	14	2	2	3	2	284	33.5	5.74	2				Pf01093		ENSG00000120885.21		8				0	0	676354	18766.5	76991.5	332128	109237	14988	217886	38423.8	49268.1	923311	446581	699464	41600.4	200584	86265.6	High	High	Peak Found	Not Found	Peak Found	Not Found	Peak Found	Not Found	Not Found	Peak Found	Not Found
H0YCF7	Breast cancer metastasis-suppressor 1 (Fragment) OS=Homo sapiens OX=9606 GN=BRMS1 PE=1 SV=1	29	6	6	10	6	267	31.2	5.49	6				Pf08598		ENSG00000174744.13		11				0	0	412134	461963	308005	222428	5.75713e+06	682999	455350	3.64622e+06	457119	1.00146e+07	1.3262e+06	8.14102e+06	205822	190025	208327	High	High	High	Peak Found	Peak Found	Peak Found	Peak Found	Peak Found	Peak Found	Not Found	Peak Found
H0YCG9	Protein wntless homolog (Fragment) OS=Homo sapiens OX=9606 GN=WLS PE=1 SV=1	19	3	3	4	3	200	23.1	8.56	3	regulation of biological process;response to stimulus	endoplasmic reticulum;membrane	protein binding	Pf06664		ENSG00000116729.13		1				0	0	69687.4	186902	124382	120975	618629	114850	115828	135324	316987	1.43557e+06	1.04009e+06	1.12555e+06	170494	187985	143074	High	High	Peak Found	Peak Found	Peak Found	Peak Found	Not Found	Peak Found	Peak Found	Not Found	Peak Found
H0YCU9	Transgelin (Fragment) OS=Homo sapiens OX=9606 GN=TAGLN PE=1 SV=1	7	1	1	1	1	151	16.8	9.36	1			protein binding	Pf00307, Pf00402		ENSG00000149591.16		11				0	0	61077.1	120251	21168	73739.9	114968	15652.1	49684.4	101179	44220.4	48182.7	168938	40440.1	30644.1	349849	32412.1	Not Found	Peak Found	Not Found	Not Found	High	Not Found	Not Found	Peak Found	Not Found	Peak Found	Peak Found
H0YDU8	Serine/threonine-protein phosphatase (Fragment) OS=Homo sapiens OX=9606 GN=PPP5C PE=1 SV=1	9	3	3	5	3	485	55.2	6.2	3	metabolic process		catalytic activity;protein binding	Pf00149, Pf00515, Pf07719, Pf08321, Pf12895, Pf13371, Pf13414, Pf13424, Pf13432, Pf14559		ENSG00000011485.14		19		ATM Signaling Network in Development and Disease		1	0	138265	679124	702443	540070	132377	116353	311578	481156	855176	826814	608081	733616	651430	865669	853916	Peak Found	Peak Found	Peak Found	High	High	High	Peak Found	Peak Found	Medium	Peak Found	Peak Found
H0YDX2	ER membrane protein complex subunit 7 (Fragment) OS=Homo sapiens OX=9606 GN=EMC7 PE=1 SV=1	16	1	1	2	1	160	18.2	9.7	1		membrane		Pf09430		ENSG00000134153.9		15				0	0	45739	39695.6	31432.4	57281.1	54989.2	53136.2	312589	228289	3080.84	408684	113390	214978	22330.5	51690.3	27842.9	High	Peak Found	High	Not Found	Not Found	Not Found	Peak Found	Peak Found	Not Found	Not Found	Not Found
H0YEH1	Phosphatidylinositol-binding clathrin assembly protein (Fragment) OS=Homo sapiens OX=9606 GN=PICALM PE=1 SV=1	9	1	1	4	1	308	32.2	8.31	1	cell organization and biogenesis;transport					ENSG00000073921.17		11				0	0	362273	35986.4	4920.96	13650.2	47145.7	26659.8	332473	4890.8	38192.9	104430	53696	59533.5	37422.9	174993	244679	Peak Found	Not Found	Not Found	High	Peak Found	High	Peak Found	Not Found	Not Found	Not Found	Not Found
H0YF29	UPF0598 protein C8orf82 (Fragment) OS=Homo sapiens OX=9606 GN=C8orf82 PE=1 SV=1	7	1	1	2	1	261	28.6	9.72	1				Pf14956		ENSG00000213563.6		8				0	0	9231.93	28777.5	12241.6	55972.1	11639.2	3733.48	22282.7	58075.6	16799.4	59364.5	158123	127159	61371.9	22951	32952.4	Not Found	High	High	Not Found	Not Found	Not Found	Not Found	Not Found	Not Found	Not Found	Not Found
H0YF32	40S ribosomal protein S3 (Fragment) OS=Homo sapiens OX=9606 GN=RPS3 PE=1 SV=1	13	1	1	2	1	123	13.5	8	1	metabolic process	ribosome	RNA binding;structural molecule activity	Pf07650		ENSG00000149273.14		11				0	0	18363.3	56482.9	13636.7	36207.2	1.27341e+06	242028	4225.14	815483	511558	948664	248203	461874	55244.9	54266.9	49195.8	Peak Found	Peak Found	Peak Found	Peak Found	Peak Found	Peak Found	Not Found	High	Peak Found	Peak Found	High
H0YFD6	Trifunctional enzyme subunit alpha, mitochondrial OS=Homo sapiens OX=9606 GN=HADHA PE=1 SV=2	73	55	69	423	55	792	86.3	9.1	55												0	0	5.89468e+07	2.53564e+07	1.99323e+07	1.36438e+08	1.71503e+08	2.31578e+08	1.74118e+08	1.09946e+08	8.76514e+07	7.0787e+07	1.33714e+08	7.53736e+07	4.12416e+07	3.81092e+07	2.73659e+07	High	High	High	High	High	High	High	High	High	High	High
H0YIN8	Ankyrin repeat domain-containing protein 13A (Fragment) OS=Homo sapiens OX=9606 GN=ANKRD13A PE=1 SV=8	4	1	1	1	1	301	34.7	5.64	1				Pf11904		ENSG00000076513.16		12				0	0	41187	210512	48500.1	112842	130456	602811	623298	169153	291239	10965.1	19476.7	2810.79	82833	11051.5	34113.2	Not Found	Not Found	Not Found	Peak Found	Not Found	Not Found	Peak Found	Peak Found	Peak Found	Peak Found	Peak Found
H0YIZ0	Serine hydroxymethyltransferase, mitochondrial (Fragment) OS=Homo sapiens OX=9606 GN=SHMT2 PE=1 SV=1	5	1	1	1	1	264	28.8	9.44	1	metabolic process		catalytic activity	Pf00464		ENSG00000182199.10		12		One carbon metabolism and related pathways		1	0																Peak Found	Peak Found	Peak Found	Not Found	Peak Found	Peak Found	Not Found	Not Found	Not Found	Peak Found	High
H0YJ66	Dehydrogenase/reductase SDR family member 7 (Fragment) OS=Homo sapiens OX=9606 GN=DHRS7 PE=1 SV=1	9	1	1	1	1	399	44.8	9.03	1	metabolic process		catalytic activity	Pf00106, Pf08659, Pf13561		ENSG00000100612.13		14				0	0	19243.8	43264.7	56401.7	21861.8	21326.5	30316.2	13487.6	40915.1	3982.35	270432	18359.9	30701.6	24811.6	25100.8	3353.66	High	Not Found	Not Found	Not Found	Not Found	Not Found	Not Found	Not Found	Not Found	Not Found	Not Found
H0YJF2	CDK-activating kinase assembly factor MAT1 (Fragment) OS=Homo sapiens OX=9606 GN=MNAT1 PE=1 SV=1	13	1	1	2	1	173	20.2	5.67	1	metabolic process;regulation of biological process;response to stimulus	cytosol;nucleus	enzyme regulator activity	Pf06391		ENSG00000020426.10		14				0	0	34776.1	2288.63	24059.5	8707.11	55739.1	4029.53	40176.5	13422.9	7149.49	196902	161488	127814	11896.8	25825.5	28970	High	Peak Found	High	Peak Found	Peak Found	Peak Found	Not Found	Not Found	Not Found	Not Found	Not Found
H0YKB3	Sorbitol dehydrogenase OS=Homo sapiens OX=9606 GN=SORD PE=1 SV=1	32	2	2	2	2	117	12.7	9.35	2	metabolic process		catalytic activity;metal ion binding	Pf08240		ENSG00000140263.13		15		Polyol Pathway		1	0																High	Not Found	High	Not Found	Not Found	Not Found	Not Found	Not Found	Not Found	Not Found	Not Found
H0YKT5	Transducin-like enhancer protein 3 OS=Homo sapiens OX=9606 GN=TLE3 PE=1 SV=1	9	4	4	9	4	774	83.5	7.17	4	metabolic process;regulation of biological process;response to stimulus	nucleus	protein binding	Pf00400, Pf03920	7090	ENSG00000140332.15	TLE3	15		White fat cell differentiation		1	0	1.44563e+06	310911	661305	1.24291e+06	263099	121918	1.36021e+06	357557	115147	315266	577735	855481	625141	929377	671650	Peak Found	High	High	High	High	Peak Found	Peak Found	Peak Found	Not Found	Peak Found	Peak Found
H0YL69	Proteasome subunit alpha type (Fragment) OS=Homo sapiens OX=9606 GN=PSMA4 PE=1 SV=1	40	8	8	38	8	236	26.4	7.71	8	metabolic process	cytoplasm;cytosol;nucleus;proteasome	catalytic activity	Pf00227, Pf10584		ENSG00000041357.15		15				0	0	2.42671e+06	2.49122e+06	2.1962e+06	1.6843e+06	1.48642e+06	2.74499e+06	3.2581e+06	2.60276e+06	994951	6.99351e+06	6.18823e+06	5.10886e+06	1.57347e+06	1.84739e+06	1.16246e+06	High	High	High	High	High	High	High	High	Peak Found	High	Peak Found
H0YL91	Activating signal cointegrator 1 OS=Homo sapiens OX=9606 GN=TRIP4 PE=1 SV=1	11	2	2	4	2	368	42	7.21	2	metabolic process;regulation of biological process	nucleus	catalytic activity;metal ion binding	Pf02614, Pf06221		ENSG00000103671.9		15				0	0	28270	261877	113118	87921.1	303577	59198	79007.1	148238	574233	230287	23522.5	311739	175138	211743	40386	High	High	Peak Found	High	Peak Found	Not Found	Not Found	Peak Found	Peak Found	Not Found	Peak Found
H0YLH3	Geranylgeranyl transferase type-2 subunit alpha OS=Homo sapiens OX=9606 GN=RABGGTA PE=1 SV=1	2	1	1	1	1	424	49	5.74	1	metabolic process		catalytic activity;metal ion binding	Pf01239, Pf07711		ENSG00000100949.14		14				0	0																High	Not Found	Not Found	Not Found	Not Found	Not Found	Not Found	Not Found	Not Found	Not Found	Not Found
H0YLY7	Calcineurin B homologous protein 1 (Fragment) OS=Homo sapiens OX=9606 GN=CHP1 PE=1 SV=1	18	1	1	2	1	91	10.7	5.27	1			metal ion binding			ENSG00000187446.11		15		T-Cell antigen Receptor (TCR) pathway during Staphylococcus aureus infection		1	0																High	Not Found	High	Not Found	Not Found	Not Found	Not Found	Not Found	Not Found	Not Found	Not Found
H0YNB7	Complex I intermediate-associated protein 30, mitochondrial (Fragment) OS=Homo sapiens OX=9606 GN=NDUFAF1 PE=1 SV=1	29	5	5	9	5	209	23.8	8.51	5		cytosol		Pf08547		ENSG00000137806.8		15				0	0	2.24939e+06	285384	517597	1.5344e+06	1.09415e+07	1.32687e+07	1.38792e+06	8.94068e+06	8.10622e+06	1.14629e+07	6.76528e+06	1.10432e+07	8.1687e+06	4.70197e+06	7.42124e+06	High	High	High	Peak Found	Peak Found	Peak Found	High	Peak Found	Peak Found	High	Peak Found
H0YNG3	Signal peptidase complex catalytic subunit SEC11 OS=Homo sapiens OX=9606 GN=SEC11A PE=1 SV=1	13	2	2	2	2	163	18.6	9.55	2	metabolic process	endoplasmic reticulum;membrane	catalytic activity	Pf00717		ENSG00000140612.13		15				0	0	1.15643e+06	493964	182141	2.39319e+06	147237	95448.2	687998	87611.6	29767.7	460191	120431	282518	101915	79919.4	82508.2	High	Peak Found	Peak Found	Not Found	Not Found	Not Found	Peak Found	Not Found	Not Found	Peak Found	Peak Found
H3BLT9	NLR family CARD domain-containing protein 3 OS=Homo sapiens OX=9606 GN=NLRC3 PE=1 SV=2	1	1	1	3	1	1112	119.5	8.24	1	regulation of biological process;response to stimulus	cytoplasm;cytosol	nucleotide binding;protein binding	Pf05729, Pf13855	197358	ENSG00000167984.17	NLRC3	16				0	0																Peak Found	Peak Found	Peak Found	Peak Found	Peak Found	Peak Found	High	Not Found	Not Found	High	Peak Found
H3BMM9	RNA-binding protein with serine-rich domain 1 (Fragment) OS=Homo sapiens OX=9606 GN=RNPS1 PE=1 SV=1	26	6	6	55	6	284	31.7	11.62	6			RNA binding	Pf00076, Pf08777, Pf11608, Pf13893, Pf14259		ENSG00000205937.11		16				0	0	3.63631e+06	4.18161e+06	2.62721e+06	4.54661e+06	688892	1.58477e+06	1.93232e+06	1.50217e+06	1.71109e+06	4.05976e+06	8.17857e+06	7.61421e+06	4.85527e+06	5.85374e+06	7.407e+06	High	High	High	High	High	High	High	Peak Found	High	High	Peak Found
H3BMN1	Arginine/serine-rich protein 1 (Fragment) OS=Homo sapiens OX=9606 GN=RSRP1 PE=1 SV=1	10	1	2	16	1	84	9.4	10.87	1						ENSG00000117616.17		1				0	0	73574.7	510528	402895	9.28062e+06	2.28704e+07	733724	1.99381e+07	1.84939e+07	300267	7.54598e+06	909763	4.57092e+06	1.88326e+06	651422	1.70783e+06	Medium	High	High	High	Peak Found	High	High	High	Peak Found	High	High
H3BNC9	Uncharacterized protein OS=Homo sapiens OX=9606 PE=3 SV=2	17	16	20	202	16	584	64.5	8.78	16												0	0	5.81641e+07	6.83414e+07	7.56329e+07	6.17226e+07	6.35936e+07	4.36734e+07	7.43459e+07	9.49192e+07	5.66493e+07	4.18342e+07	6.35836e+07	5.64244e+07	3.2473e+07	4.54675e+07	3.99907e+07	High	High	High	High	High	High	High	High	High	High	High
H3BNT2	Ubiquinone biosynthesis protein COQ9, mitochondrial (Fragment) OS=Homo sapiens OX=9606 GN=COQ9 PE=1 SV=8	22	3	3	4	3	303	33.9	5.5	3	metabolic process			Pf08511		ENSG00000088682.13		16				0	0	108648	109740	70543.6	1.94521e+06	259775	59316.8	2.12675e+06	105585	127449	170395	259081	136314	92501.5	131197	159820	Peak Found	Peak Found	Not Found	Peak Found	Peak Found	Peak Found	High	Not Found	Not Found	High	Peak Found
H3BPC4	SUMO-conjugating enzyme UBC9 (Fragment) OS=Homo sapiens OX=9606 GN=UBE2I PE=1 SV=2	33	2	3	9	2	70	8	9.72	2	metabolic process		catalytic activity	Pf00179		ENSG00000103275.19		16				0	0	39320.3	1.18923e+06	76958.9	323920	689698	73764.4	84101.9	450269	70590.9	1.05349e+06	855844	821382	430944	730334	583327	High	Peak Found	High	High	High	High	Not Found	High	Not Found	Peak Found	Peak Found
H3BPE1	Microtubule-actin cross-linking factor 1, isoforms 1/2/3/5 OS=Homo sapiens OX=9606 GN=MACF1 PE=1 SV=1	36	224	227	831	224	7555	856.3	5.39	224	regulation of biological process;response to stimulus	cytoplasm;cytoskeleton	catalytic activity;metal ion binding;motor activity;protein binding	Pf00036, Pf00307, Pf00435, Pf00681, Pf01576, Pf02187, Pf10498, Pf11971, Pf13499, Pf13514, Pf13833		ENSG00000127603.23		1		Mesodermal Commitment Pathway		1	0	2.91728e+08	9.15485e+07	7.65874e+07	1.17414e+08	7.24484e+07	4.9835e+07	2.13878e+08	8.59912e+07	9.94939e+07	1.12683e+08	8.87897e+07	1.0259e+08	1.30961e+08	1.20741e+08	1.3212e+08	High	High	High	High	High	High	High	High	High	High	High
H3BPG6	E3 ubiquitin-protein ligase ZNF598 OS=Homo sapiens OX=9606 GN=ZNF598 PE=1 SV=1	2	1	1	2	1	904	98.7	8.31	1												0	0																Not Found	High	Not Found	High	Not Found	Not Found	Not Found	Not Found	Not Found	Not Found	Not Found
H3BQ50	Gamma-aminobutyric acid receptor-associated protein-like 2 OS=Homo sapiens OX=9606 GN=GABARAPL2 PE=1 SV=1	14	1	1	6	1	57	6.7	5.26	1	metabolic process			Pf02991		ENSG00000034713.7		16				0	0	23160.8	453242	206660	17586.7	194916	777687	60227.6	394727	219752	261927	233679	344670	87912.2	465942	326874	High	Peak Found	High	Peak Found	High	High	Not Found	Peak Found	Peak Found	Not Found	Peak Found
H3BRC9	Lysine--tRNA ligase OS=Homo sapiens OX=9606 GN=KARS PE=1 SV=1	22	2	4	4	1	76	8.2	7.25	2						ENSG00000065427.14		16				0	0																Not Found	Not Found	High	High	Not Found	Not Found	High	Not Found	Not Found	Not Found	High
H3BRV9	Nuclear transport factor 2 (Fragment) OS=Homo sapiens OX=9606 GN=NUTF2 PE=1 SV=1	54	3	3	11	3	107	12.2	5.34	3	transport			Pf02136		ENSG00000102898.11		16				0	0	640934	598802	460006	735362	1.0593e+06	3.35749e+06	1.99214e+06	1.00191e+06	1.28573e+06	4.19427e+06	3.0354e+06	4.26343e+06	520880	621317	515144	High	High	High	Peak Found	Peak Found	Peak Found	Peak Found	Peak Found	Peak Found	Peak Found	Peak Found
H3BRW5	Succinate dehydrogenase [ubiquinone] cytochrome b small subunit OS=Homo sapiens OX=9606 PE=1 SV=1	8	1	1	2	1	140	15.5	8.95	1	metabolic process;transport	membrane;mitochondrion	catalytic activity;metal ion binding	Pf05328		ENSG00000255292.7		11		Amino Acid metabolism		1	0	37110.8	72192.3	39483.3	10869.5	125115	15517.2	47369.7	788847	51874.3	886091	787618	707157	21203.8	44661.4	28512.1	High	High	Peak Found	Not Found	Not Found	Not Found	Not Found	Peak Found	Not Found	Not Found	Peak Found
H3BSB3	M-phase phosphoprotein 6 OS=Homo sapiens OX=9606 GN=MPHOSPH6 PE=1 SV=1	21	2	2	5	2	131	15.5	4.88	2		nucleus		Pf10175		ENSG00000135698.9		16				0	0	183492	84165.3	17832.8	39578	6.29642e+06	664783	65036.4	6.06862e+06	611925	12985.8	59762.6	25354.9	11805.3	37805.9	44490.9	Not Found	Not Found	Not Found	Not Found	Not Found	Not Found	Peak Found	Peak Found	High	Peak Found	Peak Found
H3BSS5	BTB/POZ domain-containing protein KCTD5 OS=Homo sapiens OX=9606 GN=KCTD5 PE=1 SV=1	31	4	4	9	4	246	27.1	8.43	4	cell organization and biogenesis		protein binding	Pf02214		ENSG00000167977.8		16				0	0	55472.7	651221	46166.4	98265.4	414972	386517	172053	586825	156682	1.80636e+06	1.33603e+06	1.76967e+06	115785	74336.6	91989	High	High	High	Not Found	Not Found	Not Found	Not Found	Peak Found	Not Found	Not Found	Peak Found
H3BUD2	Dynactin subunit 5 OS=Homo sapiens OX=9606 GN=DCTN5 PE=1 SV=1	74	5	5	12	5	53	6	7.75	5						ENSG00000166847.9		16				0	0	57957.2	107299	81592.5	106638	286962	419875	144221	112032	46069.5	1.64705e+06	1.21276e+06	2.21149e+06	66229.3	76741.3	206172	High	High	High	Not Found	Peak Found	Peak Found	Not Found	Peak Found	Peak Found	Not Found	Peak Found
H3BUF6	Ataxin-2-like protein OS=Homo sapiens OX=9606 GN=ATXN2L PE=1 SV=1	3	1	1	3	1	1068	112.6	8.69	1	cell organization and biogenesis;regulation of biological process	cytosol;membrane	protein binding;RNA binding	Pf06741, Pf07145, Pf09770, Pf14438	11273	ENSG00000168488.18	ATXN2L	16				0	0																Not Found	Not Found	Not Found	Not Found	Not Found	High	Not Found	Not Found	Not Found	Not Found	Not Found
H7BXH2	Serine/threonine-protein phosphatase 6 regulatory subunit 3 OS=Homo sapiens OX=9606 GN=PPP6R3 PE=1 SV=1	11	7	7	12	7	827	92.4	4.63	7	cell organization and biogenesis;regulation of biological process	cytosol;membrane	protein binding	Pf04499	55291	ENSG00000110075.14	PPP6R3	11				0	0	6.64607e+06	2.33932e+06	596119	2.3136e+06	844547	2.21812e+06	3.62587e+06	1.38833e+06	705469	929496	1.39582e+06	1.54702e+06	1.3404e+06	1.67883e+06	1.24608e+06	High	Peak Found	High	Peak Found	High	High	Medium	Peak Found	Peak Found	High	Peak Found
H7BY16	Nucleolin (Fragment) OS=Homo sapiens OX=9606 GN=NCL PE=1 SV=8	7	1	1	2	1	296	32.4	5.36	1		nucleus	RNA binding	Pf00076, Pf13893, Pf14259		ENSG00000115053.15		2				0	0	40878.2	9329.92	53882	33812	639696	20412.5	11782.1	500963	56549	494901	40851.2	505977	82285.8	3377.12	59898.3	Peak Found	Not Found	High	Peak Found	Not Found	Not Found	Not Found	Peak Found	Not Found	Not Found	High
H7BY55	Complement decay-accelerating factor OS=Homo sapiens OX=9606 GN=CD55 PE=1 SV=2	30	18	18	81	18	550	58.9	8.78	18				Pf00084		ENSG00000196352.14		1				0	0	7.65955e+06	1.00715e+07	1.41814e+07	1.08049e+07	1.77383e+07	1.12769e+07	1.53649e+07	1.14746e+07	1.5794e+07	7.7648e+06	1.0884e+07	1.19781e+07	6.69945e+06	6.75581e+06	6.88837e+06	High	High	High	High	High	High	High	High	High	High	High
H7BYT1	Casein kinase I isoform delta OS=Homo sapiens OX=9606 GN=CSNK1D PE=1 SV=2	11	2	2	6	2	427	49	9.94	2	cell organization and biogenesis;metabolic process;regulation of biological process;response to stimulus;transport	cytosol;Golgi;membrane;nucleus	catalytic activity;nucleotide binding;protein binding	Pf00069, Pf01636, Pf07714, Pf14971	1453	ENSG00000141551.14	CSNK1D	17		Integrated Breast Cancer Pathway; Melatonin metabolism and effects; Wnt Signaling Pathway Netpath		3	0	985869	525027	252889	1.64433e+06	388447	507323	474380	730114	377078	1.02164e+06	1.07e+06	962623	566813	656316	530052	Peak Found	Peak Found	High	High	High	High	Peak Found	Peak Found	Peak Found	Medium	Peak Found
H7BYY1	Tropomyosin 1 (Alpha), isoform CRA_m OS=Homo sapiens OX=9606 GN=TPM1 PE=1 SV=1	15	4	6	17	4	248	28.7	4.82	4	cell organization and biogenesis;cellular component movement;regulation of biological process;response to stimulus	cytoskeleton;cytosol	protein binding;structural molecule activity	Pf00261, Pf12718	7168	ENSG00000140416.19	TPM1	15		Striated Muscle Contraction		1	0	4.68377e+06	2.72388e+06	2.39121e+06	2.67856e+06	1.33544e+06	1.273e+07	1.68471e+06	1.04249e+06	1.87616e+06	1.57002e+06	740258	1.64628e+06	6.92151e+06	2.16862e+06	7.33631e+06	Peak Found	Peak Found	Peak Found	High	High	High	Peak Found	High	High	Peak Found	High
H7BZJ3	Protein disulfide-isomerase A3 (Fragment) OS=Homo sapiens OX=9606 GN=PDIA3 PE=1 SV=1	26	3	4	14	3	123	13.5	7.3	3	cellular homeostasis;regulation of biological process		catalytic activity	Pf00085, Pf13098, Pf13192, Pf13905		ENSG00000167004.12		15				0	0	2.54014e+06	1.06015e+06	1.34716e+06	2.08265e+06	433150	3.0149e+06	2.27006e+06	255598	891829	480890	666332	738726	523052	815963	1.31279e+06	Peak Found	Peak Found	Peak Found	High	High	High	High	Medium	Peak Found	High	Peak Found
H7BZK6	Ubiquitin carboxyl-terminal hydrolase 46 OS=Homo sapiens OX=9606 GN=USP46 PE=1 SV=1	4	1	1	1	1	339	39.5	7.36	1	metabolic process		catalytic activity	Pf00443, Pf13423		ENSG00000109189.12		4				0	0	41501.4	141446	27210.4	27296.9	60560.7	10561.5	30048.8	10085.9	39896.9	234203	201713	183611	165148	152585	160749	Peak Found	Peak Found	Peak Found	High	Peak Found	Peak Found	Not Found	Not Found	Not Found	Not Found	Not Found
H7BZL4	Glypican-1 (Fragment) OS=Homo sapiens OX=9606 GN=GPC1 PE=1 SV=1	6	1	1	1	1	281	30.5	5.77	1		cytosol;membrane	protein binding	Pf01153		ENSG00000063660.8		2				0	0																Not Found	Peak Found	Peak Found	Not Found	Peak Found	Not Found	Peak Found	Peak Found	Peak Found	Peak Found	Peak Found
H7BZM7	Zinc finger protein ZPR1 (Fragment) OS=Homo sapiens OX=9606 GN=ZPR1 PE=1 SV=1	13	3	3	3	3	430	47.6	4.73	3			metal ion binding	Pf03367		ENSG00000109917.10		11				0	0	57590.9	21915.8	19902.8	649252	40888.2	8961	1.54461e+06	48031.6	49895.8	20996	63100.8	6453.58	56419.9	56775.1	48715.9	Not Found	Not Found	Not Found	Not Found	Medium	High	Medium	Not Found	Not Found	Peak Found	Not Found
H7BZW1	Uncharacterized protein (Fragment) OS=Homo sapiens OX=9606 GN=C21orf59-TCP10L PE=4 SV=1	6	1	1	2	1	297	34	9.16	1				Pf11069		ENSG00000265590.9		21				0	0	90117.8	571881	53152.2	5646.37	58237.6	55361.3	38916.8	771979	418954	1.45779e+06	205200	322611	458216	329265	281503	Peak Found	Peak Found	Peak Found	Peak Found	High	Peak Found	Not Found	Peak Found	Peak Found	Not Found	Not Found
H7C0V9	Amyloid-beta precursor protein (Fragment) OS=Homo sapiens OX=9606 GN=APP PE=1 SV=1	14	5	5	10	5	485	55.1	4.82	5	regulation of biological process		enzyme regulator activity;metal ion binding;protein binding	Pf00014, Pf02177, Pf03938, Pf11657, Pf11740, Pf12924, Pf12925, Pf13868		ENSG00000142192.20		21		Alzheimers Disease; Endoderm Differentiation; Copper homeostasis		3	0	158254	160819	231215	1.24049e+06	186306	273450	636598	343352	355291	933957	308412	1.9851e+06	639399	209333	153931	High	High	High	Peak Found	Peak Found	Peak Found	Peak Found	Peak Found	Peak Found	Peak Found	Peak Found
H7C144	Alpha-actinin-4 (Fragment) OS=Homo sapiens OX=9606 GN=ACTN4 PE=1 SV=1	3	1	1	1	1	342	39	5.24	1		cytosol	metal ion binding;protein binding	Pf00435, Pf08726, Pf13405, Pf13499, Pf13833		ENSG00000282844.1; ENSG00000130402.11		CHR_HG26_PATCH; 19		Primary Focal Segmental Glomerulosclerosis FSGS		1	0	240669	2303.12	2497.39	118499	48984.8	9945.71	87488.9	4894.54	32433.1	12506.9	48548.7	88396.5	229561	15903.8	165395	Not Found	Peak Found	Peak Found	High	Not Found	Peak Found	Peak Found	Not Found	Not Found	Peak Found	Not Found
H7C2U0	T-complex protein 1 subunit theta (Fragment) OS=Homo sapiens OX=9606 GN=CCT8 PE=1 SV=1	7	1	1	2	1	107	11.5	4.92	1			nucleotide binding	Pf00118		ENSG00000156261.12		21				0	0																Peak Found	Peak Found	Peak Found	Peak Found	Peak Found	Not Found	High	Not Found	Not Found	High	Not Found
H7C3Q6	MIT domain-containing protein 1 (Fragment) OS=Homo sapiens OX=9606 GN=MITD1 PE=1 SV=1	42	5	5	7	5	231	27.5	7.77	5				Pf04212		ENSG00000158411.11		2				0	0	1.38792e+06	391418	416066	119819	95241.5	168531	364372	43250.9	79754.3	480831	536102	391373	158686	101318	106003	High	High	High	Not Found	Not Found	Not Found	High	Not Found	Not Found	Not Found	Not Found
H7C4X9	Protein kinase C-binding protein 1 (Fragment) OS=Homo sapiens OX=9606 GN=ZMYND8 PE=1 SV=2	3	3	3	5	3	1095	121.1	6.38	3			metal ion binding;protein binding	Pf00439, Pf00628, Pf00855, Pf01753, Pf12064		ENSG00000101040.19		20				0	0	45724.8	2.15905e+06	1.17507e+06	93227.7	855337	1.31954e+06	126841	1.73055e+06	1.61942e+06	256654	134370	65505.1	806036	572408	154754	Peak Found	Peak Found	Not Found	Peak Found	Peak Found	Peak Found	Not Found	Medium	Medium	Not Found	Peak Found
H7C561	Splicing factor 1 (Fragment) OS=Homo sapiens OX=9606 GN=SF1 PE=1 SV=8	4	1	1	3	1	291	30.1	9.1	1	metabolic process		metal ion binding;RNA binding			ENSG00000168066.20		11				0	0	8870.83	234247	6483.44	46814	187987	174528	19737.8	138428	275008	33879.7	260618	419561	186501	5920.8	202845	Not Found	Peak Found	High	High	Not Found	Peak Found	Not Found	Peak Found	Peak Found	Not Found	Peak Found
H7C5S6	Leucine-rich repeat and WD repeat-containing protein 1 (Fragment) OS=Homo sapiens OX=9606 GN=LRWD1 PE=1 SV=1	8	1	1	1	1	179	20	5.22	1			protein binding	Pf12799, Pf13855		ENSG00000161036.12		7				0	0																High	Not Found	Not Found	Not Found	Not Found	Not Found	Not Found	Not Found	Not Found	Not Found	Not Found
H9KV45	Ubiquitin-conjugating enzyme E2 D3 OS=Homo sapiens OX=9606 GN=UBE2D3 PE=1 SV=1	38	3	3	23	3	141	15.9	6.29	3			nucleotide binding	Pf00179, Pf14461		ENSG00000109332.19		4				0	0	284444	5.07339e+06	567730	505703	1.53903e+06	1.50092e+06	3.31383e+06	1.90355e+06	997114	6.75795e+06	4.93091e+06	4.56144e+06	1.98487e+06	4.03169e+06	2.19059e+06	High	High	High	High	High	High	High	High	Peak Found	High	Peak Found
H9KV75	Alpha-actinin-1 OS=Homo sapiens OX=9606 GN=ACTN1 PE=1 SV=1	1	2	4	23	2	822	94.8	5.69	2	cell organization and biogenesis		metal ion binding;protein binding	Pf00307, Pf00435, Pf08726, Pf11971, Pf13405, Pf13499, Pf13833		ENSG00000072110.13		14				0	0	1.84799e+06	417697	113179	2.13383e+07	4.52114e+06	5.22728e+06	1.44248e+07	3.35233e+06	1.82185e+06	6.26844e+06	3.07879e+06	6.84739e+06	4.07765e+06	1.85688e+06	3.06296e+06	High	High	High	High	High	High	High	High	Medium	High	High
I3L0E3	HCG1984214, isoform CRA_a OS=Homo sapiens OX=9606 GN=hCG_1984214 PE=4 SV=1	35	6	6	24	6	225	25.7	6.07	6	cell organization and biogenesis;metabolic process;regulation of biological process	membrane;nucleus;ribosome	DNA binding;metal ion binding;RNA binding;structural molecule activity	Pf00366, Pf01352	51373; 349075	ENSG00000249773.3	MRPS17; ZNF713	7				0	0	2.28923e+06	1.88355e+06	663891	9.23507e+06	3.37243e+06	5.16e+06	1.20637e+07	4.71532e+06	3.53986e+06	3.4895e+06	1.21877e+07	4.58829e+06	614779	993555	686807	High	High	High	Peak Found	Peak Found	High	High	High	High	High	High
I3L2A9	Elongator complex protein 5 (Fragment) OS=Homo sapiens OX=9606 GN=ELP5 PE=1 SV=1	39	2	2	4	2	117	13.1	5.25	2	metabolic process			Pf10483		ENSG00000170291.14		17				0	0	3323.51	41220.2	45799.2	30989.8	26555.2	60868.6	31064.6	23910.8	34186.4	471107	320017	328640	10007.8	20083.8	15330.7	High	High	High	Not Found	Peak Found	Not Found	Not Found	Not Found	Not Found	Not Found	Not Found
I3L2C6	Mitochondrial Rho GTPase 2 (Fragment) OS=Homo sapiens OX=9606 GN=RHOT2 PE=1 SV=1	7	1	1	2	1	214	23.7	4.98	1	cellular component movement;regulation of biological process;response to stimulus;transport		catalytic activity;nucleotide binding	Pf00071, Pf01926, Pf08356, Pf08477, Pf13401, Pf13479		ENSG00000140983.13		16				0	0	70987.4	171333	20420.3	18954.5	65231.2	9315.65	523299	52122.4	38432.2	292859	8917.92	376466	31801.3	43424.2	9705.01	Peak Found	Not Found	High	Not Found	Peak Found	Not Found	Peak Found	Peak Found	Not Found	Not Found	Peak Found
I3L2C7	Gem-associated protein 4 OS=Homo sapiens OX=9606 GN=GEMIN4 PE=1 SV=1	33	28	28	112	28	1047	118.7	6.19	28	cell organization and biogenesis;metabolic process;transport	cytoplasm;cytosol;membrane	protein binding		50628	ENSG00000179409.10	GEMIN4	17				0	0	6.32694e+06	9.56619e+06	5.98662e+06	6.65644e+06	9.5318e+06	6.22818e+06	9.67266e+06	7.89814e+06	5.87748e+06	1.77262e+07	1.6252e+07	1.54352e+07	6.91012e+06	8.08739e+06	6.49052e+06	High	High	High	High	High	High	High	High	High	High	High
I3L2L5	Mapk-regulated corepressor-interacting protein 1 OS=Homo sapiens OX=9606 GN=MCRIP1 PE=1 SV=1	61	4	4	11	4	92	10.5	9.41	4				Pf14799		ENSG00000225663.7		17				0	0	69169.1	1.08116e+06	753604	743596	3.09952e+06	986362	415019	1.58751e+06	432161	476859	505942	393570	776124	655999	2.94862e+07	Peak Found	Peak Found	Medium	High	Peak Found	High	Peak Found	Peak Found	Peak Found	High	High
I3L397	Eukaryotic translation initiation factor 5A (Fragment) OS=Homo sapiens OX=9606 GN=EIF5A PE=1 SV=8	77	18	29	193	18	146	16	5	18	metabolic process;regulation of biological process		RNA binding	Pf01287		ENSG00000132507.17		17		eIF5A regulation in response to inhibition of the nuclear export system		1	0	4.53913e+07	2.78162e+07	2.82711e+07	8.70157e+07	3.01442e+07	5.70082e+07	7.61349e+07	3.93401e+07	4.50766e+07	5.26558e+07	3.59159e+07	5.13435e+07	3.89872e+07	4.20766e+07	4.62666e+07	High	High	High	High	High	High	High	High	High	High	High
I3L3B0	Complement component 1 Q subcomponent-binding protein, mitochondrial OS=Homo sapiens OX=9606 GN=C1QBP PE=1 SV=1	8	1	1	5	1	178	20.1	4.22	1	cell death;cell organization and biogenesis;defense response;metabolic process;regulation of biological process;response to stimulus	cell surface;cytoplasm;cytosol;membrane;mitochondrion;nucleus;organelle lumen	protein binding;RNA binding	Pf02330	708	ENSG00000108561.8	C1QBP	17		Mesodermal Commitment Pathway		1	0	35238.9	37681.9	36343.4	1.54704e+07	8.34857e+06	3.38356e+06	1.77414e+07	5.21399e+06	3.11365e+06	1.86522e+06	1.67585e+06	3.18249e+06	585022	275845	672253	High	Peak Found	Peak Found	Peak Found	High	Peak Found	High	High	Peak Found	Peak Found	High
I3L3X5	Phospholipid scramblase OS=Homo sapiens OX=9606 GN=PLSCR3 PE=1 SV=1	7	1	1	1	1	271	29	6.33	1	cell organization and biogenesis	membrane;mitochondrion	transporter activity	Pf03803		ENSG00000187838.16; ENSG00000284009.1		17; CHR_HG2046_PATCH				0	0																High	Not Found	Not Found	Not Found	Not Found	Not Found	Not Found	Not Found	Not Found	Not Found	Not Found
I3L3Y9	G protein pathway suppressor 2 (Fragment) OS=Homo sapiens OX=9606 GN=GPS2 PE=1 SV=1	18	2	2	2	2	327	36.4	9.64	2				Pf09770		ENSG00000132522.15		17				0	0	58729	53756.1	9660.59	17786.8	1.93671e+06	1.5533e+06	37528.4	190844	532815	42885.3	24133.8	36417	4010.65	8952.69	17796.1	Not Found	Not Found	High	Not Found	Not Found	Not Found	Not Found	Peak Found	Peak Found	Not Found	Medium
I3L4C2	Brain-specific angiogenesis inhibitor 1-associated protein 2 OS=Homo sapiens OX=9606 GN=BAIAP2 PE=1 SV=1	17	6	6	20	6	553	61.3	8.94	6	cell organization and biogenesis;regulation of biological process;response to stimulus	cytoplasm;cytoskeleton;cytosol;endoplasmic reticulum;Golgi;membrane	protein binding	Pf00018, Pf07653, Pf08397, Pf14604	10458	ENSG00000175866.15	BAIAP2	17		Regulation of Actin Cytoskeleton		1	0	7.49773e+06	2.41064e+06	866953	1.26412e+07	2.45649e+06	648618	7.37497e+06	2.41421e+06	1.7169e+06	1.93184e+06	1.46554e+06	1.96253e+06	822990	1.01963e+06	1.09719e+06	High	High	High	High	High	High	Peak Found	High	Peak Found	High	High
I6LJZ7	BCL2L12 protein isoform 5 OS=Homo sapiens OX=9606 GN=BCL2L12 PE=1 SV=1	14	1	1	3	1	269	29.9	9.45	1	cell death;regulation of biological process	membrane;nucleus	protein binding		83596	ENSG00000126453.9	BCL2L12	19		Regulation of Apoptosis by Parathyroid Hormone-related Protein		1	0																High	High	High	Not Found	Not Found	Not Found	Not Found	Not Found	Not Found	Not Found	Not Found
J3KMY0	Cell division cycle-associated protein 3 OS=Homo sapiens OX=9606 GN=CDCA3 PE=1 SV=1	30	3	3	5	3	243	26.2	7.64	3	cell division;metabolic process	cytosol	protein binding		83461	ENSG00000111665.11	CDCA3	12				0	0	534592	71649	137104	66621.3	215978	292416	109261	500006	265778	238283	242661	273620	130681	50227.1	165065	High	Peak Found	High	Peak Found	Not Found	Peak Found	Not Found	Peak Found	Peak Found	Peak Found	Peak Found
J3KN13	MyoD family inhibitor domain-containing protein OS=Homo sapiens OX=9606 GN=MDFIC PE=1 SV=1	5	1	1	1	1	355	37	8.44	1	regulation of biological process	cytoplasm;nucleus		Pf15316		ENSG00000135272.10		7				0	0																High	Not Found	Not Found	Not Found	Not Found	Not Found	Not Found	Not Found	Not Found	Not Found	Not Found
J3KN16	Proteasome adapter and scaffold protein ECM29 OS=Homo sapiens OX=9606 GN=ECPAS PE=1 SV=1	15	21	21	59	21	2017	223.6	8.75	21	cell organization and biogenesis;metabolic process	endoplasmic reticulum;endosome;membrane;nucleus;proteasome	protein binding;structural molecule activity	Pf12755, Pf13001	23392	ENSG00000136813.14	KIAA0368	9				0	0	1.63243e+06	4.4048e+06	2.7766e+06	2.92507e+06	5.68808e+06	4.95299e+06	4.0265e+06	4.78454e+06	4.14162e+06	9.08445e+06	1.21261e+07	9.85301e+06	7.07036e+06	1.03181e+07	7.98133e+06	High	High	High	High	High	High	Peak Found	High	High	High	Peak Found
J3KN67	Tropomyosin alpha-3 chain OS=Homo sapiens OX=9606 GN=TPM3 PE=1 SV=1	14	3	3	10	3	285	33.2	4.77	3	cell organization and biogenesis;cellular component movement	cytoskeleton;cytosol	protein binding;structural molecule activity	Pf00261, Pf12718	7170	ENSG00000143549.19	TPM3	1		Striated Muscle Contraction		1	0	2.24402e+06	948361	3.44445e+06	2.89774e+06	1.98072e+06	3.73899e+06	2.98606e+06	1.7311e+06	4.46709e+06	1.34197e+06	1.49773e+06	1.28813e+06	249331	261941	251789	Peak Found	Peak Found	Peak Found	Peak Found	Peak Found	Peak Found	Peak Found	High	High	Peak Found	High
J3KNI1	Conserved oligomeric Golgi complex subunit 4 OS=Homo sapiens OX=9606 GN=COG4 PE=1 SV=1	4	2	2	3	2	789	89.4	5.21	2	cell organization and biogenesis;transport	membrane	protein binding	Pf08318	25839	ENSG00000103051.18	COG4	16				0	0																High	High	Peak Found	Peak Found	Peak Found	Peak Found	Not Found	Peak Found	Not Found	Peak Found	Peak Found
J3KNW3	RNA binding protein fox-1 homolog OS=Homo sapiens OX=9606 GN=RBFOX1 PE=1 SV=1	9	3	3	3	3	402	43.1	6.86	3	metabolic process;regulation of biological process	nucleus	RNA binding	Pf00076, Pf13893, Pf14259		ENSG00000078328.19		16		Mecp2 and Associated Rett Syndrome		1	0	2.63309e+06	1.48531e+06	678369	1.30875e+06	906963	822858	315191	1.5232e+06	748689	97368.6	99098.1	94827.3	199291	67879.5	348520	Peak Found	Peak Found	Peak Found	Peak Found	Peak Found	Peak Found	Peak Found	Peak Found	Peak Found	Peak Found	Peak Found
J3KP15	Serine/arginine-rich-splicing factor 2 (Fragment) OS=Homo sapiens OX=9606 GN=SRSF2 PE=1 SV=8	58	9	14	52	9	133	15.4	10.95	9	regulation of biological process	cytosol;nucleus	RNA binding	Pf00076, Pf13893, Pf14259		ENSG00000161547.16		17				0	0	1.17919e+07	1.05724e+07	9.02572e+06	8.30832e+06	5.73725e+07	1.33463e+07	9.30983e+06	1.74563e+07	2.49216e+07	5.09105e+06	7.76912e+06	6.20945e+06	5.20624e+06	9.11652e+06	8.09116e+06	High	High	High	High	High	High	High	High	High	High	High
J3KPD3	RNA binding motif protein 7, isoform CRA_c OS=Homo sapiens OX=9606 GN=RBM7 PE=1 SV=1	25	4	4	6	4	267	30.6	9.57	4	regulation of biological process	nucleus	protein binding;RNA binding	Pf00076, Pf13893, Pf14259	10179	ENSG00000076053.10	RBM7	11				0	0	697623	568323	781097	406838	313716	480639	400087	380651	361012	424346	354042	389675	339545	102224	190938	High	High	High	Peak Found	Peak Found	Peak Found	Peak Found	Peak Found	Peak Found	Peak Found	Peak Found
J3KPG5	Bromodomain adjacent to zinc finger domain protein 2A OS=Homo sapiens OX=9606 GN=BAZ2A PE=1 SV=1	1	2	2	2	2	1875	207.9	6.64	2	cell organization and biogenesis;metabolic process;regulation of biological process	cytosol;nucleus	DNA binding;metal ion binding;protein binding;RNA binding	Pf00439, Pf00628, Pf01429, Pf02791, Pf15614	11176	ENSG00000076108.11	BAZ2A	12				0	0	16304.1	515892	61451.3	61093.4	43453.3	20951.4	19868.1	34094.6	4865.58	177811	61777.7	135673	4998.57	20386.3	52810.4	Peak Found	Peak Found	Peak Found	Peak Found	Peak Found	Peak Found	Not Found	Peak Found	Not Found	Peak Found	Peak Found
J3KPP4	Cisplatin resistance-associated overexpressed protein, isoform CRA_b OS=Homo sapiens OX=9606 GN=LUC7L3 PE=1 SV=1	27	13	13	62	13	489	58.2	9.92	13	cell organization and biogenesis;metabolic process	nucleus;spliceosomal complex	DNA binding;protein binding;RNA binding	Pf03194	51747	ENSG00000108848.15	LUC7L3	17				0	0	7.29082e+06	8.23647e+06	5.82374e+06	8.52947e+06	3.93769e+06	4.03854e+06	6.45033e+06	1.11958e+07	9.69978e+06	4.30634e+06	5.38067e+06	4.62453e+06	3.37439e+06	5.79602e+06	4.29527e+06	High	High	High	High	High	High	High	High	High	High	Peak Found
J3KPT4	TraB domain-containing protein OS=Homo sapiens OX=9606 GN=TRABD PE=1 SV=1	11	3	3	3	3	379	42.7	8	3				Pf01963	80305	ENSG00000170638.9	TRABD	22				0	0	1.62357e+06	107177	52050.9	2.49483e+06	72270.6	111480	3.66727e+06	149716	107222	1.00906e+06	523642	814431	57711	76244.7	148756	High	Peak Found	Peak Found	Not Found	Not Found	Not Found	Peak Found	Not Found	Not Found	Peak Found	Not Found
J3KQ25	AN1-type zinc finger protein 2A OS=Homo sapiens OX=9606 GN=ZFAND2A PE=1 SV=1	17	2	2	3	2	180	20.3	8.38	2	regulation of biological process;response to stimulus	cytoplasm;nucleus;proteasome	metal ion binding	Pf01428	90637	ENSG00000178381.11	ZFAND2A	7				0	0	79002.8	250336	119067	61029.4	93601.7	21044.1	64526.7	172127	25980.4	665600	478092	652266	32934.5	34657.2	223808	High	Peak Found	High	Not Found	Not Found	Peak Found	Not Found	Peak Found	Not Found	Not Found	Not Found
J3KQ32	Obg-like ATPase 1 OS=Homo sapiens OX=9606 GN=OLA1 PE=1 SV=1	65	22	22	100	22	416	46.9	8.06	22		cytoplasm;cytosol;nucleus	catalytic activity;nucleotide binding	Pf01926, Pf02421, Pf06071		ENSG00000138430.15		2				0	0	6.33652e+06	1.41662e+07	8.33872e+06	2.18146e+07	1.83394e+07	2.00143e+07	2.18776e+07	1.58653e+07	1.32732e+07	8.45556e+06	1.00968e+07	7.7884e+06	7.47533e+06	1.10252e+07	5.29687e+06	High	High	High	High	High	High	High	High	High	High	High
J3KQ48	Peptidyl-tRNA hydrolase 2, mitochondrial OS=Homo sapiens OX=9606 GN=PTRH2 PE=1 SV=1	45	5	5	7	5	180	19.3	8.73	5	cell death;regulation of biological process	cytosol;membrane;mitochondrion	catalytic activity;protein binding	Pf01981	51651	ENSG00000141378.14	PTRH2	17				0	0	231123	510999	197248	324073	331250	734911	171075	450244	267021	2.32219e+06	1.32789e+06	873832	221653	250424	271523	High	Peak Found	High	Peak Found	Peak Found	Peak Found	Not Found	Peak Found	Peak Found	Peak Found	Peak Found
J3KQN4	60S ribosomal protein L36a OS=Homo sapiens OX=9606 GN=RPL36A PE=1 SV=1	39	10	10	55	10	142	16.4	10.43	10	cell organization and biogenesis;metabolic process;transport	cytosol;membrane;ribosome	protein binding;RNA binding;structural molecule activity	Pf00935	6173	ENSG00000241343.9	RPL36A	X	Ribosome	Cytoplasmic Ribosomal Proteins		2	0	1.36395e+07	1.97699e+07	6.24782e+07	5.75013e+06	3.48438e+07	3.60627e+07	5.88709e+06	3.90603e+07	4.5286e+07	2.39385e+07	1.17286e+07	2.56903e+07	2.72057e+07	1.06092e+07	2.42439e+07	High	High	High	High	High	High	High	High	High	High	High
J3KR44	Ubiquitin thioesterase OS=Homo sapiens OX=9606 GN=OTUB1 PE=1 SV=2	52	12	12	51	12	272	31.4	5	12	metabolic process	nucleus	catalytic activity;protein binding	Pf02338, Pf10275		ENSG00000167770.11		11				0	0	2.78142e+06	4.54996e+06	2.8438e+06	3.22202e+06	1.35622e+06	4.10692e+06	3.97181e+06	4.06789e+06	2.7004e+06	2.44778e+06	3.15428e+06	2.86123e+06	2.69003e+06	3.69388e+06	2.77247e+06	High	High	High	High	High	High	High	High	High	High	Peak Found
J3KR97	Tubulin-specific chaperone D OS=Homo sapiens OX=9606 GN=TBCD PE=1 SV=1	14	11	11	15	11	1230	136.5	6.34	11	cell organization and biogenesis;metabolic process;regulation of biological process	cytoplasm	enzyme regulator activity;protein binding	Pf12612	6904	ENSG00000141556.20	TBCD	17				0	0	920139	1.27519e+06	499317	1.09628e+06	1.03127e+06	628411	647888	6.67857e+06	1.28535e+06	1.90572e+06	1.19493e+06	1.23505e+06	713519	997101	674814	High	High	High	High	Peak Found	Medium	Peak Found	High	Peak Found	Peak Found	Peak Found
J3KRF5	Clathrin heavy chain 1 (Fragment) OS=Homo sapiens OX=9606 GN=CLTC PE=1 SV=1	7	1	1	3	1	131	15.6	5.24	1	transport		protein binding	Pf00637		ENSG00000141367.11		17		Synaptic Vesicle Pathway		1	0	2.05657e+06	21319.1	5333.91	1.49932e+06	3982.69	59372.7	1.57244e+06	57152.1	57038.8	1.30035e+06	652854	1.04563e+06	1.35114e+06	350205	962734	Peak Found	Peak Found	Peak Found	Peak Found	Peak Found	Peak Found	High	Not Found	Not Found	High	Not Found
J3KS15	Peptidyl-tRNA hydrolase ICT1, mitochondrial (Fragment) OS=Homo sapiens OX=9606 GN=MRPL58 PE=1 SV=1	43	7	7	11	7	192	21.9	9.72	7	cell organization and biogenesis		RNA binding	Pf00472		ENSG00000167862.9		17				0	0	4.20644e+06	774137	1.79793e+06	2.74906e+06	2.1159e+06	8.37365e+06	2.48542e+06	2.15119e+06	1.98088e+06	6.40446e+06	4.7086e+06	4.43383e+06	2.52278e+06	1.94785e+06	1.8133e+06	Peak Found	High	High	Peak Found	Peak Found	Peak Found	High	Peak Found	Peak Found	High	High
J3KS22	L-xylulose reductase (Fragment) OS=Homo sapiens OX=9606 GN=DCXR PE=1 SV=8	12	3	3	6	3	223	23.8	8.21	3	metabolic process		catalytic activity	Pf00106, Pf00148, Pf01488, Pf13561		ENSG00000169738.7		17				0	0	48362.6	168481	337425	269368	231527	142966	154431	259011	362619	1.12871e+06	1.11724e+06	805465	63731.6	97325	78853.2	High	High	High	Not Found	Not Found	Not Found	Peak Found	Peak Found	Peak Found	Peak Found	Peak Found
J3KTL2	Serine/arginine-rich-splicing factor 1 OS=Homo sapiens OX=9606 GN=SRSF1 PE=1 SV=1	63	25	25	151	25	253	28.3	10.08	25	cell differentiation;cell organization and biogenesis;metabolic process;regulation of biological process;transport	cytoplasm;nucleus;spliceosomal complex	protein binding;RNA binding	Pf00076, Pf13893, Pf14259	6426	ENSG00000136450.12	SRSF1	17		mRNA Processing		1	0	4.87578e+07	5.57334e+07	3.34509e+07	2.10774e+07	1.69162e+07	2.73971e+07	1.81613e+07	2.73321e+07	2.81365e+07	3.39281e+07	4.10338e+07	4.04177e+07	2.27783e+07	1.95654e+07	2.73623e+07	High	High	High	High	High	High	High	High	High	High	High
J3KTN0	Eukaryotic initiation factor 4A-I (Fragment) OS=Homo sapiens OX=9606 GN=EIF4A1 PE=1 SV=1	10	1	2	15	1	117	13.9	5.15	1			nucleotide binding	Pf00270		ENSG00000161960.14		17				0	0	2.71502e+06	1.84891e+06	363552	1.32056e+07	673977	5.78631e+06	1.6911e+07	2.39581e+06	6.06828e+06	1.43047e+07	1.18725e+07	1.27236e+07	4.51843e+06	4.29323e+06	5.95997e+06	High	High	High	High	High	High	High	High	High	High	Peak Found
J3QL56	Protein SCO1 homolog, mitochondrial OS=Homo sapiens OX=9606 GN=SCO1 PE=1 SV=1	23	4	4	17	4	270	30.2	9.57	4				Pf02630		ENSG00000133028.10		17		Copper homeostasis		1	0	291710	1.56948e+06	779783	2.32758e+06	2.20977e+06	4.28223e+06	1.13546e+06	1.81124e+06	2.15499e+06	3.24709e+06	3.97733e+06	2.96249e+06	1.71809e+06	2.03168e+06	1.7183e+06	High	High	High	High	High	High	High	High	High	High	Peak Found
J3QL86	CDK5 regulatory subunit-associated protein 3 (Fragment) OS=Homo sapiens OX=9606 GN=CDK5RAP3 PE=1 SV=1	8	1	1	1	1	123	13.9	4.82	1				Pf05600		ENSG00000108465.14		17				0	0																High	Not Found	Not Found	Not Found	Not Found	Not Found	Not Found	Not Found	Not Found	Not Found	Not Found
J3QR07	YTH domain-containing protein 1 OS=Homo sapiens OX=9606 GN=YTHDC1 PE=1 SV=1	14	9	9	25	9	735	85.5	6.23	9	cell organization and biogenesis;metabolic process;regulation of biological process	membrane;nucleus	protein binding;RNA binding	Pf04146	91746	ENSG00000083896.12; ENSG00000275272.4	YTHDC1	4; CHR_HSCHR4_1_CTG9				0	0	830564	1.62323e+06	206997	276114	1.02735e+06	217973	2.99777e+06	288914	262196	1.80893e+06	2.71182e+06	2.43043e+06	1.49945e+06	1.59352e+06	926840	High	High	High	High	High	High	Peak Found	Medium	High	Not Found	Peak Found
J3QRU1	Tyrosine-protein kinase OS=Homo sapiens OX=9606 GN=YES1 PE=1 SV=1	64	34	36	295	34	548	61.3	6.57	34	metabolic process	cytosol;membrane	catalytic activity;nucleotide binding;protein binding	Pf00017, Pf00018, Pf00069, Pf07653, Pf07714, Pf14604		ENSG00000176105.13		18				0	0	9.87425e+07	6.53077e+07	5.96443e+07	3.77064e+07	4.06908e+07	2.84315e+07	6.03074e+07	3.65823e+07	5.07256e+07	1.19457e+08	1.10514e+08	1.05366e+08	9.95619e+07	1.07684e+08	1.01414e+08	High	High	High	High	High	High	High	High	High	High	High
J3QS41	Probable helicase with zinc finger domain OS=Homo sapiens OX=9606 GN=HELZ PE=1 SV=1	8	10	10	22	10	1943	218.9	7.42	10		membrane;nucleus	catalytic activity;DNA binding;metal ion binding;nucleotide binding;protein binding;RNA binding	Pf00580, Pf00642, Pf02562, Pf04851, Pf13086, Pf13087, Pf13245, Pf13401, Pf13604	9931	ENSG00000198265.11	HELZ	17				0	0	1.807e+06	1.21965e+06	469790	1.99304e+06	1.69504e+06	271238	1.51029e+06	1.27822e+06	298443	1.34919e+06	659235	876717	574196	910776	572172	High	High	High	High	High	High	Peak Found	Peak Found	Peak Found	High	Medium
J3QSH4	Vascular endothelial zinc finger 1 OS=Homo sapiens OX=9606 GN=VEZF1 PE=1 SV=1	6	2	2	2	2	512	55.8	9.57	2	defense response;metabolic process;regulation of biological process;response to stimulus		DNA binding;metal ion binding;protein binding	Pf13465	7716	ENSG00000136451.8	VEZF1	17				0	0	41077.8	739868	233159	84378.5	64617.5	132076	75767.7	200742	162463	78943.8	59447.9	72557.2	110376	66058.9	40978.3	Not Found	Not Found	Not Found	Not Found	Not Found	Not Found	Not Found	Peak Found	Peak Found	Not Found	Not Found
K22E_HUMAN	(Common contaminant protein)	6	1	1	3	1	645	65.8	8	1	cell death;cell organization and biogenesis;cell proliferation;cellular component movement;metabolic process	cytoskeleton;cytosol;membrane;nucleus	protein binding;structural molecule activity	Pf00038, Pf12128, Pf13166	3849		KRT2	12				0	0	27227.1	521451	8244.33	46961.3	17196.4	52940.4	1.05598e+06	26641.3	5503.72	53457.6	470982	32166.9	22384.9	251140	42707.3	Not Found	High	Not Found	Not Found	Peak Found	Not Found	High	Not Found	Not Found	Not Found	Not Found
K4DIA7	Tetraspanin (Fragment) OS=Homo sapiens OX=9606 GN=CD151 PE=1 SV=1	3	1	1	1	1	230	25.6	7.24	1												0	0	74549.1	20538.1	212449	4656.65	150807	566300	27320.5	270150	441375	15515.3	13236.6	59096.5	34456.5	20079.7	12726	Peak Found	Peak Found	Not Found	Not Found	Not Found	Peak Found	Peak Found	Peak Found	Peak Found	Not Found	Peak Found
K7EIE8	Methyl-CpG binding domain protein 3, isoform CRA_b OS=Homo sapiens OX=9606 GN=MBD3 PE=1 SV=1	14	2	2	7	2	235	26.3	4.84	2	cell organization and biogenesis;metabolic process;regulation of biological process;response to stimulus	cytoplasm	catalytic activity;DNA binding;nucleotide binding;protein binding	Pf14048	53615	ENSG00000071655.17	MBD3	19				0	0	197192	775028	285988	13976	476557	706119	2696.97	272921	552426	387292	175212	411125	251130	242379	251153	Peak Found	Peak Found	High	Peak Found	Medium	High	Not Found	Peak Found	Peak Found	Not Found	Medium
K7EIN2	Tudor-interacting repair regulator protein (Fragment) OS=Homo sapiens OX=9606 GN=NUDT16L1 PE=1 SV=1	23	3	3	4	3	198	21.9	8.92	3			catalytic activity			ENSG00000168101.14		16				0	0	399184	1.10446e+06	659059	722538	566575	71170.5	51390.9	324996	102309	1.15123e+06	842121	440836	102619	64651.2	94255.9	Peak Found	High	Peak Found	Peak Found	Peak Found	Not Found	Not Found	Peak Found	Not Found	Peak Found	Medium
K7EIU8	Mothers against decapentaplegic homolog OS=Homo sapiens OX=9606 GN=SMAD4 PE=1 SV=1	5	2	2	4	2	456	50	6.79	2	metabolic process;regulation of biological process;response to stimulus	cytoplasm;cytosol;nucleus	DNA binding;protein binding	Pf03165, Pf03166		ENSG00000141646.13		18		Bone Morphogenic Protein (BMP) Signalling and Regulation; Endoderm Differentiation; Mesodermal Commitment Pathway; Ectoderm Differentiation; Hepatitis C and Hepatocellular Carcinoma; Hematopoietic Stem Cell Gene Regulation by GABP alpha/beta Complex; Hypothesized Pathways in Pathogenesis of Cardiovascular Disease; TGF-B Signaling in Thyroid Cells for Epithelial-Mesenchymal Transition; Canonical a…		12	0	59176.1	308300	486260	61962.2	95515.8	205787	64207	12540.6	481218	272821	245816	211250	358521	232156	204068	Peak Found	High	Medium	High	Peak Found	Peak Found	Not Found	Not Found	Peak Found	Not Found	Not Found
K7EIY6	E3 ubiquitin-protein ligase RNF126 (Fragment) OS=Homo sapiens OX=9606 GN=RNF126 PE=1 SV=7	11	3	3	3	3	283	30.8	5	3		cytosol	catalytic activity;metal ion binding;protein binding	Pf00097, Pf12678, Pf12861, Pf13639, Pf13920, Pf13923, Pf14369, Pf14634		ENSG00000070423.17		19				0	0	1.35702e+06	408848	629073	943993	846713	1.67045e+06	829759	1.22359e+06	1.19209e+06	667971	288447	515746	306175	339805	408926	Peak Found	Peak Found	Medium	Peak Found	Peak Found	Peak Found	Peak Found	High	Peak Found	Peak Found	Peak Found
K7EJH8	Alpha-actinin-4 (Fragment) OS=Homo sapiens OX=9606 GN=ACTN4 PE=1 SV=1	10	1	1	1	1	182	21.4	6.7	1			protein binding	Pf00307, Pf00435, Pf11971		ENSG00000282844.1; ENSG00000130402.11		CHR_HG26_PATCH; 19		Primary Focal Segmental Glomerulosclerosis FSGS		1	0	54472.3	34229.4	29027.5	10580	30838	58126.4	43477	43713.7	53380.1	403492	261201	268775	244011	174588	131942	Peak Found	Peak Found	Peak Found	High	Peak Found	Peak Found	Not Found	Not Found	Not Found	Not Found	Not Found
K7EK11	N-acetylglutamate synthase, mitochondrial (Fragment) OS=Homo sapiens OX=9606 GN=NAGS PE=1 SV=1	6	2	2	2	2	511	55.9	8.38	2	metabolic process	mitochondrion	catalytic activity	Pf00696, Pf04768		ENSG00000161653.10		17				0	0	239921	17389.2	2771.42	108252	204520	439956	201657	382292	9021.15	187427	282120	160939	11108.6	29558.1	37029.4	Peak Found	Medium	Peak Found	Not Found	Peak Found	Not Found	Peak Found	Peak Found	Peak Found	Peak Found	Peak Found
K7EK43	Tubulin beta-6 chain (Fragment) OS=Homo sapiens OX=9606 GN=TUBB6 PE=1 SV=1	42	1	2	7	1	31	3.4	4.46	1			catalytic activity			ENSG00000176014.12		18				0	0	113938	58295.1	37920.2	7.1192e+06	2.73837e+06	3.06819e+06	1.30239e+07	2.38733e+06	2.30876e+06	2.63538e+06	987421	2.22144e+06	1.41728e+06	1.00759e+06	1.82688e+06	Peak Found	Peak Found	High	Peak Found	Peak Found	Peak Found	High	High	Peak Found	High	High
K7EKE6	Lon protease homolog, mitochondrial OS=Homo sapiens OX=9606 GN=LONP1 PE=1 SV=1	33	22	22	46	22	845	95.1	6.27	22	cell organization and biogenesis;metabolic process;regulation of biological process;response to stimulus	cytosol;mitochondrion;nucleus;organelle lumen	catalytic activity;DNA binding;nucleotide binding;RNA binding	Pf00004, Pf00910, Pf01695, Pf02190, Pf05362, Pf05496, Pf07724, Pf07728, Pf08298, Pf13173, Pf13191, Pf13207, Pf13401, Pf13541		ENSG00000196365.11		19				0	0	4.00536e+06	1.39997e+06	1.29243e+06	3.91387e+06	1.79415e+06	1.36693e+06	1.64584e+07	9.03125e+06	4.49752e+06	5.5401e+06	9.64597e+06	5.05506e+06	2.38651e+06	1.54291e+06	1.31956e+06	High	High	High	High	Peak Found	Peak Found	High	High	High	Peak Found	Peak Found
K7EKP8	Cytosolic acyl coenzyme A thioester hydrolase (Fragment) OS=Homo sapiens OX=9606 GN=ACOT7 PE=1 SV=8	8	2	2	7	2	279	30.8	6.99	2			catalytic activity	Pf03061		ENSG00000097021.19		1				0	0	11196.1	154225	150829	59889.8	2.76004e+06	947536	56581.8	1.22244e+06	235749	508970	431104	513283	143781	186227	133422	High	High	High	Peak Found	Peak Found	Peak Found	Peak Found	High	Peak Found	Not Found	High
K7ELL7	Glucosidase 2 subunit beta OS=Homo sapiens OX=9606 GN=PRKCSH PE=1 SV=1	27	13	13	29	13	535	60.2	4.41	13	cell organization and biogenesis;metabolic process;regulation of biological process;response to stimulus	endoplasmic reticulum;organelle lumen	metal ion binding;protein binding;RNA binding	Pf07915, Pf12999, Pf13015	5589	ENSG00000130175.9	PRKCSH	19				0	0	5.91454e+06	1.78641e+06	1.23561e+06	3.83253e+07	1.23516e+07	1.13367e+07	4.10182e+07	6.28076e+06	4.94336e+06	1.68049e+06	2.56767e+06	2.08685e+06	2.47426e+06	2.94368e+06	2.60738e+06	High	Medium	High	High	High	High	Peak Found	Peak Found	High	Peak Found	High
K7ELW0	Protein/nucleic acid deglycase DJ-1 OS=Homo sapiens OX=9606 GN=PARK7 PE=1 SV=1	37	4	4	9	4	169	17.9	7.87	4	cell organization and biogenesis;defense response;metabolic process;regulation of biological process;response to stimulus;transport	chromosome;cytoplasm;cytosol;endoplasmic reticulum;membrane;mitochondrion;nucleus;organelle lumen	antioxidant activity;catalytic activity;DNA binding;enzyme regulator activity;metal ion binding;protein binding;RNA binding	Pf01965, Pf13278	11315	ENSG00000116288.12	PARK7	1		Androgen receptor signaling pathway; Synaptic Vesicle Pathway; Parkinsons Disease Pathway		3	0	920734	663960	104625	1.02339e+06	707218	2.00588e+06	1.14448e+06	497749	746858	355357	354259	298138	263376	176180	304401	Peak Found	Peak Found	Peak Found	High	Peak Found	Peak Found	Medium	High	High	High	High
K7EMM8	Putative oxidoreductase GLYR1 (Fragment) OS=Homo sapiens OX=9606 GN=GLYR1 PE=1 SV=2	8	3	3	3	3	524	57.3	9.23	3	metabolic process	cytosol;Golgi	catalytic activity;nucleotide binding	Pf00855, Pf02737, Pf03446, Pf03807, Pf14833		ENSG00000140632.16		16				0	0	95662.5	1.36954e+06	497058	23725.5	449272	643281	102540	301803	452321	328722	176192	340216	113686	109043	111829	High	Peak Found	Peak Found	Peak Found	Peak Found	Not Found	Not Found	Peak Found	Peak Found	Not Found	Peak Found
K7ENM2	Nicalin (Fragment) OS=Homo sapiens OX=9606 GN=NCLN PE=1 SV=1	4	1	1	1	1	328	36.4	6.8	1	metabolic process	membrane		Pf04389, Pf05450		ENSG00000125912.10		19				0	0	49958.4	33226	51262.6	37728.6	9588.72	10323.9	17940.5	68559.2	58213.2	173317	162052	136340	45012.6	10584.9	52103.5	Peak Found	Peak Found	High	Not Found	Not Found	Not Found	Not Found	Peak Found	Not Found	Not Found	Not Found
K7ENR6	Proteasome assembly chaperone 2 OS=Homo sapiens OX=9606 GN=PSMG2 PE=1 SV=1	9	2	2	3	2	240	26.7	6.19	2				Pf09754		ENSG00000128789.20		18				0	0	118544	47831.1	945834	419192	1.05554e+06	3.05892e+06	2.3138e+06	67101.6	1.76981e+06	1.52241e+06	318095	1.00019e+06	830673	1.13708e+06	798371	Peak Found	Peak Found	Peak Found	Peak Found	High	High	Peak Found	Not Found	Peak Found	Peak Found	Peak Found
K7ENT6	Tropomyosin alpha-4 chain OS=Homo sapiens OX=9606 GN=TPM4 PE=1 SV=2	13	3	3	18	3	247	28.5	4.63	3												0	0	448802	1.93512e+06	1.66718e+06	1.49839e+06	1.75933e+06	2.56271e+06	2.26245e+06	956279	61224	4.03207e+06	1.93031e+06	950231	7.18174e+06	4.42569e+06	5.1221e+06	High	High	High	High	High	High	High	High	High	High	Peak Found
K7EPT8	Glial fibrillary acidic protein (Fragment) OS=Homo sapiens OX=9606 GN=GFAP PE=1 SV=2	15	2	2	22	2	75	8.4	9.86	2			structural molecule activity	Pf00038		ENSG00000131095.12		17		Neural Crest Differentiation; Spinal Cord Injury		2	0	3.78547e+07	423997	233317	4.6606e+07	73919.2	498932	3.0966e+07	304577	1.00965e+06	1.14712e+07	2.05885e+07	1.27613e+07	6.49977e+06	5.58459e+06	8.14153e+06	High	High	High	High	High	High	High	Peak Found	Peak Found	High	Peak Found
K7ERP4	Glutathione peroxidase (Fragment) OS=Homo sapiens OX=9606 GN=GPX4 PE=1 SV=1	41	6	6	6	6	155	17.6	7.71	6	metabolic process;response to stimulus		antioxidant activity;catalytic activity	Pf00255						One carbon metabolism and related pathways; Metapathway biotransformation		2	0	331307	2.73295e+06	1.35508e+06	2.50914e+06	435245	2.89717e+06	729026	2.73261e+06	2.37841e+06	279314	362640	154343	207333	273392	227915	Peak Found	High	Peak Found	Peak Found	Peak Found	Peak Found	Peak Found	High	Peak Found	High	Medium
K7ERW9	Arsenical pump-driving ATPase (Fragment) OS=Homo sapiens OX=9606 GN=GET3 PE=1 SV=1	15	3	3	10	3	200	21.9	4.81	3	transport	cytoplasm;endoplasmic reticulum;nucleus	catalytic activity;nucleotide binding	Pf02374		ENSG00000198356.11		19				0	0	1.13419e+06	162034	221488	1.3966e+06	78746.7	854102	1.08303e+06	261956	379066	507335	509916	676651	468732	592880	561555	High	High	High	High	High	High	Peak Found	Peak Found	Peak Found	High	Not Found
K7ESG5	Proteasome activator complex subunit 3 OS=Homo sapiens OX=9606 GN=PSME3 PE=1 SV=1	51	12	14	39	12	198	23.2	8.32	12				Pf02252		ENSG00000131467.10		17				0	0	9.01297e+06	4.02165e+06	859877	5.2627e+06	5.78738e+06	7.56511e+06	7.41643e+06	5.93435e+06	810482	1.67052e+06	2.39466e+06	1.61063e+06	3.49913e+06	5.31294e+06	2.48938e+06	High	High	High	High	High	High	High	High	Peak Found	High	High
M0QWZ7	Serine--tRNA ligase, mitochondrial OS=Homo sapiens OX=9606 GN=SARS2 PE=1 SV=1	20	6	6	13	6	518	58.1	8.28	6	cell organization and biogenesis;metabolic process	cytoplasm;cytoskeleton;mitochondrion;organelle lumen	catalytic activity;nucleotide binding;RNA binding	Pf00587, Pf02403, Pf06160	54938	ENSG00000283104.1; ENSG00000104835.14	SARS2	19; CHR_HG26_PATCH		Selenium Metabolism and Selenoproteins		1	0	239136	671438	543272	1.3243e+06	361447	1.14851e+06	1.31081e+06	388511	1.11232e+06	343175	721913	297762	108003	227893	187939	High	High	High	Peak Found	Peak Found	Peak Found	High	Peak Found	Peak Found	High	Peak Found
M0QX76	40S ribosomal protein S16 (Fragment) OS=Homo sapiens OX=9606 GN=RPS16 PE=1 SV=1	18	1	1	8	1	50	5.6	9.63	1	metabolic process	ribosome	structural molecule activity	Pf00380		ENSG00000105193.8		19				0	0	1.41484e+06	9658.24	221508	1.71879e+06	1.60292e+07	2.73375e+06	2.60072e+06	4.56404e+06	3.54958e+06	91590.9	110368	111242	90324.2	172776	137793	Medium	High	Medium	Peak Found	Peak Found	Medium	Medium	Medium	High	Peak Found	High
M0QXB5	Persulfide dioxygenase ETHE1, mitochondrial OS=Homo sapiens OX=9606 GN=ETHE1 PE=1 SV=1	15	2	2	2	2	260	28.4	6.52	2	metabolic process	cytoplasm;mitochondrion;organelle lumen	catalytic activity;metal ion binding	Pf00753, Pf12706	23474	ENSG00000105755.7	ETHE1	19				0	0	34466.4	96483.4	47196.6	30164.5	630498	2119.54	53512.8	271613	51579.9	12159.4	50634.8	124374	76345.1	20698.8	44111.1	High	Peak Found	High	Peak Found	Peak Found	Peak Found	Not Found	Peak Found	Not Found	Not Found	Peak Found
M0QXN5	Nuclear pore glycoprotein p62 OS=Homo sapiens OX=9606 GN=NUP62 PE=1 SV=1	22	6	6	14	6	446	45.6	5.38	6	transport	membrane	structural molecule activity	Pf05064		ENSG00000213024.11		19				0	0	2.30889e+06	2.7772e+06	2.13573e+06	630476	1.38816e+06	2.12186e+06	312286	1.89576e+06	1.0723e+06	960019	348721	1.08379e+06	436505	817302	613181	Peak Found	Peak Found	Peak Found	High	High	Peak Found	Peak Found	Peak Found	High	Peak Found	Peak Found
M0QY25	Prostate tumor-overexpressed gene 1 protein OS=Homo sapiens OX=9606 GN=PTOV1 PE=1 SV=1	14	4	4	7	4	384	43.2	9.82	4	metabolic process;regulation of biological process	membrane;nucleus		Pf11232	53635	ENSG00000104960.15	PTOV1	19				0	0	1.1343e+06	1.23576e+06	266828	44384.4	132520	105882	409452	198052	161546	2.08464e+06	1.14977e+06	1.36898e+06	196406	280008	136786	High	High	High	Peak Found	Peak Found	Not Found	Peak Found	Peak Found	Not Found	Not Found	Not Found
M0QY97	Zinc finger CCCH domain-containing protein 4 (Fragment) OS=Homo sapiens OX=9606 GN=ZC3H4 PE=1 SV=1	9	5	5	8	5	910	95.5	7.33	5			metal ion binding	Pf00642		ENSG00000130749.9		19				0	0	658556	809927	181283	440526	3.02702e+06	999244	711374	3.88857e+06	1.87038e+06	6.04645e+06	7.14281e+06	5.19251e+06	4.3151e+06	6.16968e+06	5.03383e+06	Peak Found	High	Peak Found	Peak Found	High	High	Peak Found	High	Peak Found	Peak Found	Peak Found
M0QYA2	PIH1 domain-containing protein 1 (Fragment) OS=Homo sapiens OX=9606 GN=PIH1D1 PE=1 SV=8	42	7	7	28	7	273	30.7	5.53	7				Pf08190		ENSG00000104872.10		19				0	0	1.77784e+06	1.8369e+06	838300	3.22994e+06	3.59502e+06	1.66766e+06	3.54019e+06	3.62693e+06	2.63819e+06	2.10269e+06	1.92471e+06	1.91988e+06	2.00744e+06	1.75276e+06	1.93541e+06	Medium	High	High	High	High	High	High	High	Peak Found	High	Medium
M0QYT0	RRM domain-containing protein (Fragment) OS=Homo sapiens OX=9606 PE=1 SV=1	12	2	2	2	2	321	36	7.42	2	metabolic process		catalytic activity;RNA binding	Pf00378, Pf13893, Pf14259		ENSG00000282832.1; ENSG00000268083.5		CHR_HG26_PATCH; 19				0	0	36211.3	64558.8	56036.7	1933.97	42778.8	7837.34	16074.1	130876	46046.8	249043	235573	193336	18874.3	57525.7	17461.7	High	Medium	Peak Found	Not Found	Not Found	Peak Found	Not Found	Peak Found	Peak Found	Not Found	Not Found
M0QZ54	Syntaxin-binding protein 2 (Fragment) OS=Homo sapiens OX=9606 GN=STXBP2 PE=1 SV=8	16	1	1	1	1	111	12.5	6.77	1	transport			Pf00995		ENSG00000076944.15		19				0	0	13974.8	27921.6	34193.2	21979.6	24105.1	56983.4	21283.3	36321.8	44237	115955	99429	132192	9365.79	16363.4	53281.7	Peak Found	Peak Found	High	Peak Found	Peak Found	Peak Found	Not Found	Not Found	Not Found	Peak Found	Not Found
M0QZM1	Heterogeneous nuclear ribonucleoprotein M (Fragment) OS=Homo sapiens OX=9606 GN=HNRNPM PE=1 SV=1	4	1	1	8	1	383	40	6.73	1	metabolic process		RNA binding	Pf00076, Pf13893, Pf14259		ENSG00000099783.11		19				0	0	2.824e+06	43453.3	49279.6	414179	31771	26423.1	444399	61232	25694.3	33139.8	18004.4	45184.4	39338.2	31674	5865.19	Peak Found	Peak Found	High	Peak Found	High	High	Peak Found	High	High	Peak Found	High
M0QZP4	Branched-chain-amino-acid aminotransferase OS=Homo sapiens OX=9606 GN=BCAT2 PE=1 SV=1	10	2	2	3	2	313	34.9	6.98	2	metabolic process		catalytic activity	Pf01063		ENSG00000105552.14		19				0	0	45642.4	103002	97691.1	110311	555570	39195.2	30170.6	304883	78191.3	481444	651497	313805	67884.4	45518.9	91499.8	High	High	Peak Found	Not Found	Not Found	Not Found	Not Found	Peak Found	Not Found	Not Found	Peak Found
M0R0F0	40S ribosomal protein S5 (Fragment) OS=Homo sapiens OX=9606 GN=RPS5 PE=1 SV=1	60	17	21	168	17	200	22.4	9.55	17	metabolic process	ribosome	RNA binding;structural molecule activity	Pf00177		ENSG00000083845.8		19				0	0	3.88071e+07	3.81086e+07	5.48402e+07	8.80848e+07	7.61495e+07	4.72384e+07	7.4311e+07	1.00202e+08	4.56631e+07	9.50302e+07	1.02158e+08	4.66493e+07	5.65793e+07	7.83978e+07	5.14481e+07	High	High	High	High	High	High	High	High	High	High	High
M0R0N4	AP complex subunit sigma OS=Homo sapiens OX=9606 GN=AP2S1 PE=1 SV=1	33	5	5	30	5	144	17.3	6.18	5	cell organization and biogenesis;cellular component movement;metabolic process;regulation of biological process;response to stimulus;transport	cytosol;membrane	protein binding;transporter activity	Pf01217	1175	ENSG00000042753.11	AP2S1	19		Synaptic Vesicle Pathway; EGF/EGFR Signaling Pathway		2	0	6.02835e+06	3.60191e+06	2.86127e+06	4.66841e+06	1.5915e+06	3.26302e+06	5.25956e+06	2.26585e+06	3.36563e+06	1.04066e+07	1.26149e+07	1.26877e+07	4.58314e+06	5.98032e+06	4.31373e+06	High	High	High	High	High	High	High	High	High	High	Peak Found
M0R0P8	Unconventional myosin-IXb OS=Homo sapiens OX=9606 GN=MYO9B PE=1 SV=1	7	9	10	19	9	2157	243.2	8.78	9	regulation of biological process;response to stimulus	cytosol	catalytic activity;enzyme regulator activity;metal ion binding;motor activity;nucleotide binding;protein binding;structural molecule activity	Pf00063, Pf00130, Pf00612, Pf00620, Pf00788, Pf06070		ENSG00000099331.13		19				0	0	1.1509e+06	1.05676e+06	498509	1.70349e+06	1.19919e+06	653711	1.77608e+06	1.67845e+06	475320	1.4059e+07	3.8164e+06	7.4853e+06	3.82666e+06	1.94271e+06	4.25331e+06	Medium	Medium	Peak Found	High	High	High	High	Peak Found	Peak Found	High	Peak Found
M0R1B0	ER membrane protein complex subunit 8 (Fragment) OS=Homo sapiens OX=9606 GN=EMC8 PE=1 SV=1	45	2	2	5	2	100	11.7	5.08	2				Pf03665		ENSG00000131148.8		16				0	0	22577.1	53230.5	36213.9	19215.6	52979.2	58180	35891.6	39362.2	40184.8	553904	35798.5	788901	62499.3	51745.2	2088.13	High	High	High	Not Found	Not Found	Not Found	Not Found	Not Found	Not Found	Not Found	Not Found
M0R1N9	NAD-dependent protein deacetylase sirtuin-6 OS=Homo sapiens OX=9606 GN=SIRT6 PE=1 SV=1	35	3	3	5	3	176	19.1	7.69	3	cell growth;cell organization and biogenesis;metabolic process;regulation of biological process;response to stimulus	cytoplasm;nucleus	catalytic activity;metal ion binding;nucleotide binding;protein binding	Pf02146	51548	ENSG00000077463.14	SIRT6	19		SREBF and miR33 in cholesterol and lipid homeostasis; NAD+ metabolism; NAD+ biosynthetic pathways		3	0	492270	537573	190129	743535	24370.5	127925	743271	711840	429185	569770	757559	2.63285e+06	107036	266692	141891	High	High	High	Peak Found	Peak Found	Peak Found	Peak Found	Peak Found	Peak Found	Peak Found	Not Found
M0R2B7	DNA polymerase OS=Homo sapiens OX=9606 GN=POLD1 PE=1 SV=1	18	17	17	36	17	1133	126.3	7.21	17	cell organization and biogenesis;cellular homeostasis;metabolic process;response to stimulus	cytosol;membrane;nucleus	catalytic activity;DNA binding;metal ion binding;nucleotide binding;protein binding	Pf00136, Pf03104, Pf14260	5424	ENSG00000062822.12	POLD1	19		Homologous recombination; Nucleotide Metabolism; DNA Replication; Mismatch repair		4	0	1.90038e+06	3.8899e+06	3.68633e+06	7.32644e+06	4.93732e+06	8.66372e+06	4.98281e+06	4.90738e+06	7.56804e+06	7.11782e+06	3.88353e+06	4.7661e+06	2.40251e+06	3.32395e+06	2.63609e+06	High	High	High	High	High	High	High	High	Peak Found	High	Medium
M0R2K3	BRISC and BRCA1-A complex member 1 (Fragment) OS=Homo sapiens OX=9606 GN=BABAM1 PE=1 SV=1	16	2	2	4	2	200	21.8	4.53	2	regulation of biological process	cytosol;nucleus				ENSG00000105393.15		19				0	0	671154	554665	455287	288347	522333	1.10491e+06	546253	1.81175e+06	708055	101762	118254	201734	162081	216011	86135	Not Found	Peak Found	Peak Found	Peak Found	Peak Found	Not Found	Peak Found	High	Peak Found	Peak Found	Peak Found
M0R2P6	SH3KBP1 binding protein 1, isoform CRA_c OS=Homo sapiens OX=9606 GN=SHKBP1 PE=1 SV=1	21	7	7	7	7	682	73.7	8.4	7	cell organization and biogenesis;regulation of biological process	vacuole	protein binding	Pf02214	92799	ENSG00000160410.14	SHKBP1	19				0	0	623852	378211	72719.8	1.25393e+06	1.21137e+06	74124.8	78370.7	126960	102013	996916	453696	711156	222390	97274.9	138874	High	High	Peak Found	Peak Found	Peak Found	Peak Found	Peak Found	Peak Found	Peak Found	Peak Found	Peak Found
M0R2S1	Ubiquitin-60S ribosomal protein L40 (Fragment) OS=Homo sapiens OX=9606 GN=UBA52 PE=1 SV=1	14	2	2	7	2	138	15.5	9.61	2	metabolic process	ribosome	protein binding;structural molecule activity	Pf00240, Pf01020, Pf11976, Pf13881, Pf14560		ENSG00000221983.7		19				0	0	277059	59942.8	851506	296290	1.5957e+06	899719	145290	4.84659e+06	1.13963e+06	68562	87258.4	28478.6	53569.6	83853.3	48514.1	Peak Found	Peak Found	Peak Found	Peak Found	Not Found	Peak Found	Peak Found	High	High	Peak Found	High
O00116	Alkyldihydroxyacetonephosphate synthase, peroxisomal OS=Homo sapiens OX=9606 GN=AGPS PE=1 SV=1	31	10	10	27	10	658	72.9	7.34	10	metabolic process	membrane;mitochondrion;organelle lumen	catalytic activity;nucleotide binding;protein binding	Pf01565, Pf02913	8540	ENSG00000018510.13	AGPS	2	Ether lipid metabolism; Metabolic pathways; Peroxisome	Triacylglyceride Synthesis	Plasmalogen biosynthesis	7	0	1.23127e+06	557084	395045	2.68112e+06	758515	381652	5.63709e+06	1.15964e+06	314976	5.2466e+06	3.31781e+06	3.75284e+06	1.07356e+06	1.58711e+06	837450	High	High	High	High	Peak Found	High	High	High	Peak Found	Peak Found	Peak Found
O00139-2	Isoform 2 of Kinesin-like protein KIF2A OS=Homo sapiens OX=9606 GN=KIF2A	44	30	30	204	30	660	75	6.4	30	cell differentiation;cell division;cell organization and biogenesis;cellular component movement;transport	cytosol;membrane;nucleus	catalytic activity;motor activity;nucleotide binding;protein binding	Pf00225	3796	ENSG00000068796.16	KIF2A	5				0	0	2.4173e+07	2.02479e+07	1.592e+07	1.64341e+07	2.43791e+07	2.31459e+07	2.58238e+07	2.88902e+07	2.55061e+07	4.12988e+07	2.72081e+07	3.3178e+07	2.94925e+07	2.9061e+07	2.77385e+07	High	High	High	High	High	High	High	High	High	High	High
O00141-4	Isoform 4 of Serine/threonine-protein kinase Sgk1 OS=Homo sapiens OX=9606 GN=SGK1	8	2	2	2	2	421	47.9	8.56	2	cell death;cell organization and biogenesis;metabolic process;regulation of biological process;response to stimulus;transport	cytoplasm;cytosol;membrane;mitochondrion;nucleus	catalytic activity;nucleotide binding;protein binding	Pf00069, Pf00433, Pf07714, Pf14531	6446	ENSG00000118515.11	SGK1	6		Follicle Stimulating Hormone (FSH) signaling pathway; Mecp2 and Associated Rett Syndrome; Insulin Signaling		3	0	70984.8	108856	56072.2	21454.8	50395.5	74506.1	88445.4	22496.9	48864	977276	667284	889747	407045	138064	292394	High	Peak Found	Medium	Peak Found	Peak Found	Peak Found	Not Found	Not Found	Not Found	Not Found	Not Found
O00148	ATP-dependent RNA helicase DDX39A OS=Homo sapiens OX=9606 GN=DDX39A PE=1 SV=2	28	9	10	29	9	427	49.1	5.68	9	metabolic process;regulation of biological process;response to stimulus;transport	cytoplasm;membrane;nucleus;spliceosomal complex	catalytic activity;nucleotide binding;protein binding;RNA binding	Pf00270, Pf00271, Pf14617	10212	ENSG00000123136.14	DDX39A	19			Cleavage of Growing Transcript in the Termination Region ; Transport of Mature mRNA derived from an Intron-Containing Transcript; mRNA 3'-end processing	9	0	186147	3.14987e+06	1.75175e+06	931386	1.86073e+06	1.55202e+06	1.02991e+06	1.90885e+06	1.29927e+06	4.08379e+06	5.77681e+06	4.44253e+06	2.82358e+06	2.74332e+06	2.45944e+06	High	High	High	High	High	High	High	High	Peak Found	Peak Found	Peak Found
O00151	PDZ and LIM domain protein 1 OS=Homo sapiens OX=9606 GN=PDLIM1 PE=1 SV=4	92	25	28	248	25	329	36	7.02	25	regulation of biological process;response to stimulus	cytoplasm;cytoskeleton	metal ion binding;protein binding	Pf00412, Pf00595, Pf13180	9124	ENSG00000107438.8	PDLIM1	10				0	0	4.26232e+07	2.64874e+07	1.6127e+07	9.31021e+07	2.47695e+07	1.2853e+07	3.78661e+07	2.1692e+07	1.65875e+07	4.00896e+07	2.13934e+07	4.79683e+07	1.0461e+08	4.57039e+07	1.01995e+08	High	High	High	High	High	High	High	High	High	High	High
O00159-2	Isoform 2 of Unconventional myosin-Ic OS=Homo sapiens OX=9606 GN=MYO1C	1	1	2	9	1	1028	117.8	9.41	1	cell organization and biogenesis;regulation of biological process;response to stimulus;transport	cytoplasm;cytosol;membrane	catalytic activity;motor activity;nucleotide binding;protein binding	Pf00063, Pf06017	4641	ENSG00000197879.14	MYO1C	17		Insulin Signaling		1	0	361928	48455.7	1.2926e+06	934551	852444	1.06675e+06	761609	475449	1.3684e+06	4.9771e+06	5.03254e+06	6.35987e+06	8.52913e+06	8.92282e+06	6.50369e+06	High	High	High	High	High	Peak Found	Peak Found	Peak Found	Peak Found	Peak Found	High
O00159-3	Isoform 3 of Unconventional myosin-Ic OS=Homo sapiens OX=9606 GN=MYO1C	73	101	112	1099	101	1044	119.6	9.45	101	cell organization and biogenesis;regulation of biological process;response to stimulus;transport	cytoplasm;cytosol;membrane	catalytic activity;motor activity;nucleotide binding;protein binding	Pf00063, Pf06017	4641	ENSG00000197879.14	MYO1C	17		Insulin Signaling	B-WICH complex positively regulates rRNA expression	5	0	5.53972e+08	3.28132e+08	3.63273e+08	5.30193e+08	3.74931e+08	3.16933e+08	4.6691e+08	3.38517e+08	3.41136e+08	5.31942e+08	4.44745e+08	4.24067e+08	4.46449e+08	4.69598e+08	4.08956e+08	High	High	High	High	High	High	High	High	High	High	High
O00161	Synaptosomal-associated protein 23 OS=Homo sapiens OX=9606 GN=SNAP23 PE=1 SV=1	83	25	32	267	25	211	23.3	5.01	25	cell organization and biogenesis;metabolic process;transport	cytoplasm;extracellular;membrane;vacuole	catalytic activity;metal ion binding;protein binding	Pf00835, Pf05739	8773	ENSG00000092531.9	SNAP23	15	Platelet activation; SNARE interactions in vesicular transport	Insulin Signaling	Translocation of GLUT4 to the plasma membrane; Clathrin derived vesicle budding; ER-Phagosome pathway; Neutrophil degranulation	15	0	2.00613e+08	8.30651e+07	9.28783e+07	6.19354e+07	3.7072e+07	1.54592e+07	1.00136e+08	4.13644e+07	5.74114e+07	9.1068e+07	7.64876e+07	6.85291e+07	7.82063e+07	9.20789e+07	1.01402e+08	High	High	High	High	High	High	High	High	High	High	High
O00165	HCLS1-associated protein X-1 OS=Homo sapiens OX=9606 GN=HAX1 PE=1 SV=2	66	17	18	62	17	279	31.6	4.92	17	cell organization and biogenesis;regulation of biological process;response to stimulus	cytoplasm;cytoskeleton;endoplasmic reticulum;membrane;mitochondrion;nucleus	protein binding		10456	ENSG00000143575.14	HAX1	1				0	0	2.6759e+06	3.30957e+06	2.63949e+06	7.12888e+06	8.45903e+06	2.85397e+07	9.79425e+06	6.38077e+06	1.39292e+07	1.02867e+07	8.57478e+06	1.03817e+07	2.22953e+06	2.12233e+06	1.7928e+06	High	High	High	High	Peak Found	Peak Found	High	High	High	High	High
O00170	AH receptor-interacting protein OS=Homo sapiens OX=9606 GN=AIP PE=1 SV=2	69	19	19	85	19	330	37.6	6.29	19	metabolic process;regulation of biological process;response to stimulus;transport	cytoplasm;cytosol;membrane	protein binding;signal transducer activity	Pf00254	9049		AIP	11		Aryl Hydrocarbon Receptor; Aryl Hydrocarbon Receptor Pathway	Gene and protein expression by JAK-STAT signaling after Interleukin-12 stimulation; Aryl hydrocarbon receptor signalling; Interleukin-12 family signaling	11	0	1.08903e+07	2.72343e+07	1.42645e+07	1.05152e+07	7.91628e+06	1.64429e+07	1.37201e+07	1.5671e+07	1.7413e+07	5.19863e+06	8.18271e+06	5.78076e+06	9.46323e+06	1.24749e+07	1.04349e+07	High	High	High	High	High	High	High	High	High	High	High
O00178	GTP-binding protein 1 OS=Homo sapiens OX=9606 GN=GTPBP1 PE=1 SV=3	12	5	5	8	5	669	72.4	8.34	5	metabolic process;regulation of biological process;response to stimulus	cytoplasm;cytosol;membrane	catalytic activity;nucleotide binding;RNA binding	Pf00009, Pf03143, Pf03144	9567	ENSG00000100226.15	GTPBP1	22				0	0	192868	1.07781e+06	561730	917666	4.6959e+06	822814	990108	4.22141e+06	1.74715e+06	1.64154e+06	805780	4.24794e+06	717048	767807	667758	High	Peak Found	Medium	Peak Found	Peak Found	Peak Found	Peak Found	High	High	Peak Found	Peak Found
O00186	Syntaxin-binding protein 3 OS=Homo sapiens OX=9606 GN=STXBP3 PE=1 SV=2	4	3	3	4	3	592	67.7	7.8	3	cell organization and biogenesis;regulation of biological process;response to stimulus;transport	cytoplasm;cytosol;membrane	protein binding	Pf00995	6814	ENSG00000116266.10	STXBP3	1		Insulin Signaling	Translocation of GLUT4 to the plasma membrane; Disinhibition of SNARE formation	8	0	156539	92571.3	124820	615981	163927	821801	992809	225331	470254	869699	233150	318474	65325.5	88184.5	93763.9	High	Peak Found	High	Peak Found	Peak Found	Peak Found	Peak Found	Peak Found	Peak Found	Peak Found	Peak Found
O00203	AP-3 complex subunit beta-1 OS=Homo sapiens OX=9606 GN=AP3B1 PE=1 SV=3	29	26	26	89	26	1094	121.2	6.04	26	cell organization and biogenesis;cellular component movement;coagulation;regulation of biological process;transport	Golgi;membrane	protein binding	Pf01602, Pf13646, Pf14796, Pf14797	8546	ENSG00000132842.13	AP3B1	5	Lysosome		Signaling by BRAF and RAF fusions; Golgi Associated Vesicle Biogenesis	10	0	3.99169e+07	1.75004e+07	8.74611e+06	1.84001e+07	6.1184e+06	1.13784e+08	1.69746e+07	1.94387e+08	1.29232e+08	1.40791e+08	1.12202e+08	1.07534e+08	7.3482e+07	8.96904e+07	1.14619e+08	High	High	High	High	High	High	High	High	High	High	High
O00214-2	Isoform 2 of Galectin-8 OS=Homo sapiens OX=9606 GN=LGALS8	26	9	9	32	9	359	40.4	9.01	9	response to stimulus	cytoplasm;cytosol;membrane	protein binding	Pf00337	3964	ENSG00000116977.18	LGALS8	1				0	0	6.22628e+06	6.36013e+06	4.15557e+06	4.12837e+06	5.68326e+06	3.61514e+06	3.69116e+06	3.07759e+06	1.98535e+06	1.27325e+07	9.49599e+06	1.00739e+07	7.59011e+06	6.96693e+06	7.60233e+06	High	High	High	High	High	High	Peak Found	High	High	High	High
O00217	NADH dehydrogenase [ubiquinone] iron-sulfur protein 8, mitochondrial OS=Homo sapiens OX=9606 GN=NDUFS8 PE=1 SV=1	38	10	13	47	10	210	23.7	6.34	10	cell organization and biogenesis;metabolic process;response to stimulus;transport	membrane;mitochondrion;organelle lumen	catalytic activity;metal ion binding	Pf00037, Pf12837, Pf12838, Pf13183, Pf13187, Pf13237, Pf13459, Pf13484, Pf13534, Pf14697	4728	ENSG00000110717.12	NDUFS8	11	Parkinson's disease; Non-alcoholic fatty liver disease (NAFLD); Alzheimer's disease; Huntington's disease; Metabolic pathways; Oxidative phosphorylation	Electron Transport Chain; Oxidative phosphorylation	Complex I biogenesis	13	0	7.72377e+06	1.92043e+06	474520	7.27915e+07	9.32829e+06	1.81566e+07	2.65535e+07	1.12277e+07	1.2784e+07	6.66403e+06	1.37144e+07	8.89162e+06	3.61645e+06	1.91425e+06	3.51404e+06	High	High	High	Peak Found	Peak Found	Peak Found	High	High	High	High	High
O00231	26S proteasome non-ATPase regulatory subunit 11 OS=Homo sapiens OX=9606 GN=PSMD11 PE=1 SV=3	45	17	18	68	17	422	47.4	6.48	17	cell differentiation;cell organization and biogenesis;metabolic process;regulation of biological process;response to stimulus;transport	cytoplasm;cytosol;extracellular;membrane;nucleus;organelle lumen;proteasome	catalytic activity;protein binding;structural molecule activity	Pf01399	5717	ENSG00000108671.9	PSMD11	17	Epstein-Barr virus infection; Proteasome	Proteasome Degradation; Parkin-Ubiquitin Proteasomal System pathway	Regulation of RAS by GAPs; CDT1 association with the CDC6:ORC:origin complex; Downstream TCR signaling; UCH proteinases; NIK-->noncanonical NF-kB signaling; Hh mutants that don't undergo autocatalytic processing are degraded by ERAD; SCF-beta-TrCP mediated degradation of Emi1; Neutrophil degranulation; Cross-presentation of soluble exogenous antigens (endosomes); Separation of Sister Chromatids; …	153	0	1.48326e+06	3.54375e+06	3.64816e+06	1.96941e+06	4.77474e+06	8.53981e+06	3.16899e+06	5.53698e+06	3.97154e+06	5.35317e+06	4.68487e+06	4.23177e+06	5.95918e+06	6.14257e+06	5.85105e+06	High	High	High	High	High	High	High	High	High	High	High
O00232	26S proteasome non-ATPase regulatory subunit 12 OS=Homo sapiens OX=9606 GN=PSMD12 PE=1 SV=3	47	18	18	48	18	456	52.9	7.65	18	metabolic process;regulation of biological process;response to stimulus;transport	cytoplasm;cytosol;extracellular;membrane;organelle lumen;proteasome	catalytic activity;protein binding	Pf01399	5718	ENSG00000197170.9	PSMD12	17	Proteasome; Epstein-Barr virus infection	Proteasome Degradation; Parkin-Ubiquitin Proteasomal System pathway	Regulation of RAS by GAPs; CDT1 association with the CDC6:ORC:origin complex; Downstream TCR signaling; UCH proteinases; NIK-->noncanonical NF-kB signaling; Hh mutants that don't undergo autocatalytic processing are degraded by ERAD; SCF-beta-TrCP mediated degradation of Emi1; Neutrophil degranulation; Cross-presentation of soluble exogenous antigens (endosomes); Separation of Sister Chromatids; …	153	0	1.80443e+06	2.24882e+06	1.28501e+06	4.6581e+06	1.07448e+06	1.47592e+06	5.88059e+06	1.83106e+06	750770	8.31467e+06	9.13834e+06	8.21022e+06	2.82055e+06	3.6785e+06	3.97404e+06	High	High	High	High	High	High	High	High	Peak Found	High	Peak Found
O00255	Menin OS=Homo sapiens OX=9606 GN=MEN1 PE=1 SV=4	10	3	3	4	3	615	68	6.55	3	cell differentiation;cell organization and biogenesis;cellular homeostasis;metabolic process;regulation of biological process;response to stimulus	chromosome;cytoplasm;cytosol;nucleus;organelle lumen	catalytic activity;DNA binding;protein binding	Pf05053	4221	ENSG00000133895.14	MEN1	11	Transcriptional misregulation in cancer	Cell Cycle	Post-translational protein phosphorylation; Regulation of Insulin-like Growth Factor (IGF) transport and uptake by Insulin-like Growth Factor Binding Proteins (IGFBPs); SMAD2/SMAD3:SMAD4 heterotrimer regulates transcription; Deactivation of the beta-catenin transactivating complex; Formation of the beta-catenin:TCF transactivating complex; RHO GTPases activate IQGAPs	21	0	85888.3	482713	48643	37617.3	388423	78805.1	418466	191023	53082.2	317061	264673	135280	225866	205350	286967	High	Peak Found	Peak Found	Peak Found	Peak Found	Peak Found	Peak Found	Peak Found	Not Found	Not Found	Peak Found
O00264	Membrane-associated progesterone receptor component 1 OS=Homo sapiens OX=9606 GN=PGRMC1 PE=1 SV=3	19	2	2	4	2	195	21.7	4.7	2	transport	endoplasmic reticulum;membrane	protein binding	Pf00173	10857	ENSG00000101856.9	PGRMC1	X			Neutrophil degranulation	3	0	75537.5	954790	146008	928672	887019	784281	277231	298540	243282	57170.6	71198.1	329588	137198	92296.3	101411	Not Found	Not Found	Peak Found	Peak Found	Not Found	Not Found	Peak Found	Peak Found	Peak Found	Peak Found	High
O00267	Transcription elongation factor SPT5 OS=Homo sapiens OX=9606 GN=SUPT5H PE=1 SV=1	11	7	7	15	7	1087	120.9	5.06	7	cell organization and biogenesis;development;metabolic process;regulation of biological process;response to stimulus	nucleus	DNA binding;protein binding;RNA binding	Pf00467, Pf03439, Pf04731, Pf07223, Pf11029, Pf11942, Pf12815	6829	ENSG00000196235.13	SUPT5H	19		Initiation of transcription and translation elongation at the HIV-1 LTR; mRNA Processing	RNA polymerase II transcribes snRNA genes; Abortive elongation of HIV-1 transcript in the absence of Tat; Tat-mediated HIV elongation arrest and recovery; Pausing and recovery of HIV elongation; Formation of HIV-1 elongation complex containing HIV-1 Tat; HIV elongation arrest and recovery; RNA Pol II CTD phosphorylation and interaction with CE; Formation of the HIV-1 Early Elongation Complex; TP5…	32	0	521111	2.57907e+06	2.35344e+06	503798	601979	2.09273e+06	345723	3.28686e+06	1.57785e+06	591960	495128	674078	801570	1.66876e+06	1.30105e+06	Peak Found	Peak Found	Peak Found	High	High	High	Medium	Peak Found	Peak Found	Medium	Peak Found
O00268	Transcription initiation factor TFIID subunit 4 OS=Homo sapiens OX=9606 GN=TAF4 PE=1 SV=2	2	2	2	2	2	1085	110	9.94	2	cell organization and biogenesis;metabolic process;regulation of biological process	cytosol;nucleus	DNA binding;protein binding	Pf05236, Pf07531, Pf13868	6874	ENSG00000130699.18	TAF4	20	Huntington's disease; Herpes simplex infection; Basal transcription factors		RNA Polymerase II Transcription Initiation; HIV Transcription Initiation; RNA Polymerase II Transcription Pre-Initiation And Promoter Opening; RNA Polymerase II HIV Promoter Escape; Regulation of TP53 Activity through Phosphorylation; RNA Polymerase II Pre-transcription Events; RNA Polymerase II Promoter Escape	22	0	4262.92	63357.8	4074.42	1.12939e+06	490588	28996.2	1.28666e+06	20094.5	3881.54	72787	48251.9	33753	106570	38243.3	45148.3	Peak Found	Peak Found	Peak Found	Peak Found	Peak Found	Peak Found	Peak Found	Not Found	Peak Found	Peak Found	Medium
O00291	Huntingtin-interacting protein 1 OS=Homo sapiens OX=9606 GN=HIP1 PE=1 SV=5	4	3	3	3	3	1037	116.1	5.3	3	cell death;cell differentiation;cell organization and biogenesis;cellular component movement;metabolic process;regulation of biological process;response to stimulus;transport	cytoplasm;cytoskeleton;cytosol;Golgi;membrane;nucleus	catalytic activity;motor activity;protein binding;structural molecule activity	Pf00038, Pf00529, Pf00769, Pf01417, Pf01576, Pf01608, Pf02463, Pf04111, Pf04156, Pf05557, Pf05622, Pf07227, Pf07321, Pf07651, Pf07888, Pf09726, Pf09730, Pf09731, Pf09787, Pf09789, Pf10174, Pf10186, Pf12072, Pf12128, Pf12795, Pf13514, Pf13851, Pf15112, Pf15619	3092	ENSG00000127946.16	HIP1	7	Huntington's disease		Clathrin-mediated endocytosis	4	0	466349	476324	344598	380640	306760	633931	206470	326407	531439	1.08865e+06	61818.2	749980	506798	246320	18039.2	Peak Found	Not Found	Peak Found	Peak Found	Peak Found	Not Found	Peak Found	Peak Found	Peak Found	Peak Found	Peak Found
O00299	Chloride intracellular channel protein 1 OS=Homo sapiens OX=9606 GN=CLIC1 PE=1 SV=4	70	17	18	125	17	241	26.9	5.17	17	metabolic process;regulation of biological process;response to stimulus;transport	cytoplasm;membrane;mitochondrion;nucleus	catalytic activity;protein binding;transporter activity	Pf00043, Pf13409, Pf13410, Pf13417	1192	ENSG00000213719.8; ENSG00000206394.8; ENSG00000230685.6; ENSG00000226248.6; ENSG00000223639.6; ENSG00000226651.6; ENSG00000226417.6	CLIC1	6; CHR_HSCHR6_MHC_QBL_CTG1; CHR_HSCHR6_MHC_COX_CTG1; CHR_HSCHR6_MHC_DBB_CTG1; CHR_HSCHR6_MHC_SSTO_CTG1; CHR_HSCHR6_MHC_MANN_CTG1; CHR_HSCHR6_MHC_MCF_CTG1				0	0	2.15654e+07	1.33942e+07	8.40727e+06	2.63726e+07	3.49063e+07	2.21419e+07	3.17412e+07	1.85557e+07	7.50915e+06	1.37145e+07	1.14545e+07	1.22251e+07	1.2194e+07	1.14213e+07	1.02717e+07	High	High	High	High	High	High	High	High	High	High	High
O00303	Eukaryotic translation initiation factor 3 subunit F OS=Homo sapiens OX=9606 GN=EIF3F PE=1 SV=1	47	16	16	123	16	357	37.5	5.45	16	metabolic process	cytoplasm;cytosol;membrane	catalytic activity;protein binding;RNA binding	Pf01398, Pf13012	8665	ENSG00000280606.3; ENSG00000175390.13	EIF3F	11; CHR_HSCHR11_1_CTG1_2	RNA transport	Translation Factors	Formation of the ternary complex, and subsequently, the 43S complex; L13a-mediated translational silencing of Ceruloplasmin expression; Translation initiation complex formation; GTP hydrolysis and joining of the 60S ribosomal subunit; Formation of a pool of free 40S subunits; Ribosomal scanning and start codon recognition	13	0	2.03484e+07	2.05694e+07	3.0644e+07	2.22223e+07	3.02182e+07	4.04768e+07	2.06072e+07	2.32189e+07	2.05506e+07	1.98957e+07	2.50975e+07	2.0918e+07	1.47315e+07	1.87783e+07	1.47442e+07	High	High	High	High	High	High	High	High	High	High	High
O00330	Pyruvate dehydrogenase protein X component, mitochondrial OS=Homo sapiens OX=9606 GN=PDHX PE=1 SV=3	7	3	3	7	3	501	54.1	8.66	3	metabolic process;regulation of biological process	mitochondrion;organelle lumen	catalytic activity;protein binding	Pf00198, Pf00364, Pf02817	8050	ENSG00000110435.11	PDHX	11	Metabolic pathways	Amino Acid metabolism; Glycolysis and Gluconeogenesis	Regulation of pyruvate dehydrogenase (PDH) complex; Signaling by Retinoic Acid; Glyoxylate metabolism and glycine degradation	13	0	191766	83051.3	426842	1.60171e+06	2.96023e+06	780976	2.29314e+06	3.58439e+06	931214	160591	79656	137329	115770	163735	135129	Peak Found	Peak Found	Peak Found	Peak Found	Peak Found	Not Found	High	High	Peak Found	Medium	High
O00399	Dynactin subunit 6 OS=Homo sapiens OX=9606 GN=DCTN6 PE=1 SV=1	9	1	1	1	1	190	20.7	6.32	1	transport	chromosome;cytoplasm;cytoskeleton;cytosol			10671	ENSG00000104671.7	DCTN6	8	Vasopressin-regulated water reabsorption		COPI-independent Golgi-to-ER retrograde traffic; COPI-mediated anterograde transport; MHC class II antigen presentation; HSP90 chaperone cycle for steroid hormone receptors (SHR)	18	0	39058.4	31178.1	19570	6340.18	15130.5	31664.4	3901.38	52544.7	32670.2	373689	277818	285388	17982	26833	57613.1	High	Peak Found	Peak Found	Peak Found	Not Found	Not Found	Not Found	Not Found	Not Found	Not Found	Not Found
O00410	Importin-5 OS=Homo sapiens OX=9606 GN=IPO5 PE=1 SV=4	59	52	59	394	52	1097	123.6	4.94	52	regulation of biological process;response to stimulus;transport	cytoplasm;membrane;nucleus	enzyme regulator activity;protein binding;RNA binding;transporter activity	Pf02985, Pf12755, Pf13513, Pf13646	3843	ENSG00000065150.18	IPO5	13			vRNP Assembly	6	0	5.0135e+07	6.63775e+07	2.59444e+07	4.26986e+07	1.2761e+08	3.98357e+07	6.776e+07	9.49345e+07	5.05946e+07	2.83843e+07	6.11586e+07	3.73058e+07	5.22039e+07	8.13431e+07	5.91712e+07	High	High	High	High	High	High	High	High	High	High	High
O00411	DNA-directed RNA polymerase, mitochondrial OS=Homo sapiens OX=9606 GN=POLRMT PE=1 SV=2	25	20	20	32	20	1230	138.5	8.98	20	cell organization and biogenesis;metabolic process	mitochondrion;organelle lumen	catalytic activity;DNA binding;protein binding;RNA binding	Pf00940, Pf14700	5442	ENSG00000099821.13	POLRMT	19		Mitochondrial Gene Expression	Mitochondrial transcription initiation; Transcriptional activation of mitochondrial biogenesis	7	0	2.19548e+06	601442	975965	3.00136e+06	1.58655e+06	1.69799e+06	5.97443e+06	3.54703e+06	2.30953e+06	1.75209e+06	7.28254e+06	3.49433e+06	507386	574368	512151	High	High	High	Peak Found	Peak Found	Peak Found	High	Peak Found	High	High	Peak Found
O00422-2	Isoform 2 of Histone deacetylase complex subunit SAP18 OS=Homo sapiens OX=9606 GN=SAP18	74	12	12	31	12	172	19.5	9.8	12												0	0	1.04079e+06	5.33469e+06	1.03534e+07	2.21341e+06	6.6049e+06	6.20639e+06	2.14682e+06	1.09764e+07	8.8825e+06	5.42309e+06	4.86911e+06	3.80136e+06	2.59173e+06	1.73475e+06	1.47116e+06	High	High	High	High	High	High	Peak Found	High	High	High	Medium
O00425	Insulin-like growth factor 2 mRNA-binding protein 3 OS=Homo sapiens OX=9606 GN=IGF2BP3 PE=1 SV=2	52	30	31	247	30	579	63.7	8.87	30	metabolic process;regulation of biological process;transport	cytoplasm;cytosol;membrane;nucleus	protein binding;RNA binding;translation regulator activity	Pf00013, Pf00076, Pf13014, Pf13893, Pf14259, Pf14611	10643	ENSG00000136231.13	IGF2BP3	7			Insulin-like Growth Factor-2 mRNA Binding Proteins (IGF2BPs/IMPs/VICKZs) bind RNA	2	0	3.88235e+07	4.27177e+07	4.00556e+07	6.56679e+07	6.24629e+07	4.14475e+07	6.87685e+07	7.42732e+07	4.83881e+07	3.80301e+07	3.77637e+07	3.65512e+07	4.36285e+07	4.31992e+07	3.95068e+07	High	High	High	High	High	High	High	High	High	High	High
O00429-4	Isoform 3 of Dynamin-1-like protein OS=Homo sapiens OX=9606 GN=DNM1L	44	22	22	68	22	699	78.1	6.81	22	cell death;cell organization and biogenesis;regulation of biological process;transport	cytoplasm;cytosol;endoplasmic reticulum;Golgi;membrane;mitochondrion	catalytic activity;enzyme regulator activity;nucleotide binding;protein binding	Pf00350, Pf01031, Pf02212	10059	ENSG00000087470.17	DNM1L	12		Synaptic Vesicle Pathway		1	0	4.54177e+07	7.95488e+06	2.71741e+06	2.32095e+07	1.03018e+07	3.71734e+06	4.14173e+06	5.10321e+06	3.56263e+06	2.71404e+06	6.22514e+06	3.56169e+06	5.57138e+06	8.88138e+06	1.1514e+07	High	High	High	High	High	High	Peak Found	High	High	High	High
O00458	Interferon-related developmental regulator 1 OS=Homo sapiens OX=9606 GN=IFRD1 PE=1 SV=4	10	3	3	5	3	451	50.2	7.18	3	cell differentiation;development;regulation of biological process	cytoplasm;nucleus		Pf04836, Pf05004	3475	ENSG00000006652.13	IFRD1	7		Hypertrophy Model		1	0	323319	162966	27330.2	134516	363423	77769.6	69529.7	46609.8	158891	2.47925e+06	1.77676e+06	1.94375e+06	75865.7	156092	212949	High	High	High	Peak Found	Not Found	Peak Found	Not Found	Not Found	Peak Found	Not Found	Peak Found
O00468	Agrin OS=Homo sapiens OX=9606 GN=AGRN PE=1 SV=6	1	2	2	3	2	2068	217.2	6.39	2												0	0	998346	128913	558179	781431	66041.9	100232	248743	301883	75689.4	517555	352087	606443	187399	243356	313599	High	Peak Found	High	Peak Found	Peak Found	Peak Found	Peak Found	Peak Found	Not Found	High	Not Found
O00469	Procollagen-lysine,2-oxoglutarate 5-dioxygenase 2 OS=Homo sapiens OX=9606 GN=PLOD2 PE=1 SV=2	21	13	13	29	13	737	84.6	6.71	13	metabolic process;response to stimulus	endoplasmic reticulum;membrane	catalytic activity;metal ion binding	Pf03171	5352	ENSG00000152952.11	PLOD2	3	Lysine degradation		Collagen biosynthesis and modifying enzymes	4	0	856024	478456	321771	2.20933e+06	7.12061e+06	2.15479e+06	9.08421e+06	2.39933e+06	785904	5.47278e+06	3.71397e+06	4.49846e+06	663908	994181	782029	High	High	High	High	Peak Found	Peak Found	Medium	Peak Found	Peak Found	Peak Found	Peak Found
O00471	Exocyst complex component 5 OS=Homo sapiens OX=9606 GN=EXOC5 PE=1 SV=1	13	7	7	16	7	708	81.8	6.71	7	transport	cytoplasm;cytosol	protein binding	Pf03938, Pf07393	10640	ENSG00000070367.15	EXOC5	14			Translocation of GLUT4 to the plasma membrane; Insulin processing; VxPx cargo-targeting to cilium	10	0	3.23908e+06	2.40403e+06	842993	2.7563e+06	1.15805e+06	1.33873e+06	1.46839e+06	1.31568e+06	1.9352e+06	443988	295237	366971	648480	1.40372e+06	934293	Peak Found	High	High	High	High	High	Peak Found	High	High	Peak Found	Peak Found
O00479	High mobility group nucleosome-binding domain-containing protein 4 OS=Homo sapiens OX=9606 GN=HMGN4 PE=1 SV=3	36	4	4	9	4	90	9.5	10.48	4		chromosome;nucleus	DNA binding;protein binding		10473	ENSG00000182952.4	HMGN4	6				0	0	373304	2.02215e+06	1.37283e+06	644437	377149	2.90299e+06	2.32232e+06	1.1555e+06	1.50936e+06	82453.9	171614	97219.6	195735	98278	80933.9	Not Found	Not Found	Not Found	Peak Found	Not Found	Peak Found	Peak Found	High	High	Peak Found	Peak Found
O00487	26S proteasome non-ATPase regulatory subunit 14 OS=Homo sapiens OX=9606 GN=PSMD14 PE=1 SV=1	56	12	12	43	12	310	34.6	6.52	12	metabolic process;regulation of biological process;response to stimulus;transport	cytoplasm;cytosol;extracellular;nucleus;organelle lumen;proteasome	catalytic activity;enzyme regulator activity;metal ion binding;nucleotide binding;protein binding	Pf01398, Pf13012, Pf14464	10213	ENSG00000115233.11	PSMD14	2	Epstein-Barr virus infection; Proteasome	Parkin-Ubiquitin Proteasomal System pathway	Regulation of RAS by GAPs; CDT1 association with the CDC6:ORC:origin complex; Downstream TCR signaling; UCH proteinases; NIK-->noncanonical NF-kB signaling; Hh mutants that don't undergo autocatalytic processing are degraded by ERAD; SCF-beta-TrCP mediated degradation of Emi1; Neutrophil degranulation; Cross-presentation of soluble exogenous antigens (endosomes); Separation of Sister Chromatids; …	153	0	4.48205e+06	6.65915e+06	8.53376e+06	4.75281e+06	1.7061e+06	3.64648e+06	4.46685e+06	2.02308e+06	8.53189e+06	1.88779e+07	1.5965e+07	1.66242e+07	2.08208e+06	2.75659e+06	1.61832e+06	High	High	High	High	High	Peak Found	High	Peak Found	Peak Found	High	Peak Found
O00499	Myc box-dependent-interacting protein 1 OS=Homo sapiens OX=9606 GN=BIN1 PE=1 SV=1	7	3	3	5	3	593	64.7	5.06	3	cell differentiation;cell organization and biogenesis;cell proliferation;development;regulation of biological process;transport	cytoplasm;cytoskeleton;cytosol;membrane;nucleus	protein binding	Pf00018, Pf03114, Pf07653, Pf14604	274	ENSG00000136717.14	BIN1	2	Endocytosis; Fc gamma R-mediated phagocytosis	VEGFA-VEGFR2 Signaling Pathway	Clathrin-mediated endocytosis	6	0	1634.74	204859	245294	44601.7	238389	501837	46690.6	180161	416184	51516.5	30730.3	19249.4	134187	221951	221027	Not Found	Not Found	Peak Found	High	Peak Found	High	Peak Found	Peak Found	Peak Found	Peak Found	Peak Found
O00505	Importin subunit alpha-4 OS=Homo sapiens OX=9606 GN=KPNA3 PE=1 SV=2	40	16	17	92	16	521	57.8	4.94	16	cell organization and biogenesis;regulation of biological process;transport	cytoplasm;cytosol;nucleus	protein binding;transporter activity	Pf00514, Pf01602, Pf01749, Pf13513, Pf13646	3839	ENSG00000102753.9	KPNA3	13			NS1 Mediated Effects on Host Pathways; ISG15 antiviral mechanism	10	0	5.58192e+06	1.12908e+07	8.22736e+06	9.42565e+06	1.06339e+07	1.31992e+07	1.45965e+07	9.27261e+06	1.22935e+07	6.38235e+06	1.02197e+07	7.8569e+06	7.05735e+06	7.12193e+06	7.08385e+06	High	High	High	High	High	High	High	High	High	High	High
O00506	Serine/threonine-protein kinase 25 OS=Homo sapiens OX=9606 GN=STK25 PE=1 SV=1	4	1	1	6	1	426	48.1	6.74	1	cell organization and biogenesis;metabolic process;regulation of biological process;response to stimulus	cytoplasm;Golgi;membrane	catalytic activity;metal ion binding;nucleotide binding;protein binding;signal transducer activity	Pf00069, Pf06840, Pf07714	10494	ENSG00000115694.14	STK25	2				0	0																High	High	High	High	High	High	Not Found	Not Found	Not Found	Not Found	Not Found
O00560	Syntenin-1 OS=Homo sapiens OX=9606 GN=SDCBP PE=1 SV=1	59	15	15	55	15	298	32.4	7.53	15	cell communication;cell organization and biogenesis;regulation of biological process;response to stimulus;transport	cytoplasm;cytoskeleton;cytosol;endoplasmic reticulum;extracellular;membrane;nucleus;organelle lumen	protein binding	Pf00595, Pf13180	6386	ENSG00000137575.11	SDCBP	8		Ectoderm Differentiation	Ephrin signaling; Neutrophil degranulation; Neurofascin interactions	10	0	2.75652e+06	3.29205e+06	3.08902e+06	9.35517e+06	3.95705e+06	3.28372e+06	8.15101e+06	2.54306e+06	1.71574e+06	8.26762e+06	7.68732e+06	7.72901e+06	1.26691e+06	2.04219e+06	1.52864e+06	High	High	High	Peak Found	High	Peak Found	High	Medium	High	High	High
O00566	U3 small nucleolar ribonucleoprotein protein MPP10 OS=Homo sapiens OX=9606 GN=MPHOSPH10 PE=1 SV=2	20	9	9	14	9	681	78.8	4.86	9	metabolic process;regulation of biological process	chromosome;nucleus	protein binding;RNA binding	Pf04006	10199	ENSG00000124383.8	MPHOSPH10	2	Ribosome biogenesis in eukaryotes		Major pathway of rRNA processing in the nucleolus and cytosol; rRNA modification in the nucleus and cytosol	6	0	478933	3.64745e+06	2.71834e+06	473968	1.51924e+06	1.12693e+06	1.34486e+06	3.01616e+06	1.97711e+06	748957	1.51214e+06	886666	652296	693380	779381	Peak Found	High	High	Peak Found	Peak Found	Peak Found	Peak Found	High	Peak Found	Peak Found	High
O00567	Nucleolar protein 56 OS=Homo sapiens OX=9606 GN=NOP56 PE=1 SV=4	62	31	35	202	31	594	66	9.19	31	metabolic process	cytoplasm;membrane;nucleus	protein binding;RNA binding	Pf01798, Pf08060, Pf08156	10528	ENSG00000101361.16	NOP56	20	Ribosome biogenesis in eukaryotes		Major pathway of rRNA processing in the nucleolus and cytosol; Association of TriC/CCT with target proteins during biosynthesis; rRNA modification in the nucleus and cytosol	10	0	1.31221e+07	4.32329e+07	1.90437e+07	1.21707e+07	9.88775e+06	3.32871e+07	1.31176e+07	2.26639e+07	2.11147e+07	3.3759e+07	3.48051e+07	2.88905e+07	2.28398e+07	2.42832e+07	2.30456e+07	High	High	High	High	High	High	High	High	High	High	High
O00571	ATP-dependent RNA helicase DDX3X OS=Homo sapiens OX=9606 GN=DDX3X PE=1 SV=3	74	52	56	439	52	662	73.2	7.18	52	cell death;cell organization and biogenesis;defense response;metabolic process;regulation of biological process;response to stimulus;transport	cytoplasm;cytosol;extracellular;membrane;mitochondrion;nucleus;organelle lumen	catalytic activity;DNA binding;enzyme regulator activity;nucleotide binding;protein binding;RNA binding	Pf00270, Pf00271, Pf04851	1654	ENSG00000215301.9	DDX3X	X	RIG-I-like receptor signaling pathway; Viral carcinogenesis; Hepatitis B	RIG-I-like Receptor Signaling	Neutrophil degranulation	7	0	9.78272e+07	1.12707e+08	1.01828e+08	9.6175e+07	1.18893e+08	7.99685e+07	1.07271e+08	1.38149e+08	8.80111e+07	1.67686e+08	1.7421e+08	1.54197e+08	1.24124e+08	1.11539e+08	8.56389e+07	High	High	High	High	High	High	High	High	High	High	High
O00622	CCN family member 1 OS=Homo sapiens OX=9606 GN=CCN1 PE=1 SV=1	57	17	19	42	17	381	42	8.21	17	cell communication;cell death;cell differentiation;cell organization and biogenesis;cell proliferation;cellular component movement;metabolic process;regulation of biological process;response to stimulus	extracellular;organelle lumen	nucleotide binding;protein binding	Pf00007, Pf00090, Pf00093, Pf00219	3491	ENSG00000142871.16	CYR61	1		Oncostatin M Signaling Pathway; Hypertrophy Model	Post-translational protein phosphorylation; Regulation of Insulin-like Growth Factor (IGF) transport and uptake by Insulin-like Growth Factor Binding Proteins (IGFBPs)	6	0	3.86627e+07	1.67463e+06	761103	2.0468e+06	6.37831e+06	3.10757e+06	1.73252e+07	3.12239e+06	2.92359e+06	3.05914e+07	1.10484e+07	3.02112e+07	1.01992e+06	675182	714422	High	High	High	Peak Found	Peak Found	Peak Found	Peak Found	Peak Found	Peak Found	Peak Found	Peak Found
O00629	Importin subunit alpha-3 OS=Homo sapiens OX=9606 GN=KPNA4 PE=1 SV=1	36	13	14	48	13	521	57.9	4.96	13	regulation of biological process;response to stimulus;transport	cytoplasm;cytosol;nucleus	protein binding;transporter activity	Pf00514, Pf01749, Pf13513, Pf13646	3840	ENSG00000186432.8	KPNA4	3		Leptin signaling pathway	NS1 Mediated Effects on Host Pathways; ISG15 antiviral mechanism	11	0	5.15673e+06	5.38583e+06	2.92224e+06	4.70865e+06	3.89784e+06	2.69206e+06	8.48641e+06	1.30271e+07	3.60921e+06	5.24213e+06	9.26721e+06	7.21152e+06	5.33785e+06	6.32978e+06	3.13467e+06	High	High	High	High	High	High	High	High	High	Medium	High
O00635	E3 ubiquitin-protein ligase TRIM38 OS=Homo sapiens OX=9606 GN=TRIM38 PE=1 SV=1	2	1	1	1	1	465	53.4	7.02	1	defense response;metabolic process;regulation of biological process;response to stimulus	cytosol	catalytic activity;metal ion binding;protein binding;signal transducer activity	Pf00097, Pf00622, Pf00643, Pf13445, Pf13639, Pf13765, Pf13920, Pf13923, Pf14835, Pf15227	10475	ENSG00000112343.10	TRIM38	6			Interferon gamma signaling	4	0	48342	52142.6	60272.9	538574	83619.6	12057.4	763916	50196	1925.52	606420	74982.5	520030	171284	224402	211451	High	Peak Found	Peak Found	Peak Found	Peak Found	Peak Found	Peak Found	Not Found	Not Found	Peak Found	Peak Found
O00743	Serine/threonine-protein phosphatase 6 catalytic subunit OS=Homo sapiens OX=9606 GN=PPP6C PE=1 SV=1	20	5	5	21	5	305	35.1	5.69	5	cell organization and biogenesis;metabolic process	cytoplasm;cytosol;membrane	catalytic activity;metal ion binding;protein binding	Pf00149	5537	ENSG00000119414.11	PPP6C	9			COPII (Coat Protein 2) Mediated Vesicle Transport	8	0	707180	2.50473e+06	508542	2.90894e+06	1.68879e+06	1.73319e+06	2.578e+06	1.42972e+06	1.09018e+06	2.00792e+06	1.5656e+06	2.49524e+06	1.25746e+06	1.54364e+06	1.35008e+06	High	High	High	High	Peak Found	Peak Found	Peak Found	High	High	Peak Found	High
O00762	Ubiquitin-conjugating enzyme E2 C OS=Homo sapiens OX=9606 GN=UBE2C PE=1 SV=1	39	4	4	8	4	179	19.6	7.37	4	cell division;cell organization and biogenesis;metabolic process;regulation of biological process;transport	cytoplasm;cytosol;membrane	catalytic activity;nucleotide binding;protein binding	Pf00179, Pf05743	11065	ENSG00000175063.16	UBE2C	20	Ubiquitin mediated proteolysis	Gastric Cancer Network 1; Gastric cancer network 2	Inactivation of APC/C via direct inhibition of the APC/C complex; APC/C:Cdc20 mediated degradation of Cyclin B; Autodegradation of Cdh1 by Cdh1:APC/C; APC-Cdc20 mediated degradation of Nek2A; APC/C:Cdh1 mediated degradation of Cdc20 and other APC/C:Cdh1 targeted proteins in late mitosis/early G1; Antigen processing: Ubiquitination & Proteasome degradation; Phosphorylation of the APC/C; APC/C:Cdc2…	39	0	425189	1.37535e+06	1.23311e+06	3.61819e+06	617228	1.10241e+06	7.57657e+06	1.07811e+06	857714	3.15859e+06	2.29216e+06	2.10488e+06	256987	365075	161007	High	High	High	Peak Found	Peak Found	Peak Found	Peak Found	Peak Found	Peak Found	Peak Found	Peak Found
O00767	Acyl-CoA desaturase OS=Homo sapiens OX=9606 GN=SCD PE=1 SV=2	4	1	1	1	1	359	41.5	9	1	metabolic process;regulation of biological process	endoplasmic reticulum;membrane	catalytic activity;metal ion binding	Pf00487	6319	ENSG00000099194.5	SCD	10	Biosynthesis of unsaturated fatty acids; PPAR signaling pathway; Fatty acid metabolism; AMPK signaling pathway	Sterol Regulatory Element-Binding Proteins (SREBP) signalling; SREBF and miR33 in cholesterol and lipid homeostasis; Adipogenesis; Liver X Receptor Pathway; Fatty Acid Biosynthesis; Angiopoietin Like Protein 8 Regulatory Pathway; PPAR signaling pathway	Fatty acyl-CoA biosynthesis; Activation of gene expression by SREBF (SREBP)	18	0	6204.68	32906.8	58492.7	34668.9	6586.83	41509.4	45382.2	9718.13	54955	238434	191112	195832	63351.5	35837.2	5848.48	High	Peak Found	Peak Found	Not Found	Not Found	Not Found	Not Found	Not Found	Not Found	Not Found	Not Found
O14530-2	Isoform 2 of Thioredoxin domain-containing protein 9 OS=Homo sapiens OX=9606 GN=TXNDC9	11	2	2	3	2	188	22.2	5.83	2	cellular homeostasis;metabolic process;regulation of biological process	cytoplasm;nucleus	catalytic activity;protein binding	Pf00085	10190	ENSG00000115514.11	TXNDC9	2				0	0	676353	402615	277439	426060	293886	539861	582379	473266	572362	28481.6	69865.8	115874	85459.4	47397.8	106556	Not Found	Not Found	Not Found	Not Found	Not Found	Not Found	Peak Found	Peak Found	Peak Found	High	Peak Found
O14561	Acyl carrier protein, mitochondrial OS=Homo sapiens OX=9606 GN=NDUFAB1 PE=1 SV=3	6	1	1	1	1	156	17.4	4.93	1	cell organization and biogenesis;metabolic process;transport	cytosol;membrane;mitochondrion;organelle lumen	catalytic activity;metal ion binding;protein binding;transporter activity	Pf00550	4706	ENSG00000004779.9	NDUFAB1	16	Parkinson's disease; Non-alcoholic fatty liver disease (NAFLD); Alzheimer's disease; Huntington's disease; Metabolic pathways; Oxidative phosphorylation	Electron Transport Chain; Oxidative phosphorylation	Mitochondrial Fatty Acid Beta-Oxidation; Glyoxylate metabolism and glycine degradation; Complex I biogenesis	18	0	413752	18851.7	11901.9	431363	450548	505515	367549	62621.4	41730.4	38501.8	51497.8	58545.1	28917.5	150367	61274	Not Found	Not Found	Not Found	Not Found	Peak Found	Not Found	Peak Found	Not Found	Not Found	Peak Found	Peak Found
O14578	Citron Rho-interacting kinase OS=Homo sapiens OX=9606 GN=CIT PE=1 SV=2	18	27	27	56	27	2027	231.3	6.57	27	cell death;cell differentiation;cell division;cell organization and biogenesis;development;metabolic process;regulation of biological process;response to stimulus;transport	cytoplasm;cytosol;membrane	catalytic activity;metal ion binding;motor activity;nucleotide binding;protein binding;structural molecule activity;transporter activity	Pf00038, Pf00069, Pf00130, Pf00169, Pf00433, Pf00780, Pf01496, Pf01576, Pf01636, Pf02463, Pf03962, Pf04111, Pf04156, Pf05557, Pf05622, Pf05667, Pf07714, Pf07888, Pf07926, Pf08614, Pf10174, Pf12128, Pf14531	11113	ENSG00000122966.15	CIT	12		G13 Signaling Pathway	RHO GTPases activate CIT	5	0	3.473e+07	1.70943e+07	6.43704e+06	1.78829e+07	1.15248e+07	6.2888e+06	3.20633e+07	1.63918e+07	7.35213e+06	5.08921e+06	3.81265e+06	5.08051e+06	4.21472e+06	4.06027e+06	4.22768e+06	High	High	High	High	High	High	High	High	High	Peak Found	High
O14579	Coatomer subunit epsilon OS=Homo sapiens OX=9606 GN=COPE PE=1 SV=3	31	6	6	17	6	308	34.5	5.12	6	transport	cytoplasm;cytosol;Golgi;membrane	protein binding;structural molecule activity	Pf04733	11316	ENSG00000105669.13	COPE	19			COPI-dependent Golgi-to-ER retrograde traffic; COPI-mediated anterograde transport	11	0	867623	1.71663e+06	251611	991367	2.47479e+06	2.94508e+06	926684	859516	1.00857e+06	756472	1.44626e+06	1.15974e+06	806835	1.25765e+06	1.07016e+06	Peak Found	High	Peak Found	High	High	High	Peak Found	Peak Found	Peak Found	High	Peak Found
O14617	AP-3 complex subunit delta-1 OS=Homo sapiens OX=9606 GN=AP3D1 PE=1 SV=1	29	24	24	79	24	1153	130.1	8.48	24	cell organization and biogenesis;cellular component movement;metabolic process;regulation of biological process;transport	cytoplasm;Golgi;membrane	transporter activity	Pf01602, Pf06375	8943	ENSG00000065000.15	AP3D1	19	Lysosome			1	0	4.5631e+06	1.17681e+07	5.75512e+06	4.95593e+06	4.96152e+06	6.77586e+06	5.6508e+06	9.02618e+06	7.10771e+06	5.1459e+06	7.9848e+06	5.59804e+06	5.28093e+06	1.2002e+07	8.62699e+06	High	High	High	High	High	High	High	High	High	High	Medium
O14639-6	Isoform 6 of Actin-binding LIM protein 1 OS=Homo sapiens OX=9606 GN=ABLIM1	18	10	10	26	10	748	84.5	8.32	10	cell organization and biogenesis	cytoplasm;cytoskeleton	metal ion binding;protein binding	Pf00412, Pf02209	3983	ENSG00000099204.18	ABLIM1	10				0	0	3.57301e+06	1.81123e+06	1.5061e+06	1.6909e+06	2.44731e+06	591962	1.10559e+06	3.54373e+06	1.80371e+06	6.03298e+06	7.41243e+06	7.9455e+06	9.81853e+06	7.56985e+06	1.00236e+07	High	High	High	High	High	High	Peak Found	Peak Found	High	Peak Found	Medium
O14641	Segment polarity protein dishevelled homolog DVL-2 OS=Homo sapiens OX=9606 GN=DVL2 PE=1 SV=1	22	10	10	22	10	736	78.9	6.02	10	cell organization and biogenesis;development;metabolic process;regulation of biological process;response to stimulus	cytoplasm;cytosol;membrane;nucleus	protein binding	Pf00595, Pf00610, Pf00778, Pf02377, Pf12316	1856	ENSG00000004975.11	DVL2	17	Breast cancer; Basal cell carcinoma; Melanogenesis; mTOR signaling pathway; Pathways in cancer; Signaling pathways regulating pluripotency of stem cells; Hippo signaling pathway; Notch signaling pathway; Wnt signaling pathway; HTLV-I infection	Neural Crest Differentiation; Notch Signaling Pathway; Wnt Signaling Pathway Netpath; Regulation of Wnt/B-catenin Signaling by Small Molecule Compounds; ESC Pluripotency Pathways; Wnt Signaling in Kidney Disease; Wnt Signaling Pathway and Pluripotency; Wnt Signaling Pathway; DNA Damage Response (only ATM dependent)	WNT mediated activation of DVL; Cargo recognition for clathrin-mediated endocytosis; Signaling by Hippo; Degradation of DVL; Negative regulation of TCF-dependent signaling by DVL-interacting proteins; Disassembly of the destruction complex and recruitment of AXIN to the membrane; RHO GTPases Activate Formins; Asymmetric localization of PCP proteins; WNT5A-dependent internalization of FZD4	38	0	1.52486e+06	501932	602255	1.86351e+06	1.59258e+06	1.21623e+06	2.39367e+06	1.63079e+06	1.48844e+06	3.08635e+06	4.93175e+06	4.68957e+06	1.06829e+06	1.80005e+06	1.833e+06	High	High	High	High	High	High	Peak Found	Peak Found	High	Medium	Peak Found
O14646	Chromodomain-helicase-DNA-binding protein 1 OS=Homo sapiens OX=9606 GN=CHD1 PE=1 SV=2	7	7	7	12	7	1710	196.6	7.14	7	cell organization and biogenesis;metabolic process;regulation of biological process	cytoplasm;nucleus	catalytic activity;DNA binding;nucleotide binding;protein binding	Pf00176, Pf00271, Pf00385, Pf11496, Pf13907	1105	ENSG00000153922.10	CHD1	5				0	0	932633	1.78446e+06	1.4205e+06	1.474e+06	382283	2.48928e+06	2.26415e+06	419083	654391	1.25368e+06	776930	883719	702560	675325	813567	High	High	High	Peak Found	Peak Found	High	Peak Found	Peak Found	Peak Found	Peak Found	Peak Found
O14672	Disintegrin and metalloproteinase domain-containing protein 10 OS=Homo sapiens OX=9606 GN=ADAM10 PE=1 SV=1	8	3	3	3	3	748	84.1	7.77	3	cell communication;cell organization and biogenesis;metabolic process;regulation of biological process;response to stimulus;transport	cell surface;cytoplasm;Golgi;membrane;nucleus;organelle lumen	catalytic activity;metal ion binding;protein binding	Pf00200, Pf01421, Pf01562, Pf12785, Pf13574, Pf13582, Pf13583, Pf13688	102	ENSG00000137845.14	ADAM10	15	Epithelial cell signaling in Helicobacter pylori infection; Alzheimer's disease	Alzheimers Disease; Copper homeostasis; Canonical and Non-canonical Notch signaling; Hypertrophy Model	Collagen degradation; Post-translational protein phosphorylation; Activated NOTCH1 Transmits Signal to the Nucleus; Regulation of Insulin-like Growth Factor (IGF) transport and uptake by Insulin-like Growth Factor Binding Proteins (IGFBPs); Constitutive Signaling by NOTCH1 t(7;9)(NOTCH1:M1580_K2555) Translocation Mutant; Signaling by NOTCH4; Constitutive Signaling by NOTCH1 HD+PEST Domain Mutants…	41	0	135590	95875.9	204954	116563	172467	93428.6	122651	217597	63593.4	1.2713e+06	741752	1.20391e+06	568190	382542	467309	High	Peak Found	High	Peak Found	Peak Found	Peak Found	Peak Found	Peak Found	Not Found	Not Found	Peak Found
O14682	Ectoderm-neural cortex protein 1 OS=Homo sapiens OX=9606 GN=ENC1 PE=1 SV=2	12	4	4	6	4	589	66.1	6.84	4	development;metabolic process;regulation of biological process	cytoplasm;cytoskeleton;nucleus	protein binding	Pf00651, Pf01344, Pf07646, Pf07707, Pf13415, Pf13418, Pf13854, Pf13964	8507	ENSG00000171617.13	ENC1	5				0	0																High	High	High	Peak Found	Peak Found	Peak Found	Peak Found	Peak Found	Medium	Peak Found	Peak Found
O14730	Serine/threonine-protein kinase RIO3 OS=Homo sapiens OX=9606 GN=RIOK3 PE=1 SV=2	11	5	5	8	5	519	59.1	5.76	5	defense response;metabolic process;regulation of biological process;response to stimulus	cytoplasm;cytosol;membrane	catalytic activity;metal ion binding;nucleotide binding;protein binding	Pf01163, Pf06293	8780	ENSG00000101782.14	RIOK3	18			Major pathway of rRNA processing in the nucleolus and cytosol	4	0	48223.6	171088	130784	161713	596918	1.55591e+06	63954.4	618887	454473	937727	668384	963380	357676	346771	310324	High	High	High	Peak Found	Peak Found	Peak Found	Peak Found	Peak Found	Peak Found	Peak Found	Peak Found
O14734	Acyl-coenzyme A thioesterase 8 OS=Homo sapiens OX=9606 GN=ACOT8 PE=1 SV=1	12	2	2	3	2	319	35.9	7.56	2	cell organization and biogenesis;metabolic process;regulation of biological process	cytoplasm;mitochondrion;organelle lumen	catalytic activity;protein binding	Pf02551, Pf13622	10005	ENSG00000101473.16	ACOT8	20	Peroxisome; Metabolic pathways; Primary bile acid biosynthesis		Beta-oxidation of pristanoyl-CoA; Synthesis of bile acids and bile salts via 7alpha-hydroxycholesterol; alpha-linolenic acid (ALA) metabolism; Beta-oxidation of very long chain fatty acids	15	0																High	Peak Found	High	Peak Found	Peak Found	Peak Found	Peak Found	Not Found	Not Found	High	Not Found
O14744	Protein arginine N-methyltransferase 5 OS=Homo sapiens OX=9606 GN=PRMT5 PE=1 SV=4	39	20	20	86	20	637	72.6	6.29	20	cell organization and biogenesis;cell proliferation;metabolic process;regulation of biological process	cytoplasm;cytosol;Golgi;nucleus	catalytic activity;DNA binding;nucleotide binding;protein binding	Pf02475, Pf05185	10419	ENSG00000100462.15	PRMT5	14	RNA transport		snRNP Assembly; Regulation of TP53 Activity through Methylation; RMTs methylate histone arginines	13	0	2.78055e+06	7.78015e+06	1.19375e+07	7.08532e+06	8.59017e+06	1.16261e+07	7.2815e+06	7.41009e+06	7.32922e+06	1.72303e+07	1.14768e+07	1.27849e+07	6.39261e+06	7.75552e+06	5.53894e+06	High	High	High	High	High	High	High	High	High	High	High
O14745	Na(+)/H(+) exchange regulatory cofactor NHE-RF1 OS=Homo sapiens OX=9606 GN=SLC9A3R1 PE=1 SV=4	18	4	4	5	4	358	38.8	5.77	4	cell differentiation;cell organization and biogenesis;cellular homeostasis;regulation of biological process;response to stimulus;transport	cytoplasm;cytoskeleton;membrane;nucleus	protein binding;structural molecule activity	Pf00595, Pf09007, Pf13180	9368	ENSG00000109062.11	SLC9A3R1	17				0	0	260648	409755	133794	259386	146189	216955	222047	290186	324783	997149	90170.9	933338	569371	240778	498263	High	Not Found	High	Peak Found	Peak Found	Peak Found	Peak Found	Peak Found	Peak Found	Peak Found	Not Found
O14757	Serine/threonine-protein kinase Chk1 OS=Homo sapiens OX=9606 GN=CHEK1 PE=1 SV=2	13	4	4	13	4	476	54.4	8.25	4	cell death;cell organization and biogenesis;metabolic process;regulation of biological process;response to stimulus	chromosome;cytoplasm;cytoskeleton;cytosol;nucleus	catalytic activity;nucleotide binding;protein binding	Pf00069, Pf07714, Pf14531	1111	ENSG00000149554.12	CHEK1	11	HTLV-I infection; Cell cycle; p53 signaling pathway; Viral carcinogenesis	miRNA Regulation of DNA Damage Response; Cell Cycle; Retinoblastoma (RB) in Cancer; ATR Signaling; ATM Signaling Network in Development and Disease; DNA Damage Response	Chk1/Chk2(Cds1) mediated inactivation of Cyclin B:Cdk1 complex; Ubiquitin Mediated Degradation of Phosphorylated Cdc25A; Presynaptic phase of homologous DNA pairing and strand exchange; Transcriptional Regulation by E2F6; Activation of ATR in response to replication stress; TP53 Regulates Transcription of DNA Repair Genes; Processing of DNA double-strand break ends; Signaling by SCF-KIT; Regulati…	39	0	455320	659788	355345	152926	193021	195346	232533	551861	942530	1.20141e+06	975798	947672	239654	337549	290466	High	High	High	Peak Found	Peak Found	Peak Found	Peak Found	High	High	Peak Found	Peak Found
O14763	Tumor necrosis factor receptor superfamily member 10B OS=Homo sapiens OX=9606 GN=TNFRSF10B PE=1 SV=2	7	2	2	4	2	440	47.8	5.55	2	cell death;cellular component movement;defense response;development;metabolic process;regulation of biological process;response to stimulus	cell surface;membrane	protein binding;receptor activity;signal transducer activity	Pf00020, Pf00531	8795	ENSG00000120889.12	TNFRSF10B	8	Influenza A; Cytokine-cytokine receptor interaction; p53 signaling pathway; Natural killer cell mediated cytotoxicity; Measles; Apoptosis	miRNA Regulation of DNA Damage Response; Apoptosis; Apoptosis-related network due to altered Notch3 in ovarian cancer; DNA Damage Response	Dimerization of procaspase-8; TRAIL signaling; Cell surface interactions at the vascular wall; TP53 Regulates Transcription of Death Receptors and Ligands; Regulation by c-FLIP; CASP8 activity is inhibited	31	0	13078	9464.68	19740.2	61642.3	19874.8	22825.2	12337.1	56939.7	29855.4	144979	398923	274266	11222.3	53627.7	19042.9	High	High	High	Peak Found	Not Found	Peak Found	Not Found	Not Found	Not Found	Not Found	Not Found
O14773	Tripeptidyl-peptidase 1 OS=Homo sapiens OX=9606 GN=TPP1 PE=1 SV=2	13	4	4	7	4	563	61.2	6.48	4	cell differentiation;cell organization and biogenesis;metabolic process	mitochondrion;organelle lumen;vacuole	catalytic activity;metal ion binding;protein binding	Pf09286	1200	ENSG00000166340.15	TPP1	11	Lysosome		XBP1(S) activates chaperone genes	5	0	209049	158232	57703.3	26774.3	26841	12509.9	39207.3	22047.7	59350	539001	334034	473980	210306	115550	182626	High	High	High	High	Peak Found	High	Not Found	Not Found	Not Found	Not Found	Not Found
O14776	Transcription elongation regulator 1 OS=Homo sapiens OX=9606 GN=TCERG1 PE=1 SV=2	15	14	14	32	14	1098	123.8	8.65	14	metabolic process;regulation of biological process	nucleus	protein binding;RNA binding	Pf00397, Pf01846, Pf13949	10915	ENSG00000113649.11	TCERG1	5	Spliceosome			1	0	3.7616e+06	2.79117e+06	3.06782e+06	4.43305e+06	3.1399e+06	3.70668e+06	3.00385e+06	1.57851e+06	2.92614e+06	3.20104e+06	3.54942e+06	3.30405e+06	2.50922e+06	3.16633e+06	3.30954e+06	High	High	High	High	High	High	Peak Found	Peak Found	Peak Found	Peak Found	Peak Found
O14777	Kinetochore protein NDC80 homolog OS=Homo sapiens OX=9606 GN=NDC80 PE=1 SV=1	33	13	13	26	13	642	73.9	5.6	13	cell division;cell organization and biogenesis;metabolic process;regulation of biological process;transport	chromosome;cytosol;membrane;nucleus	protein binding;structural molecule activity;transporter activity	Pf01496, Pf03801, Pf04111, Pf12128, Pf13166	10403	ENSG00000080986.12	NDC80	18			Amplification of signal from unattached kinetochores via a MAD2 inhibitory signal; Separation of Sister Chromatids; Resolution of Sister Chromatid Cohesion; RHO GTPases Activate Formins	16	0	655214	1.14903e+06	419775	458386	2.892e+06	1.01512e+06	566576	2.28682e+06	2.39513e+06	4.50228e+06	2.99035e+06	4.11643e+06	553009	686386	603627	High	High	High	Peak Found	High	Peak Found	Peak Found	Peak Found	Peak Found	Peak Found	Peak Found
O14802	DNA-directed RNA polymerase III subunit RPC1 OS=Homo sapiens OX=9606 GN=POLR3A PE=1 SV=2	8	8	8	12	8	1390	155.5	8.48	8	defense response;metabolic process;regulation of biological process;response to stimulus	cytosol;membrane;nucleus	catalytic activity;DNA binding;metal ion binding	Pf00623, Pf04983, Pf04997, Pf04998, Pf05000	11128	ENSG00000148606.12	POLR3A	10	RNA polymerase; Purine metabolism; Metabolic pathways; Cytosolic DNA-sensing pathway; Epstein-Barr virus infection; Pyrimidine metabolism		RNA Polymerase III Abortive And Retractive Initiation; RNA Polymerase III Transcription Termination; RNA Polymerase III Transcription Initiation From Type 1 Promoter; RNA Polymerase III Transcription Initiation From Type 3 Promoter; Cytosolic sensors of pathogen-associated DNA ; RNA Polymerase III Chain Elongation; RNA Polymerase III Transcription Initiation From Type 2 Promoter	18	0	200659	142338	127520	458482	143421	154700	1.34688e+06	129479	186035	620321	293321	507410	76675.4	215246	140350	High	High	High	High	High	Peak Found	Medium	Not Found	Peak Found	Peak Found	Peak Found
O14818	Proteasome subunit alpha type-7 OS=Homo sapiens OX=9606 GN=PSMA7 PE=1 SV=1	65	17	18	83	17	248	27.9	8.46	17	metabolic process;regulation of biological process;response to stimulus;transport	cytoplasm;cytosol;nucleus;proteasome	catalytic activity;nucleotide binding;protein binding	Pf00227, Pf10584	5688	ENSG00000101182.14	PSMA7	20	Proteasome	Proteasome Degradation	Regulation of RAS by GAPs; CDT1 association with the CDC6:ORC:origin complex; Downstream TCR signaling; UCH proteinases; NIK-->noncanonical NF-kB signaling; Hh mutants that don't undergo autocatalytic processing are degraded by ERAD; SCF-beta-TrCP mediated degradation of Emi1; Cross-presentation of soluble exogenous antigens (endosomes); Separation of Sister Chromatids; Vpu mediated degradation o…	150	0	5.64315e+06	3.83253e+06	5.70583e+06	7.7228e+06	2.39077e+06	6.20041e+06	1.13199e+07	2.49089e+06	5.0223e+06	3.62943e+07	2.90966e+07	3.31274e+07	4.40739e+06	6.05428e+06	3.86833e+06	High	High	High	High	High	High	High	Peak Found	High	High	High
O14874	[3-methyl-2-oxobutanoate dehydrogenase [lipoamide]] kinase, mitochondrial OS=Homo sapiens OX=9606 GN=BCKDK PE=1 SV=2	25	7	8	19	7	412	46.3	8.82	7	metabolic process	mitochondrion;organelle lumen	catalytic activity;nucleotide binding;protein binding	Pf02518, Pf10436	10295	ENSG00000103507.13	BCKDK	16			Branched-chain amino acid catabolism	3	0	662868	912215	247687	3.62663e+06	2.23819e+06	1.22312e+06	4.99394e+06	2.39289e+06	895517	1.34995e+06	4.33962e+06	2.40781e+06	1.29249e+06	477179	828564	High	High	High	High	Peak Found	Peak Found	High	High	Peak Found	High	High
O14893	Gem-associated protein 2 OS=Homo sapiens OX=9606 GN=GEMIN2 PE=1 SV=1	13	2	2	5	2	280	31.6	5.58	2	cell organization and biogenesis;metabolic process;transport	cytoplasm;cytosol;nucleus;spliceosomal complex	protein binding	Pf04938	8487	ENSG00000092208.16	GEMIN2	14	RNA transport		snRNP Assembly	4	0	1.25346e+06	324814	482645	65634.2	114713	57044.4	56235	743880	70728	401792	535376	511260	76600.4	94227.9	202303	High	High	High	Peak Found	Peak Found	Peak Found	Peak Found	Peak Found	Not Found	Not Found	Not Found
O14907	Tax1-binding protein 3 OS=Homo sapiens OX=9606 GN=TAX1BP3 PE=1 SV=2	14	1	1	5	1	124	13.7	8.48	1	regulation of biological process;response to stimulus	cytoplasm;cytoskeleton;cytosol;membrane;nucleus	protein binding	Pf00595, Pf13180	30851	ENSG00000213977.7	TAX1BP3	17			RHO GTPases Activate Rhotekin and Rhophilins	4	0	696956	217729	135122	1.38608e+06	540378	562868	666241	133145	141049	445910	445552	494795	62841.7	230527	166472	Peak Found	High	High	Peak Found	Peak Found	Peak Found	Peak Found	Peak Found	Peak Found	High	Peak Found
O14908	PDZ domain-containing protein GIPC1 OS=Homo sapiens OX=9606 GN=GIPC1 PE=1 SV=2	67	15	15	54	15	333	36	6.28	15	cell communication;cellular component movement;regulation of biological process;response to stimulus;transport	cytoplasm;cytosol;membrane	protein binding	Pf00595	10755	ENSG00000123159.15	GIPC1	19		VEGFA-VEGFR2 Signaling Pathway		1	0	7.49599e+06	9.83515e+06	5.78129e+06	8.19567e+06	1.07555e+07	4.54674e+06	6.15449e+06	1.06935e+07	4.79273e+06	9.52207e+06	7.23853e+06	8.00085e+06	4.74264e+06	4.84832e+06	4.1233e+06	High	High	High	High	High	High	High	High	Peak Found	High	High
O14929	Histone acetyltransferase type B catalytic subunit OS=Homo sapiens OX=9606 GN=HAT1 PE=1 SV=1	34	10	11	26	10	419	49.5	5.69	10	cell organization and biogenesis;metabolic process;regulation of biological process;response to stimulus	cytoplasm;nucleus	catalytic activity;protein binding	Pf10394	8520		HAT1	2	Alcoholism		HATs acetylate histones	4	0	759398	2.01717e+06	1.72075e+06	1.19876e+06	1.51925e+06	554903	2.48571e+06	3.73642e+06	1.27852e+06	1.00454e+07	7.4368e+06	7.9596e+06	1.13058e+06	2.56309e+06	1.51273e+06	High	High	High	High	High	High	High	Medium	Peak Found	High	Peak Found
O14936	Peripheral plasma membrane protein CASK OS=Homo sapiens OX=9606 GN=CASK PE=1 SV=3	13	8	8	8	8	926	105.1	6.43	8	metabolic process;regulation of biological process;transport	cytoplasm;cytoskeleton;cytosol;membrane;nucleus	catalytic activity;nucleotide binding;protein binding	Pf00018, Pf00069, Pf00595, Pf00625, Pf02828, Pf07653, Pf07714, Pf13180, Pf14604	8573	ENSG00000147044.20	CASK	X	Tight junction	Parkin-Ubiquitin Proteasomal System pathway	Nephrin family interactions; Dopamine Neurotransmitter Release Cycle; Neurexins and neuroligins; Syndecan interactions	13	0	1.7175e+06	1.2807e+06	704986	1.35777e+06	846871	1.55886e+06	738076	588064	1.33327e+06	891709	765957	757248	808731	379276	602711	High	Peak Found	Peak Found	High	Peak Found	Peak Found	Peak Found	Peak Found	Peak Found	Peak Found	Medium
O14949	Cytochrome b-c1 complex subunit 8 OS=Homo sapiens OX=9606 GN=UQCRQ PE=1 SV=4	16	1	1	2	1	82	9.9	10.08	1	metabolic process;transport	membrane;mitochondrion	catalytic activity;transporter activity	Pf02939, Pf13166	27089	ENSG00000164405.10	UQCRQ	5	Metabolic pathways; Parkinson's disease; Oxidative phosphorylation; Cardiac muscle contraction; Non-alcoholic fatty liver disease (NAFLD); Alzheimer's disease; Huntington's disease	Electron Transport Chain	Respiratory electron transport	12	0	40817.4	29424.7	20176.4	146375	134760	21866	229995	325948	53793.7	1.01951e+06	898379	1.02387e+06	95284.7	53982.8	27053.2	Peak Found	High	High	Peak Found	Peak Found	Not Found	Peak Found	Peak Found	Not Found	Peak Found	Peak Found
O14950	Myosin regulatory light chain 12B OS=Homo sapiens OX=9606 GN=MYL12B PE=1 SV=2	66	11	16	148	11	172	19.8	4.84	11	regulation of biological process;response to stimulus	cytosol	metal ion binding;protein binding	Pf00036, Pf13202, Pf13405, Pf13833	103910; 10627	ENSG00000118680.12	MYL12B; MYL12A	18	Tight junction; Leukocyte transendothelial migration; Focal adhesion; Platelet activation; Regulation of actin cytoskeleton	Human Thyroid Stimulating Hormone (TSH) signaling pathway	RHO GTPases activate PAKs; EPHA-mediated growth cone collapse; RHO GTPases Activate ROCKs; Sema4D induced cell migration and growth-cone collapse; Smooth Muscle Contraction; RHO GTPases activate CIT; RHO GTPases activate PKNs	22	0	1.29975e+08	3.87189e+07	5.30783e+07	1.34452e+08	4.81794e+07	5.43259e+07	1.21681e+08	2.44845e+07	4.774e+07	3.52884e+07	4.21235e+07	4.54647e+07	6.15812e+07	5.84981e+07	7.04651e+07	High	High	High	High	High	High	High	High	High	High	High
O14964	Hepatocyte growth factor-regulated tyrosine kinase substrate OS=Homo sapiens OX=9606 GN=HGS PE=1 SV=1	11	7	7	13	7	777	86.1	6.16	7	cell communication;cell organization and biogenesis;metabolic process;regulation of biological process;response to stimulus;transport	cytoplasm;cytosol;endosome;membrane;vacuole	catalytic activity;metal ion binding;protein binding	Pf00790, Pf01363, Pf09770, Pf12210, Pf13388	9146	ENSG00000185359.12	HGS	17	Phagosome; Endocytosis	TGF-beta Signaling Pathway; VEGFA-VEGFR2 Signaling Pathway; EGF/EGFR Signaling Pathway	Cargo recognition for clathrin-mediated endocytosis; Negative regulation of MET activity; Ub-specific processing proteases; EGFR downregulation; InlB-mediated entry of Listeria monocytogenes into host cell; Lysosome Vesicle Biogenesis; Endosomal Sorting Complex Required For Transport (ESCRT)	27	0	613585	592028	236929	872582	1.39824e+06	2.4485e+06	970181	797238	766255	2.58758e+06	2.307e+06	2.79467e+06	763092	741356	746773	High	High	High	Medium	Peak Found	Peak Found	Peak Found	Peak Found	Peak Found	Peak Found	High
O14965	Aurora kinase A OS=Homo sapiens OX=9606 GN=AURKA PE=1 SV=2	55	17	17	97	17	403	45.8	9.39	17	cell division;cell growth;cell organization and biogenesis;metabolic process;regulation of biological process;response to stimulus	cytoplasm;cytoskeleton;cytosol;nucleus	catalytic activity;nucleotide binding;protein binding	Pf00069, Pf01636, Pf07714, Pf14531	6790		AURKA	20	Oocyte meiosis	Gastric Cancer Network 1; EGF/EGFR Signaling Pathway	FBXL7 down-regulates AURKA during mitotic entry and in early mitosis; Interaction between PHLDA1 and AURKA; Regulation of PLK1 Activity at G2/M Transition; AURKA Activation by TPX2; TP53 Regulates Transcription of Genes Involved in G2 Cell Cycle Arrest; SUMOylation of DNA replication proteins; APC/C:Cdh1 mediated degradation of Cdc20 and other APC/C:Cdh1 targeted proteins in late mitosis/early G1…	27	0	4.48971e+06	6.46152e+06	5.60653e+06	3.91698e+06	5.42052e+06	5.65315e+06	4.47006e+06	7.11562e+06	9.54299e+06	1.7894e+07	1.6672e+07	1.66927e+07	7.43696e+06	7.85198e+06	7.46761e+06	High	High	High	High	High	High	High	High	High	Peak Found	High
O14974	Protein phosphatase 1 regulatory subunit 12A OS=Homo sapiens OX=9606 GN=PPP1R12A PE=1 SV=1	50	63	71	389	63	1030	115.2	5.4	63	cell organization and biogenesis;metabolic process;regulation of biological process;response to stimulus	chromosome;cytoplasm;cytoskeleton;cytosol	enzyme regulator activity;protein binding;signal transducer activity	Pf00023, Pf03961, Pf12796, Pf13606, Pf13637, Pf13857	4659	ENSG00000058272.16	PPP1R12A	12	Regulation of actin cytoskeleton; cGMP-PKG signaling pathway; Focal adhesion; cAMP signaling pathway; Proteoglycans in cancer; Oxytocin signaling pathway; Vascular smooth muscle contraction; Platelet activation	Focal Adhesion; Regulation of Actin Cytoskeleton	RHO GTPases activate PAKs; RHO GTPases Activate ROCKs; Regulation of PLK1 Activity at G2/M Transition; RHO GTPases activate PKNs; RHO GTPases activate CIT	22	0	9.78059e+07	6.26228e+07	1.07752e+08	5.20162e+07	8.71588e+07	8.29718e+07	4.804e+07	5.65042e+07	9.02705e+07	5.39209e+07	5.79788e+07	6.75637e+07	9.91952e+07	7.77308e+07	1.13173e+08	High	High	High	High	High	High	High	High	High	High	High
O14976	Cyclin-G-associated kinase OS=Homo sapiens OX=9606 GN=GAK PE=1 SV=2	8	7	7	10	7	1311	143.1	5.73	7	cell organization and biogenesis;metabolic process;regulation of biological process;transport	cytoplasm;cytosol;Golgi;membrane	catalytic activity;nucleotide binding;protein binding	Pf00069, Pf00226, Pf07714, Pf10409	2580	ENSG00000178950.16	GAK	4			Golgi Associated Vesicle Biogenesis; Clathrin-mediated endocytosis	6	0	146223	1.19916e+06	375301	220612	309631	167158	117537	960744	109041	675293	650064	863642	571606	932684	604740	High	High	High	Medium	High	High	Peak Found	Peak Found	Not Found	Peak Found	Peak Found
O14979-2	Isoform 2 of Heterogeneous nuclear ribonucleoprotein D-like OS=Homo sapiens OX=9606 GN=HNRNPDL	51	18	19	122	18	301	33.6	7.31	18	metabolic process;regulation of biological process;response to stimulus	cytosol	DNA binding;protein binding;RNA binding	Pf00076, Pf13893, Pf14259	9987	ENSG00000152795.17	HNRNPDL; HNRPDL	4				0	0	8.26355e+06	5.13862e+07	3.78138e+07	7.51781e+06	1.84981e+07	3.0162e+07	1.10156e+07	3.10786e+07	3.36345e+07	2.66299e+07	3.88017e+07	3.93076e+07	2.84398e+07	2.62545e+07	3.30939e+07	High	High	High	High	High	High	High	High	High	High	High
O14980	Exportin-1 OS=Homo sapiens OX=9606 GN=XPO1 PE=1 SV=1	41	34	35	198	34	1071	123.3	6.06	34	cell organization and biogenesis;regulation of biological process;response to stimulus;transport	chromosome;cytoplasm;cytosol;membrane;nucleus	protein binding;RNA binding;transporter activity	Pf03810, Pf08389, Pf08767	7514	ENSG00000082898.16	XPO1	2	Epstein-Barr virus infection; RNA transport; Ribosome biogenesis in eukaryotes; Influenza A; HTLV-I infection	eIF5A regulation in response to inhibition of the nuclear export system	Rev-mediated nuclear export of HIV RNA; Downregulation of TGF-beta receptor signaling; NEP/NS2 Interacts with the Cellular Export Machinery; Cyclin A/B1/B2 associated events during G2/M transition; Amplification of signal from unattached kinetochores via a MAD2 inhibitory signal; Deactivation of the beta-catenin transactivating complex; Separation of Sister Chromatids; Resolution of Sister Chroma…	49	0	1.33418e+07	2.29613e+07	1.33086e+07	1.51355e+07	2.09194e+07	2.37777e+07	2.40923e+07	1.4383e+07	2.07365e+07	1.97002e+07	4.14596e+07	2.52277e+07	2.14332e+07	3.44106e+07	2.21726e+07	High	High	High	High	High	High	High	High	High	High	High
O15014	Zinc finger protein 609 OS=Homo sapiens OX=9606 GN=ZNF609 PE=1 SV=2	2	1	1	3	1	1411	151.1	8.03	1	development;metabolic process;regulation of biological process	nucleus	metal ion binding		23060	ENSG00000180357.9	ZNF609	15				0	0	535554	101481	6260.17	326855	29437.7	2277	951863	26002.2	4784.14	279015	40773.3	320526	52085.1	133396	223201	High	Not Found	High	Not Found	Peak Found	High	Peak Found	Not Found	Not Found	Peak Found	Not Found
O15020	Spectrin beta chain, non-erythrocytic 2 OS=Homo sapiens OX=9606 GN=SPTBN2 PE=1 SV=3	29	49	49	167	49	2390	271.2	6.11	49	cell organization and biogenesis;cellular component movement;metabolic process;regulation of biological process;response to stimulus;transport	cytoplasm;cytoskeleton;cytosol;membrane	protein binding;structural molecule activity	Pf00169, Pf00307, Pf00435, Pf11971, Pf12128, Pf15410	6712	ENSG00000173898.11	SPTBN2	11			Interaction between L1 and Ankyrins; COPI-mediated anterograde transport; MHC class II antigen presentation; RAF/MAP kinase cascade; NCAM signaling for neurite out-growth; Interleukin-20 family signaling	23	0	1.83392e+07	1.70257e+07	1.24985e+07	1.07998e+07	2.42219e+07	1.5399e+07	3.33809e+07	2.11792e+07	1.98341e+07	1.70378e+07	1.6759e+07	1.69696e+07	2.03035e+07	1.47286e+07	2.02702e+07	High	High	High	High	High	High	High	High	High	High	High
O15042	U2 snRNP-associated SURP motif-containing protein OS=Homo sapiens OX=9606 GN=U2SURP PE=1 SV=2	30	21	21	64	21	1029	118.2	8.47	21	metabolic process	nucleus	protein binding;RNA binding	Pf00076, Pf01805, Pf08312, Pf13893, Pf14259	23350	ENSG00000163714.17	U2SURP	3	Spliceosome		mRNA Splicing - Major Pathway	5	0	6.03213e+06	1.27548e+07	4.9075e+06	3.52131e+06	6.66846e+06	7.26689e+06	3.43558e+06	9.34747e+06	8.50955e+06	5.21685e+06	7.80562e+06	5.36898e+06	5.92913e+06	6.88515e+06	6.58164e+06	High	High	High	High	High	High	Peak Found	High	High	Peak Found	High
O15067	Phosphoribosylformylglycinamidine synthase OS=Homo sapiens OX=9606 GN=PFAS PE=1 SV=4	26	21	21	53	21	1338	144.6	5.76	21	metabolic process;response to stimulus	cytoplasm;cytosol	catalytic activity;metal ion binding;nucleotide binding	Pf00586, Pf02769, Pf13507	5198	ENSG00000178921.13	PFAS	17	Purine metabolism; Metabolic pathways		Purine ribonucleoside monophosphate biosynthesis	6	0	1.56064e+06	4.37214e+06	1.47094e+06	2.50553e+06	3.98992e+06	1.75676e+06	5.3091e+06	5.70291e+06	1.74989e+06	1.24433e+07	7.87272e+06	1.13519e+07	2.94251e+06	2.96496e+06	2.86956e+06	High	High	High	High	High	High	High	High	Peak Found	Peak Found	High
O15084-1	Isoform 3 of Serine/threonine-protein phosphatase 6 regulatory ankyrin repeat subunit A OS=Homo sapiens OX=9606 GN=ANKRD28	12	7	7	12	7	1086	116.5	6.18	7	cell organization and biogenesis	cytosol;membrane	protein binding	Pf00023, Pf12796, Pf13606, Pf13637, Pf13857	23243		ANKRD28	3				0	0	255579	1.32496e+06	340674	235178	1.02305e+06	597475	673863	848738	492960	807458	1.28767e+06	975085	632608	1.12786e+06	881252	High	High	Peak Found	Peak Found	High	Peak Found	Peak Found	Peak Found	High	Peak Found	Peak Found
O15085	Rho guanine nucleotide exchange factor 11 OS=Homo sapiens OX=9606 GN=ARHGEF11 PE=1 SV=1	1	1	1	2	1	1522	167.6	5.5	1	cell organization and biogenesis;cellular component movement;regulation of biological process;response to stimulus	cytoplasm;cytosol;membrane	enzyme regulator activity;protein binding	Pf00595, Pf00615, Pf00621, Pf09128, Pf13180	9826	ENSG00000132694.18	ARHGEF11	1	Vascular smooth muscle contraction; Pathways in cancer		G alpha (12/13) signalling events; NRAGE signals death through JNK; Sema4D induced cell migration and growth-cone collapse; Rho GTPase cycle; Signalling by NGF	18	0																Not Found	Not Found	Not Found	High	Not Found	High	Not Found	Not Found	Not Found	Not Found	Not Found
O15091	Mitochondrial ribonuclease P catalytic subunit OS=Homo sapiens OX=9606 GN=PRORP PE=1 SV=2	39	17	17	33	17	583	67.3	8.78	17	metabolic process	mitochondrion;nucleus;organelle lumen	catalytic activity;protein binding		9692	ENSG00000100890.15; ENSG00000258790.1	KIAA0391	14			tRNA processing in the mitochondrion; rRNA processing in the mitochondrion	5	0	1.9688e+06	1.58222e+06	3.37897e+06	5.04251e+06	2.98316e+06	6.06627e+06	4.98429e+06	7.83738e+06	4.93262e+06	3.46376e+06	1.23758e+07	5.16752e+06	967794	1.1155e+06	986341	High	High	High	Peak Found	Peak Found	Peak Found	High	High	High	High	Peak Found
O15116	U6 snRNA-associated Sm-like protein LSm1 OS=Homo sapiens OX=9606 GN=LSM1 PE=1 SV=1	30	3	3	6	3	133	15.2	5.22	3	metabolic process;regulation of biological process	cytoplasm;cytosol;nucleus	protein binding;RNA binding	Pf01423	27257	ENSG00000175324.9	LSM1	8	RNA degradation		mRNA decay by 5' to 3' exoribonuclease	4	0	43684.1	490267	61976.2	54083.8	169704	59932.9	61878.4	82289.8	9117.38	54230.6	47462.7	49685.3	39838.5	10641.7	34894.5	Peak Found	Peak Found	Peak Found	High	High	High	Peak Found	Peak Found	Not Found	Peak Found	Peak Found
O15143	Actin-related protein 2/3 complex subunit 1B OS=Homo sapiens OX=9606 GN=ARPC1B PE=1 SV=3	60	21	21	134	21	372	40.9	8.35	21	cell organization and biogenesis;cellular component movement;regulation of biological process;response to stimulus	cytoplasm;cytoskeleton;cytosol	protein binding;structural molecule activity	Pf00400	10095	ENSG00000130429.12	ARPC1B	7	Bacterial invasion of epithelial cells; Pathogenic Escherichia coli infection; Fc gamma R-mediated phagocytosis; Salmonella infection; Shigellosis; Regulation of actin cytoskeleton; Endocytosis	Pathogenic Escherichia coli infection; Microglia Pathogen Phagocytosis Pathway	Regulation of actin dynamics for phagocytic cup formation; EPHB-mediated forward signaling; RHO GTPases Activate WASPs and WAVEs	21	0	1.32922e+07	1.41274e+07	1.26307e+07	1.68853e+07	1.50475e+07	1.89608e+07	1.69106e+07	1.47736e+07	1.61985e+07	3.66933e+07	3.38065e+07	2.91417e+07	2.69739e+07	2.84509e+07	2.17269e+07	High	High	High	High	High	High	High	High	High	High	High
O15144	Actin-related protein 2/3 complex subunit 2 OS=Homo sapiens OX=9606 GN=ARPC2 PE=1 SV=1	51	19	20	93	19	300	34.3	7.36	19	cell organization and biogenesis;cellular component movement;regulation of biological process;response to stimulus	cytoplasm;cytoskeleton;cytosol;endosome;membrane	protein binding;structural molecule activity	Pf04045	10109	ENSG00000163466.15	ARPC2	2	Bacterial invasion of epithelial cells; Pathogenic Escherichia coli infection; Fc gamma R-mediated phagocytosis; Salmonella infection; Shigellosis; Regulation of actin cytoskeleton; Endocytosis	Pathogenic Escherichia coli infection	EPHB-mediated forward signaling; Clathrin-mediated endocytosis; RHO GTPases Activate WASPs and WAVEs; Regulation of actin dynamics for phagocytic cup formation	23	0	2.41482e+07	8.08063e+06	4.14022e+06	1.57585e+07	1.01187e+07	7.20112e+06	2.11175e+07	9.08293e+06	4.94316e+06	1.03924e+07	1.42417e+07	9.96738e+06	1.56396e+07	1.78618e+07	1.19767e+07	High	High	High	High	High	High	High	High	High	High	High
O15145	Actin-related protein 2/3 complex subunit 3 OS=Homo sapiens OX=9606 GN=ARPC3 PE=1 SV=3	60	9	11	61	9	178	20.5	8.59	9	cell organization and biogenesis;cellular component movement;regulation of biological process;response to stimulus	cytoplasm;cytoskeleton;cytosol;membrane	protein binding;structural molecule activity	Pf04062	10094	ENSG00000111229.15	ARPC3	12	Bacterial invasion of epithelial cells; Endocytosis; Salmonella infection; Fc gamma R-mediated phagocytosis; Regulation of actin cytoskeleton; Pathogenic Escherichia coli infection; Shigellosis	Pathogenic Escherichia coli infection	EPHB-mediated forward signaling; Clathrin-mediated endocytosis; RHO GTPases Activate WASPs and WAVEs; Regulation of actin dynamics for phagocytic cup formation	23	0	9.10998e+06	6.94254e+06	9.22979e+06	6.5469e+06	7.87396e+06	1.2554e+07	9.30381e+06	7.29512e+06	1.04582e+07	2.76705e+07	1.8138e+07	1.99346e+07	1.33868e+07	1.42088e+07	1.13454e+07	High	High	High	High	High	High	High	High	High	High	Medium
O15160	DNA-directed RNA polymerases I and III subunit RPAC1 OS=Homo sapiens OX=9606 GN=POLR1C PE=1 SV=1	40	11	12	62	11	346	39.2	5.5	11	metabolic process;regulation of biological process	cytosol;nucleus	catalytic activity;DNA binding;protein binding	Pf01000, Pf01193	9533	ENSG00000171453.17	POLR1C	6	Purine metabolism; Metabolic pathways; Cytosolic DNA-sensing pathway; Epstein-Barr virus infection; Pyrimidine metabolism; RNA polymerase		RNA Polymerase III Abortive And Retractive Initiation; RNA Polymerase III Transcription Termination; RNA Polymerase I Transcription Termination; RNA Polymerase I Chain Elongation; NoRC negatively regulates rRNA expression; RNA Polymerase III Transcription Initiation From Type 1 Promoter; RNA Polymerase III Transcription Initiation From Type 3 Promoter; RNA Polymerase I Promoter Escape; B-WICH com…	29	0	2.84775e+06	5.9019e+06	6.91513e+06	3.97345e+06	2.18279e+06	3.22358e+06	3.2088e+06	2.25418e+06	2.92797e+06	7.21135e+06	5.72014e+06	7.63989e+06	2.49611e+06	3.68742e+06	3.55826e+06	High	High	High	High	High	High	High	High	High	High	High
O15162	Phospholipid scramblase 1 OS=Homo sapiens OX=9606 GN=PLSCR1 PE=1 SV=1	17	3	3	4	3	318	35	4.94	3	cell death;cell organization and biogenesis;defense response;metabolic process;regulation of biological process;response to stimulus	cytosol;Golgi;membrane;nucleus	DNA binding;metal ion binding;protein binding;transporter activity	Pf03803	5359	ENSG00000188313.12	PLSCR1	3		EGF/EGFR Signaling Pathway		1	0	193336	212618	36969.2	8168.78	254939	27400.2	60206.8	56800.9	266406	374900	175867	294688	24706.8	61429.5	50985.2	High	Peak Found	High	Not Found	Not Found	Not Found	Not Found	Not Found	Peak Found	Not Found	Peak Found
O15213	WD repeat-containing protein 46 OS=Homo sapiens OX=9606 GN=WDR46 PE=1 SV=3	24	10	10	19	10	610	68	9.67	10	metabolic process	nucleus	protein binding;RNA binding	Pf00400, Pf08149	9277	ENSG00000227057.9	WDR46	6			Major pathway of rRNA processing in the nucleolus and cytosol; rRNA modification in the nucleus and cytosol	5	0	1.67423e+06	3.61168e+06	1.49047e+06	2.43881e+06	1.37753e+06	1.58931e+06	1.1594e+06	5.61549e+06	1.34358e+06	1.88047e+06	2.36142e+06	2.04911e+06	1.18085e+06	1.14178e+06	1.04669e+06	High	High	High	High	High	High	Peak Found	Medium	Peak Found	Peak Found	Peak Found
O15226	NF-kappa-B-repressing factor OS=Homo sapiens OX=9606 GN=NKRF PE=1 SV=2	27	12	12	17	12	690	77.6	8.79	12	metabolic process;regulation of biological process	nucleus	DNA binding;protein binding;RNA binding	Pf00035, Pf01424, Pf01585, Pf12656	55922	ENSG00000186416.13	NKRF	X				0	0	1.58411e+06	2.80984e+06	1.18499e+06	1.3e+06	1.72294e+06	1.00575e+06	1.16876e+06	2.0399e+06	1.17378e+06	3.394e+06	2.65234e+06	3.19852e+06	1.31722e+06	1.32439e+06	1.24694e+06	High	High	High	Peak Found	High	High	Peak Found	Peak Found	Peak Found	Peak Found	Peak Found
O15230	Laminin subunit alpha-5 OS=Homo sapiens OX=9606 GN=LAMA5 PE=1 SV=8	1	2	2	3	2	3695	399.5	7.02	2	cell differentiation;cell organization and biogenesis;cell proliferation;cellular component movement;regulation of biological process;response to stimulus;transport	extracellular;membrane;nucleus	catalytic activity;motor activity;protein binding;structural molecule activity	Pf00052, Pf00053, Pf00054, Pf00055, Pf00529, Pf01576, Pf02210, Pf06008, Pf06009, Pf12795, Pf13514, Pf13747	3911	ENSG00000130702.15	LAMA5	20	Metabolic pathways; Toxoplasmosis; Small cell lung cancer; Amoebiasis; PI3K-Akt signaling pathway; ECM-receptor interaction; Focal adhesion; Pathways in cancer	Alpha 6 Beta 4 signaling pathway; Primary Focal Segmental Glomerulosclerosis FSGS; Focal Adhesion; Focal Adhesion-PI3K-Akt-mTOR-signaling pathway; Inflammatory Response Pathway	ECM proteoglycans; Laminin interactions; Degradation of the extracellular matrix; MET activates PTK2 signaling; Interleukin-4 and 13 signaling; Non-integrin membrane-ECM interactions	27	0	3553.89	1.23359e+06	849924	32874.1	289204	509435	36233.3	483965	164890	348144	1.07075e+06	639904	205449	490067	1.28098e+06	High	Peak Found	High	Peak Found	Peak Found	Peak Found	Not Found	Peak Found	Peak Found	Not Found	Peak Found
O15231	Zinc finger protein 185 OS=Homo sapiens OX=9606 GN=ZNF185 PE=1 SV=3	8	3	3	4	3	689	73.5	7.01	3		cytoplasm;cytoskeleton	metal ion binding;protein binding	Pf00412	7739	ENSG00000147394.18	ZNF185	X				0	0	166448	234517	57004.1	50501.5	779472	247489	8388.16	404713	254759	95707.3	21131.5	110578	188248	90221.5	192446	Medium	Peak Found	Peak Found	High	Peak Found	High	Peak Found	Peak Found	Peak Found	Peak Found	Peak Found
O15234	Protein CASC3 OS=Homo sapiens OX=9606 GN=CASC3 PE=1 SV=2	19	11	13	43	11	703	76.2	6.48	11	metabolic process;regulation of biological process;transport	cytoplasm;cytosol;membrane;nucleus	protein binding;RNA binding	Pf09405	22794	ENSG00000108349.16	CASC3	17	mRNA surveillance pathway; RNA transport		mRNA 3'-end processing; mRNA Splicing - Major Pathway; Cleavage of Growing Transcript in the Termination Region ; Regulation of expression of SLITs and ROBOs; Transport of Mature mRNA derived from an Intron-Containing Transcript; Nonsense Mediated Decay (NMD) enhanced by the Exon Junction Complex (EJC)	19	0	8.99126e+06	5.66161e+06	3.23019e+06	3.76521e+06	8.26388e+06	3.72823e+06	4.1027e+06	6.83667e+06	4.31546e+06	2.81644e+06	4.49992e+06	4.23996e+06	4.38706e+06	3.81441e+06	6.31515e+06	High	High	High	High	High	High	High	High	High	High	High
O15235	28S ribosomal protein S12, mitochondrial OS=Homo sapiens OX=9606 GN=MRPS12 PE=1 SV=1	60	5	5	16	5	138	15.2	10.29	5	cell organization and biogenesis;metabolic process	membrane;mitochondrion;ribosome	protein binding;RNA binding;structural molecule activity	Pf00164	6183	ENSG00000283018.1; ENSG00000128626.11	MRPS12	19; CHR_HG26_PATCH	Ribosome		Mitochondrial translation initiation; Mitochondrial translation elongation; Mitochondrial translation termination	7	0	295835	416984	269508	827807	1.5113e+06	1.15307e+06	958833	2.46144e+06	1.9923e+06	2.85588e+06	3.46045e+06	3.06679e+06	324989	430708	606450	High	High	High	Peak Found	Peak Found	Peak Found	High	High	High	High	Peak Found
O15269	Serine palmitoyltransferase 1 OS=Homo sapiens OX=9606 GN=SPTLC1 PE=1 SV=1	5	2	2	2	2	473	52.7	6.01	2	metabolic process	endoplasmic reticulum;membrane	catalytic activity;protein binding	Pf00155	10558	ENSG00000090054.13	SPTLC1	9	Sphingolipid metabolism; Metabolic pathways; Sphingolipid signaling pathway	Sphingolipid Metabolism	Sphingolipid de novo biosynthesis	8	0	49979.4	48073.2	20375.6	54495.5	139984	34644	33728	174300	82698.5	292037	60334.3	209779	6743.76	40388.3	26942.6	High	Peak Found	Peak Found	Not Found	Not Found	Peak Found	Not Found	Peak Found	Peak Found	Not Found	Peak Found
O15270	Serine palmitoyltransferase 2 OS=Homo sapiens OX=9606 GN=SPTLC2 PE=1 SV=1	10	4	4	5	4	562	62.9	7.78	4	metabolic process	endoplasmic reticulum;membrane;mitochondrion	catalytic activity	Pf00155, Pf01212	9517	ENSG00000100596.6	SPTLC2	14	Sphingolipid metabolism; Sphingolipid signaling pathway; Metabolic pathways	Sphingolipid Metabolism	Sphingolipid de novo biosynthesis	8	0	633746	288698	102506	248405	5.8815e+06	1.01358e+06	146003	2.44942e+06	98529.3	752243	280064	488781	204718	219506	208249	High	Peak Found	Peak Found	Peak Found	Peak Found	Peak Found	Not Found	Medium	Not Found	Peak Found	Medium
O15287	Fanconi anemia group G protein OS=Homo sapiens OX=9606 GN=FANCG PE=1 SV=1	3	1	1	1	1	622	68.5	5.47	1	cell organization and biogenesis;metabolic process;response to stimulus	cytoplasm;cytosol;membrane;mitochondrion;nucleus	DNA binding;protein binding		2189	ENSG00000221829.9	FANCG	9	Fanconi anemia pathway	Retinoblastoma (RB) in Cancer	Fanconi Anemia Pathway	4	0																High	Not Found	Not Found	Not Found	Not Found	Not Found	Not Found	Not Found	Not Found	Not Found	Not Found
O15294	UDP-N-acetylglucosamine--peptide N-acetylglucosaminyltransferase 110 kDa subunit OS=Homo sapiens OX=9606 GN=OGT PE=1 SV=3	21	15	15	39	15	1046	116.9	6.7	15	cell death;cell organization and biogenesis;metabolic process;regulation of biological process;response to stimulus	cytoplasm;cytosol;membrane;mitochondrion;nucleus	catalytic activity;protein binding	Pf00515, Pf04184, Pf07719, Pf13176, Pf13181, Pf13374, Pf13414, Pf13424, Pf13428, Pf13429, Pf13431, Pf13432, Pf13844, Pf14559	8473	ENSG00000147162.13	OGT	X	Other types of O-glycan biosynthesis; Insulin resistance	Ectoderm Differentiation	HATs acetylate histones; UCH proteinases	10	0	1.76585e+06	4.65831e+06	2.91783e+06	2.04588e+06	1.10868e+07	2.41845e+06	1.95122e+06	9.91574e+06	3.10235e+06	6.10673e+06	3.7975e+06	4.6285e+06	1.27171e+06	1.63224e+06	1.42328e+06	High	High	High	High	High	High	High	High	High	Peak Found	Peak Found
O15347	High mobility group protein B3 OS=Homo sapiens OX=9606 GN=HMGB3 PE=1 SV=4	54	10	10	36	10	200	23	8.37	10	defense response;development;metabolic process;regulation of biological process;response to stimulus	chromosome;cytoplasm;nucleus	DNA binding;protein binding;RNA binding	Pf00505, Pf09011	3149	ENSG00000029993.14	HMGB3	X				0	0	2.29444e+06	1.30138e+06	1.65206e+06	9.95596e+06	2.4369e+07	3.81972e+06	1.03284e+07	3.16105e+07	2.60722e+06	4.11862e+06	1.17625e+06	2.02719e+06	1.5073e+06	1.22994e+06	1.52968e+06	High	High	High	High	High	High	High	High	High	High	High
O15355	Protein phosphatase 1G OS=Homo sapiens OX=9606 GN=PPM1G PE=1 SV=1	47	22	22	87	22	546	59.2	4.36	22	metabolic process;regulation of biological process	cytoplasm;membrane;nucleus	catalytic activity;metal ion binding;protein binding	Pf00481	5496	ENSG00000115241.10	PPM1G	2		mRNA Processing		1	0	1.12747e+07	7.28732e+06	9.92955e+06	7.5356e+06	6.57683e+06	6.30076e+06	1.01702e+07	1.45516e+07	1.40761e+07	1.10353e+07	7.26246e+06	1.09743e+07	1.1785e+07	1.35336e+07	1.47554e+07	High	High	High	High	High	High	High	High	High	High	High
O15371	Eukaryotic translation initiation factor 3 subunit D OS=Homo sapiens OX=9606 GN=EIF3D PE=1 SV=1	70	32	35	261	32	548	63.9	6.05	32	cell organization and biogenesis;metabolic process;regulation of biological process	cytoplasm;cytosol;membrane	protein binding;RNA binding	Pf05091	8664	ENSG00000100353.17	EIF3D	22	RNA transport	Translation Factors	Formation of the ternary complex, and subsequently, the 43S complex; L13a-mediated translational silencing of Ceruloplasmin expression; Translation initiation complex formation; GTP hydrolysis and joining of the 60S ribosomal subunit; Formation of a pool of free 40S subunits; Ribosomal scanning and start codon recognition	13	0	2.59053e+07	3.21471e+07	3.69918e+07	3.43408e+07	2.33216e+07	2.4655e+07	3.65878e+07	2.60566e+07	2.50135e+07	5.0355e+07	5.19317e+07	5.04922e+07	3.01774e+07	3.45208e+07	3.20766e+07	High	High	High	High	High	High	High	High	High	High	High
O15379	Histone deacetylase 3 OS=Homo sapiens OX=9606 GN=HDAC3 PE=1 SV=2	4	1	1	1	1	428	48.8	5.16	1	cell organization and biogenesis;metabolic process;regulation of biological process;response to stimulus	cytoplasm;cytosol;Golgi;membrane;nucleus	catalytic activity;protein binding	Pf00850	8841	ENSG00000171720.9	HDAC3	5	Thyroid hormone signaling pathway; Alcoholism; Viral carcinogenesis	Cell Cycle; Neural Crest Differentiation; Initiation of transcription and translation elongation at the HIV-1 LTR	NOTCH1 Intracellular Domain Regulates Transcription; Transcriptional regulation of white adipocyte differentiation; RORA activates gene expression; Activation of anterior HOX genes in hindbrain development during early embryogenesis; Constitutive Signaling by NOTCH1 HD+PEST Domain Mutants; PPARA activates gene expression; RUNX2 regulates osteoblast differentiation; Association of TriC/CCT with ta…	53	0	59779.1	89941.8	51479.9	520152	49450.6	561987	556309	50293.3	56649.9	398560	174335	37043.1	43066.2	3266	27400.9	High	Peak Found	Not Found	Not Found	Not Found	Not Found	Peak Found	Not Found	Not Found	Peak Found	Not Found
O15397	Importin-8 OS=Homo sapiens OX=9606 GN=IPO8 PE=1 SV=2	8	6	6	23	6	1037	119.9	5.16	6	regulation of biological process;response to stimulus;transport	cytoplasm;cytosol;nucleus	protein binding;transporter activity	Pf03810, Pf08506	10526	ENSG00000133704.9	IPO8	12			Transcriptional regulation by small RNAs	3	0	287896	1.72633e+06	1.07558e+06	288455	2.07353e+06	1.01731e+06	240991	1.83962e+06	1.50458e+06	1.34141e+06	1.8166e+06	1.65866e+06	1.02738e+06	1.21787e+06	934568	High	High	High	High	High	High	Peak Found	High	Medium	Peak Found	Peak Found
O15446	DNA-directed RNA polymerase I subunit RPA34 OS=Homo sapiens OX=9606 GN=CD3EAP PE=1 SV=1	10	3	3	4	3	510	55	8.51	3	metabolic process;regulation of biological process;response to stimulus	chromosome;cytosol;mitochondrion;nucleus	catalytic activity;RNA binding	Pf08208	10849	ENSG00000117877.10	CD3EAP	19			RNA Polymerase I Chain Elongation; NoRC negatively regulates rRNA expression; RNA Polymerase I Transcription Termination; RNA Polymerase I Promoter Escape; B-WICH complex positively regulates rRNA expression; RNA Polymerase I Transcription Initiation	12	0	485410	1.03473e+06	700787	158790	103320	921462	185690	567331	777296	513562	273070	419056	52644.8	132067	97835.5	Peak Found	Peak Found	Peak Found	Peak Found	Peak Found	Peak Found	Peak Found	Peak Found	Peak Found	Peak Found	Peak Found
O15460	Prolyl 4-hydroxylase subunit alpha-2 OS=Homo sapiens OX=9606 GN=P4HA2 PE=1 SV=1	19	6	6	7	6	535	60.9	5.71	6	metabolic process	cytosol;endoplasmic reticulum;organelle lumen	catalytic activity;metal ion binding;protein binding	Pf03171, Pf08336, Pf13640	8974	ENSG00000072682.18	P4HA2	5	Arginine and proline metabolism; Metabolic pathways	Amino Acid metabolism	Collagen biosynthesis and modifying enzymes	6	0	648737	107453	198013	97753.9	5.87004e+06	7.07881e+06	180358	7.57982e+06	5.26796e+06	1.24973e+06	2.66382e+06	1.81065e+06	461752	452138	574709	High	Peak Found	High	Peak Found	Peak Found	Medium	Peak Found	Peak Found	Peak Found	Not Found	Medium
O15484	Calpain-5 OS=Homo sapiens OX=9606 GN=CAPN5 PE=1 SV=2	39	22	22	71	22	640	73.1	7.64	22	metabolic process;regulation of biological process;response to stimulus	cell surface;cytoplasm	catalytic activity;protein binding	Pf00168, Pf00648, Pf01067	726	ENSG00000149260.15	CAPN5	11		Integrin-mediated Cell Adhesion	Degradation of the extracellular matrix	3	0	1.48254e+07	1.09925e+07	7.11825e+06	3.04841e+07	1.22617e+07	7.74497e+06	8.39991e+06	1.0437e+07	4.14059e+06	8.19574e+06	5.17559e+06	7.63312e+06	1.09059e+07	1.00816e+07	9.50143e+06	High	High	High	High	High	High	High	High	Peak Found	High	High
O15498	Synaptobrevin homolog YKT6 OS=Homo sapiens OX=9606 GN=YKT6 PE=1 SV=1	71	13	13	52	13	198	22.4	6.92	13	cell organization and biogenesis;transport	cytoplasm;cytosol;endoplasmic reticulum;endosome;Golgi;membrane;mitochondrion	catalytic activity;protein binding	Pf00957, Pf13774	10652	ENSG00000106636.7	YKT6	7	SNARE interactions in vesicular transport		COPI-mediated anterograde transport; Intra-Golgi traffic; COPII (Coat Protein 2) Mediated Vesicle Transport	12	0	5.17174e+06	9.21662e+06	5.94403e+06	2.21622e+06	6.61373e+06	1.20535e+07	3.21656e+06	2.63026e+06	8.58897e+06	3.586e+06	7.63757e+06	4.10622e+06	1.16751e+07	1.21305e+07	8.98571e+06	Peak Found	High	High	High	High	High	Peak Found	High	High	High	High
O15511	Actin-related protein 2/3 complex subunit 5 OS=Homo sapiens OX=9606 GN=ARPC5 PE=1 SV=3	31	2	2	11	2	151	16.3	5.67	2	cell organization and biogenesis;cellular component movement;regulation of biological process;response to stimulus;transport	cytoplasm;cytoskeleton;cytosol;endosome;extracellular;organelle lumen	protein binding;structural molecule activity	Pf04699	10092	ENSG00000162704.15	ARPC5	1	Pathogenic Escherichia coli infection; Bacterial invasion of epithelial cells; Shigellosis; Salmonella infection; Endocytosis; Fc gamma R-mediated phagocytosis; Regulation of actin cytoskeleton	Pathogenic Escherichia coli infection; Regulation of Actin Cytoskeleton	EPHB-mediated forward signaling; Neutrophil degranulation; Clathrin-mediated endocytosis; RHO GTPases Activate WASPs and WAVEs; Regulation of actin dynamics for phagocytic cup formation	25	0	2.19164e+06	1.25717e+06	1.35159e+06	2.06023e+06	809337	649999	1.33036e+06	1.01038e+06	241735	1.53571e+06	1.32311e+06	1.63436e+06	500421	679007	511921	High	Peak Found	Peak Found	High	High	High	Peak Found	Peak Found	High	High	High
O43143	Pre-mRNA-splicing factor ATP-dependent RNA helicase DHX15 OS=Homo sapiens OX=9606 GN=DHX15 PE=1 SV=2	55	47	51	276	47	795	90.9	7.46	47	metabolic process;response to stimulus	cytoplasm;nucleus;spliceosomal complex	catalytic activity;nucleotide binding;protein binding;RNA binding	Pf00270, Pf00271, Pf04408, Pf07717, Pf13401	1665	ENSG00000109606.12	DHX15	4	Spliceosome	mRNA Processing	mRNA Splicing - Major Pathway	6	0	1.98288e+07	4.28266e+07	2.96513e+07	2.39163e+07	2.04583e+07	2.95547e+07	2.95999e+07	3.76155e+07	3.68329e+07	4.64076e+07	5.63891e+07	4.42546e+07	3.63596e+07	5.73583e+07	3.62781e+07	High	High	High	High	High	High	High	High	High	High	High
O43148	mRNA cap guanine-N7 methyltransferase OS=Homo sapiens OX=9606 GN=RNMT PE=1 SV=1	2	1	1	1	1	476	54.8	6.61	1	metabolic process	nucleus	catalytic activity;protein binding;RNA binding	Pf03291	8731	ENSG00000101654.17	RNMT	18	mRNA surveillance pathway	mRNA Processing	RNA Pol II CTD phosphorylation and interaction with CE during HIV infection; RNA Pol II CTD phosphorylation and interaction with CE; mRNA Capping	14	0	15826.4	315451	177308	4699.25	245282	376826	37469.7	277525	281122	23630.5	18151.2	52436.3	45228.4	50463.2	42702	Not Found	Not Found	Not Found	Not Found	Not Found	Not Found	Not Found	Peak Found	Peak Found	Not Found	Peak Found
O43156	TELO2-interacting protein 1 homolog OS=Homo sapiens OX=9606 GN=TTI1 PE=1 SV=3	4	3	3	7	3	1089	122	5.97	3	regulation of biological process	cytoplasm	protein binding		9675	ENSG00000101407.12	TTI1	20	mTOR signaling pathway			1	0	273620	693531	513080	206255	530317	460632	540574	294424	958624	2.07524e+06	1.44067e+06	1.83897e+06	757763	1.27955e+06	768211	High	High	High	Peak Found	High	Peak Found	Peak Found	Peak Found	Peak Found	Peak Found	Peak Found
O43159	Ribosomal RNA-processing protein 8 OS=Homo sapiens OX=9606 GN=RRP8 PE=1 SV=2	23	7	7	13	7	456	50.7	9.42	7	cell communication;cell organization and biogenesis;metabolic process;regulation of biological process;response to stimulus	cytosol;membrane;nucleus	catalytic activity;protein binding;RNA binding	Pf05148, Pf08241, Pf08242, Pf13489, Pf13847	23378	ENSG00000132275.10	RRP8	11			SIRT1 negatively regulates rRNA expression	4	0	1.16308e+06	2.30556e+06	938946	1.25583e+06	583039	489217	1.37647e+06	571560	611671	996067	1.54439e+06	1.03589e+06	944707	1.02372e+06	563316	Peak Found	High	High	High	High	High	Peak Found	Peak Found	Peak Found	Peak Found	Peak Found
O43166	Signal-induced proliferation-associated 1-like protein 1 OS=Homo sapiens OX=9606 GN=SIPA1L1 PE=1 SV=4	29	35	35	86	35	1804	199.9	8.19	35	cell organization and biogenesis;regulation of biological process;response to stimulus	cytoplasm;cytoskeleton;membrane	enzyme regulator activity;protein binding	Pf00595, Pf02145, Pf11881	26037	ENSG00000197555.9	SIPA1L1	14	Rap1 signaling pathway		Neurexins and neuroligins	4	0	5.63396e+06	5.92506e+06	7.50007e+06	8.40749e+06	1.57599e+07	6.70493e+06	8.31851e+06	9.39873e+06	9.03773e+06	9.53479e+06	6.0572e+06	7.1266e+06	7.14589e+06	5.80434e+06	8.35842e+06	High	High	High	High	High	High	Peak Found	High	High	High	High
O43169	Cytochrome b5 type B OS=Homo sapiens OX=9606 GN=CYB5B PE=1 SV=3	23	1	1	5	1	150	16.7	4.97	1												0	0	63824.2	279644	6230.12	63911.4	42922.1	26140.2	51973.6	688413	59096.5	683671	413518	417437	284571	272159	115331	High	High	High	High	High	Peak Found	Not Found	Peak Found	Not Found	Not Found	Not Found
O43172	U4/U6 small nuclear ribonucleoprotein Prp4 OS=Homo sapiens OX=9606 GN=PRPF4 PE=1 SV=2	48	18	18	75	18	522	58.4	7.42	18	metabolic process	nucleus;spliceosomal complex	protein binding;RNA binding	Pf00400, Pf08799	9128	ENSG00000136875.12	PRPF4	9	Spliceosome	mRNA Processing	mRNA Splicing - Major Pathway	6	0	6.01893e+06	7.20226e+06	5.42891e+06	2.81916e+06	7.96777e+06	5.62051e+06	4.26249e+06	4.19413e+06	5.88168e+06	5.53793e+06	7.06407e+06	7.32133e+06	3.69152e+06	4.67359e+06	3.90544e+06	High	High	High	High	High	High	High	High	High	High	Peak Found
O43175	D-3-phosphoglycerate dehydrogenase OS=Homo sapiens OX=9606 GN=PHGDH PE=1 SV=4	68	44	63	604	44	533	56.6	6.71	44	metabolic process	cytosol	catalytic activity;nucleotide binding	Pf00389, Pf02826	26227	ENSG00000092621.11	PHGDH	1	Glycine, serine and threonine metabolism; Biosynthesis of amino acids; Carbon metabolism; Metabolic pathways	Trans-sulfuration and one carbon metabolism	Serine biosynthesis	9	0	6.68142e+08	1.06014e+09	6.12297e+08	1.0546e+09	7.23487e+08	1.80332e+09	9.89479e+08	1.40439e+09	1.20005e+09	4.09522e+08	5.53087e+08	4.41548e+08	5.74616e+08	6.75296e+08	4.58412e+08	High	High	High	High	High	High	High	High	High	High	High
O43181	NADH dehydrogenase [ubiquinone] iron-sulfur protein 4, mitochondrial OS=Homo sapiens OX=9606 GN=NDUFS4 PE=1 SV=1	14	2	2	2	2	175	20.1	10.3	2	cell organization and biogenesis;metabolic process;regulation of biological process;response to stimulus;transport	membrane;mitochondrion	catalytic activity	Pf04800	4724	ENSG00000164258.11	NDUFS4	5	Parkinson's disease; Oxidative phosphorylation; Huntington's disease; Non-alcoholic fatty liver disease (NAFLD); Metabolic pathways; Alzheimer's disease	Electron Transport Chain; Oxidative phosphorylation	Complex I biogenesis	13	0																Peak Found	Peak Found	Peak Found	Peak Found	Peak Found	Peak Found	Not Found	Not Found	Peak Found	Peak Found	Peak Found
O43237	Cytoplasmic dynein 1 light intermediate chain 2 OS=Homo sapiens OX=9606 GN=DYNC1LI2 PE=1 SV=1	38	15	15	48	15	492	54.1	6.38	15	cell organization and biogenesis;cellular component movement;response to stimulus;transport	chromosome;cytoplasm;cytoskeleton;cytosol;endosome;membrane;vacuole	catalytic activity;motor activity;nucleotide binding;protein binding	Pf05783	1783	ENSG00000135720.12	DYNC1LI2	16	Vasopressin-regulated water reabsorption; Salmonella infection; Phagosome		COPI-independent Golgi-to-ER retrograde traffic; Amplification of signal from unattached kinetochores via a MAD2 inhibitory signal; Separation of Sister Chromatids; Resolution of Sister Chromatid Cohesion; RHO GTPases Activate Formins; COPI-mediated anterograde transport; MHC class II antigen presentation; HSP90 chaperone cycle for steroid hormone receptors (SHR)	36	0	4.59163e+06	4.10618e+06	3.32991e+06	2.7943e+06	4.00771e+06	1.99507e+06	6.04035e+06	6.72166e+06	4.74669e+06	1.6253e+06	2.7342e+06	1.7708e+06	3.03562e+06	4.35256e+06	3.23657e+06	High	High	High	High	High	High	High	High	High	Peak Found	High
O43242	26S proteasome non-ATPase regulatory subunit 3 OS=Homo sapiens OX=9606 GN=PSMD3 PE=1 SV=2	43	19	19	81	19	534	60.9	8.44	19	metabolic process;regulation of biological process;response to stimulus;transport	cytosol;extracellular;membrane;nucleus;organelle lumen;proteasome	catalytic activity;enzyme regulator activity;protein binding	Pf01399, Pf08375	5709	ENSG00000108344.14	PSMD3	17	Epstein-Barr virus infection; Proteasome	Proteasome Degradation; Parkin-Ubiquitin Proteasomal System pathway	Regulation of RAS by GAPs; CDT1 association with the CDC6:ORC:origin complex; Downstream TCR signaling; UCH proteinases; NIK-->noncanonical NF-kB signaling; Hh mutants that don't undergo autocatalytic processing are degraded by ERAD; SCF-beta-TrCP mediated degradation of Emi1; Neutrophil degranulation; Cross-presentation of soluble exogenous antigens (endosomes); Separation of Sister Chromatids; …	153	0	1.46357e+07	4.95886e+06	1.1417e+07	8.27957e+06	1.63212e+07	1.5469e+07	9.0876e+06	7.85653e+06	1.10885e+07	1.53307e+07	8.62426e+06	1.17942e+07	9.2983e+06	8.91806e+06	7.98641e+06	High	High	High	High	High	High	High	High	Medium	High	Peak Found
O43252	Bifunctional 3'-phosphoadenosine 5'-phosphosulfate synthase 1 OS=Homo sapiens OX=9606 GN=PAPSS1 PE=1 SV=2	11	4	4	6	4	624	70.8	6.86	4	metabolic process	cytosol	catalytic activity;nucleotide binding;protein binding	Pf01583, Pf01747, Pf02223, Pf08433, Pf13207, Pf13238, Pf13671, Pf14306	9061	ENSG00000138801.8	PAPSS1	4	Sulfur metabolism; Purine metabolism; Metabolic pathways; Selenocompound metabolism	Sulfation Biotransformation Reaction	Transport and synthesis of PAPS; Signaling by BRAF and RAF fusions; Metabolism of ingested H2SeO4 and H2SeO3 into H2Se	19	0	151693	636881	134430	673890	151075	131775	948378	257918	176480	1.12456e+06	468113	820176	328389	398622	381871	High	Peak Found	High	Peak Found	Peak Found	Peak Found	Peak Found	Peak Found	Peak Found	Peak Found	Not Found
O43264	Centromere/kinetochore protein zw10 homolog OS=Homo sapiens OX=9606 GN=ZW10 PE=1 SV=3	15	9	9	14	9	779	88.8	6.27	9	cell division;cell organization and biogenesis;regulation of biological process;transport	chromosome;cytoplasm;cytoskeleton;cytosol;endoplasmic reticulum;membrane;nucleus	DNA binding;protein binding	Pf06248	9183	ENSG00000086827.8	ZW10	11			COPI-dependent Golgi-to-ER retrograde traffic; Amplification of signal from unattached kinetochores via a MAD2 inhibitory signal; Separation of Sister Chromatids; Resolution of Sister Chromatid Cohesion; RHO GTPases Activate Formins	21	0	1.81863e+06	1.97531e+06	771608	1.15749e+06	1.17536e+06	875565	243806	682710	812089	890497	1.20093e+06	1.09568e+06	611045	766715	905726	High	High	High	High	Peak Found	High	Not Found	Peak Found	Peak Found	High	Peak Found
[truncated: 3,249 more rows]
[truncated: 10 more columns]
