# Supplementary material for: LONP1 and mtHSP70 cooperate to promote mitochondrial protein folding
Source: Nat Commun. 2021 Jan 11;12:265. doi: 10.1038/s41467-020-20597-z (PMC7801493; doi:10.1038/s41467-020-20597-z)
Supplement: Supplementary file 6 — Supplementary Data 4 [file 41467_2020_20597_MOESM6_ESM.xlsx]

## Sheet: peptides
Positions in Master Proteins	Confidence	Annotated Sequence	Modifications	Qvality PEP	Qvality q-value	Number of Protein Groups	Number of Proteins	Number of Isoforms	Number of PSMs	Master Protein Accessions	Modifications in Master Proteins	Number of Missed Cleavages	Theo MHplus in Da	Abundance Ratio Adj P-Value CD CHX	Abundance Ratio Adj P-Value CD WT	Abundance Ratio Adj P-Value CHX WT	Abundance Ratio Adj P-Value JA3 WT	Abundance Ratio Adj P-Value Lon WT	Abundances Grouped CV in Percent CD	Abundances Grouped CV in Percent CHX	Abundances Grouped CV in Percent JA3	Abundances Grouped CV in Percent Lon	Abundances Grouped CV in Percent WT	Quan Info	Off by X	Position in Protein	Confidence by Search Engine A6 PMI-Byonic	Percolator q-Value by Search Engine A6 PMI-Byonic	Percolator PEP by Search Engine A6 PMI-Byonic	|Log Prob| by Search Engine A6 PMI-Byonic	Byonic Score by Search Engine A6 PMI-Byonic	Delta Byonic Score by Search Engine A6 PMI-Byonic	Delta Mod Score by Search Engine A6 PMI-Byonic	PEP 2D by Search Engine A6 PMI-Byonic	q-Value 2D by Search Engine A6 PMI-Byonic	FDR 2D by Search Engine A6 PMI-Byonic	Peptide Group FDR 2D by Search Engine A6 PMI-Byonic	PEP 1D by Search Engine A6 PMI-Byonic	q-Value 1D by Search Engine A6 PMI-Byonic	FDR 1D by Search Engine A6 PMI-Byonic	Peptide Group FDR 1D by Search Engine A6 PMI-Byonic	Top Apex RT in min	Abundances Normalized F10 Sample CD	Abundances Normalized F11 Sample CD	Abundances Normalized F12 Sample CD	Abundances Normalized F13 Sample CHX	Abundances Normalized F14 Sample CHX	Abundances Normalized F15 Sample CHX	Abundances Normalized F1 Sample JA3
A0A024QZP7 [10-20]	High	[K].IGEGTYGVVYK.[G]		0.000221491	4.28476e-05	1	1	1	4	A0A024QZP7		0	1185.62	1	0.927218	1	1	1	14.98	17.79	73.58	97.16	41.58		0	10	High	3.615e-05	0.0002008	5.03	564.7	109	109	9.35277e-06	1.579e-05	1.44472e-05	3.60127e-05	8.22304e-05	2.55476e-05	2.5005e-05	7.19761e-05	29.4	1.17011e+07	8.6589e+06	1.01153e+07	2.59983e+06	3.71855e+06	3.12312e+06	416530
A0A024QZP7 [107-122]	High	[K].SYLYQILQGIVFCHSR.[R]	1xCarbamidomethyl [C13]	4.02294e-13	4.90596e-07	1	1	1	2	A0A024QZP7		0	1984.01	1	1	1	1	1	169.07	56.28	85.26	36.28	15.09		0	107	High	8.445e-06	6.693e-15	11.72	601	556.7	556.7	1.90223e-12	2.82934e-13	0	0	1.67258e-11	2.45083e-12	0	0	63.62	646969	8126.62	2338.11	46885.6	58789.1	15003	2716.65
A0A024QZP7 [128-139]	High	[R].DLKPQNLLIDDK.[G]		0.000308509	4.28476e-05	1	1	1	1	A0A024QZP7		0	1411.78	1	1	1	1	1	132.79	56.13	51.53	53.4	52.15		0	128	High	5.115e-05	0.0003477	3.85	378.8	219.2	219.2	0.000139756	6.6034e-05	6.50514e-05	0.000177978	0.00123071	0.000170357	0.000170227	0.000325117	37.76	391129	23997.4	48556.1	15800.4	60626	45399.9	6958.1
A0A024QZP7 [128-143]	High	[R].DLKPQNLLIDDKGTIK.[L]		1.56786e-15	4.90596e-07	1	1	1	16	A0A024QZP7		1	1811.03	1	0.238653	1	1	1	21.07	26.73	72.32	50.19	115.39		0	128	High	8.445e-06	6.305e-16	14.01	772.7	582.1	582.1	9.80615e-15	1.49732e-15	0	0	8.62228e-14	1.25269e-14	0	0	37.15	8231851	5.53223e+06	6.21582e+06	1.96592e+06	2.61962e+06	1.53656e+06	470361
A0A024QZP7 [171-180]	High	[R].SPEVLLGSAR.[Y]		5.97211e-09	4.90596e-07	1	1	1	9	A0A024QZP7		0	1028.57	0.98916	0.000529147	0.00272818	1	1	21.29	12.78	32.41	91.3	40.31		0	171	High	8.445e-06	4.62e-10	9.79	620.8	351.2	351.2	1.63894e-10	1.44627e-11	0	0	1.44108e-09	1.19955e-10	0	0	27.25	9775090	7.07105e+06	6.71791e+06	2.43976e+06	2.84077e+06	2.21022e+06	48077.9
A0A024QZP7 [201-215]	High	[K].KPLFHGDSEIDQLFR.[I]		6.30512e-16	4.90596e-07	1	1	1	15	A0A024QZP7		0	1801.92	1	1	1	1	1	20.82	36	139.89	92.05	48.86		0	201	High	8.445e-06	6.305e-16	14.23	776	686.6	686.6	5.93899e-15	9.26319e-16	0	0	5.222e-14	7.9845e-15	0	0	43.64	3.19253e+06	4.12432e+06	2.75563e+06	673628	1.1294e+06	596529	1.96468e+06
A0A024QZP7 [219-238]	High	[R].ALGTPNNEVWPEVESLQDYK.[N]		1.37149e-05	4.90596e-07	1	1	1	3	A0A024QZP7		0	2289.1	0.758841	0.0509336	1	1	1	30.25	26.42	10.61	76.29	38.02		0	219	High	8.445e-06	3.717e-06	6.05	399.6	399.6	399.6	8.89683e-07	6.10557e-06	5.94149e-06	4.1738e-05	7.82269e-06	2.04576e-05	2.03132e-05	4.17101e-05	54.67	272048	188691	151503	35955.8	61476.9	47633.7	51955.4
A0A024QZP7 [219-243]	High	[R].ALGTPNNEVWPEVESLQDYKNTFPK.[W]		6.03321e-09	4.90596e-07	1	1	1	3	A0A024QZP7		1	2876.41	1	0.659292	1	1	1	22.22	68.53	158.13	97.75	130.86		0	219	High	8.445e-06	4.675e-10	8.53	430.7	430.7	430.7	2.91783e-09	4.15908e-10	0	0	2.56557e-08	4.20968e-09	0	0	55.67	1.98606e+06	1.30365e+06	1.48403e+06	59062.3	330070	204575	6768.79
A0A024QZP7 [244-254]	High	[K].WKPGSLASHVK.[N]		5.1414e-06	4.90596e-07	1	1	1	7	A0A024QZP7		0	1209.67	0.776287	0.341884	1	1	1	48.81	73.39	115.1	39.49	24.39		0	244	High	8.445e-06	1.181e-06	6.83	560.3	276.2	276.2	1.49024e-07	1.30528e-08	0	0	1.31032e-06	1.00191e-07	0	0	18.15	810365	311153	456485	100249	23773.5	40402.8	1963.41
A0A024QZP7 [25-33]	High	[K].TTGQVVAMK.[K]		0.000434836	5.74315e-05	1	1	1	1	A0A024QZP7		0	934.503											NoQuanValues	0	25	High	7.472e-05	0.0004742	3.73	387.5	219.5	219.5	0.000187933	7.49471e-05	7.4633e-05	0.000232072	0.00165546	0.000204753	0.000204153	0.000404542	13.94
A0A024QZP7 [255-266]	High	[K].NLDENGLDLLSK.[M]		5.65537e-07	4.90596e-07	1	1	1	5	A0A024QZP7		0	1330.68	1	1	1	1	1	34.61	33.39	157.05	155.53	158.49		0	255	High	8.445e-06	9.079e-08	7.14	521.2	364.6	364.6	7.26832e-08	7.05515e-09	0	0	6.39084e-07	4.56918e-08	0	0	43.99	2.44562e+06	3.90472e+06	2.06536e+06	775125	1.54221e+06	1.13127e+06	1.93426e+06
A0A024QZP7 [267-274]	High	[K].MLIYDPAK.[R]	1xOxidation [M1]	0.0291712	0.000931083	1	1	1	1	A0A024QZP7		0	966.496	1	1	1	1	1	26.06	115.28	133.26	43.93	123.06		0	267	High	0.002711	0.1455	0.65	185.7	52	52	0.221522	0.00493719	0.00493706	0.01725	0.719073	0.0388152	0.038815	0.0927565	29.68	517030	303106	411041	22298.5	266142	55639.4	27201.6
A0A024QZP7 [280-295]	High	[K].MALNHPYFNDLDNQIK.[K]	1xOxidation [M1]	0.00145387	0.00024637	1	1	1	1	A0A024QZP7		0	1948.92	1	1	1	1	1	55.36	67.68	79.9	85.54	137.27		0	280	High	0.00029	0.001794	1.93	182.5	182.5	182.5	0.0116333	0.000354533	0.000354455	0.00126536	0.0994246	0.00408315	0.00408288	0.00839304	39.2	58992.4	45874	15631	54509.6	8316.07	48141.5	241033
A0A024QZP7 [280-295]	High	[K].MALNHPYFNDLDNQIK.[K]		9.47126e-12	4.90596e-07	1	1	1	8	A0A024QZP7		0	1932.93	1	0.56502	0.737754	1	1	52.85	95.75	79.39	37.57	44.93		0	280	High	8.445e-06	2.61e-13	10.57	584.8	579.1	579.1	2.70175e-11	2.82297e-12	0	0	2.37558e-10	2.15127e-11	0	0	41.64	44140.7	146827	101035	49392	37150.8	202946	2.21916e+06
A0A024QZP7 [280-296]	High	[K].MALNHPYFNDLDNQIKK.[M]		5.707e-06	4.90596e-07	1	1	1	1	A0A024QZP7		1	2061.02	1	0.265641	1	1	1	12.03	4.64	86.86	87.86	61.75		0	280	High	8.445e-06	1.333e-06	5.94	464	349.7	349.7	1.14169e-06	6.10557e-06	5.80104e-06	4.10492e-05	1.00384e-05	2.04576e-05	1.98334e-05	4.10189e-05	35.67	472199	576781	593811	163648	177617	164505	2138.38
A0A024QZP7 [35-50]	High	[K].IRLESEEEGVPSTAIR.[E]		1.23408e-11	4.90596e-07	1	1	1	11	A0A024QZP7		1	1785.93	0.0918083	0.00909782	1	1	1	22.76	11.11	33.46	30.69	18		0	35	High	8.445e-06	3.549e-13	11.51	614.7	512	512	3.11714e-12	4.25297e-13	0	0	2.74082e-11	3.46135e-12	0	0	30.91	9.54992e+06	6.80145e+06	6.37295e+06	2.41942e+06	2.51097e+06	2.02602e+06	3.16575e+06
A0A024R442 [259-289]	High	[R].LDNLHSCFCALQALIDSCAGPGSLATEPHVR.[M]	3xCarbamidomethyl [C7; C9; C18]	6.30512e-16	4.90596e-07	1	4	1	1	A0A024R442		0	3409.61	1	1	1	1	1	148.02	64.07	18.29	74.93	35.39		0	259	High	8.445e-06	6.305e-16	17.09	814	814	814	8.16543e-18	1.29002e-18	0	0	7.17965e-17	1.14818e-17	0	0	58.88	423884	33332.6	12477.4	56089.8	21757.4	18965.8	60110
A0A024R442 [405-420]	High	[R].NDTPCGTTIGPILASR.[L]	1xCarbamidomethyl [C5]	1.37834e-05	4.90596e-07	1	4	1	1	A0A024R442		0	1672.83											NoQuanValues	0	405	High	8.445e-06	3.74e-06	6.12	348.1	348.1	348.1	7.57789e-07	6.10557e-06	6.02362e-06	4.21621e-05	6.663e-06	1.11184e-05	1.03085e-05	4.21283e-05
A0A024R4E5 [1055-1062]	High	[K].LSVTVDPK.[Y]		0.00434631	0.000338454	1	1	1	1	A0A024R4E5		0	858.493											NoQuanValues	0	1055	High	0.0005056	0.008996	1.61	258.7	84.1	84.1	0.0246201	0.000670077	0.000670056	0.00208551	0.190075	0.00745781	0.00745698	0.0155391	24.25
A0A024R4E5 [1080-1108]	High	[R].LEHDVNIQFPDKDDGNQPQDQITITGYEK.[N]		3.79211e-10	4.90596e-07	1	1	1	3	A0A024R4E5		1	3357.59	0.045748	0.0820517	1	1	1	24.45	48.82	28.47	25.91	84.97		0	1080	High	8.445e-06	1.886e-11	9.67	482	482	482	2.14267e-10	1.98725e-11	0	0	1.88399e-09	1.73215e-10	0	0	43.24	354419	568980	422235	57121.3	29210	23726.3	33451.8
A0A024R4E5 [1120-1137]	High	[R].IVGELEQMVSEDVPLDHR.[V]		3.18805e-09	4.90596e-07	1	1	1	1	A0A024R4E5		0	2066.02	1	1	1	1	1	44.88	20.17	78.92	106	132.6		0	1120	High	8.445e-06	2.229e-10	8.82	459.6	453.7	453.7	1.50496e-09	1.97243e-10	0	0	1.32327e-08	2.08697e-09	0	0	52.17	652466	1.58442e+06	947074	436780	649435	514212	31111.8
A0A024R4E5 [1-16]	High	[-].MSSVAVLTQESFAEHR.[S]	1xAcetyl [N-Term]; 1xMet-loss [M1]; 1xMet-loss+Acetyl [M1]	1.33997e-05	4.90596e-07	1	1	2	8	A0A024R4E5	A0A024R4E5 1xAcetyl [N-Term]	0	1702.84											NoQuanValues	0	1	High	8.445e-06	3.614e-06	5.34	581	3.1	0	4.55202e-06	1.579e-05	1.53587e-05	3.75968e-05	4.00233e-05	2.04576e-05	1.76106e-05	3.75686e-05
A0A024R4E5 [1230-1260]	High	[R].DAPWTASSSEKAPDMSSSEEFPSFGAQVAPK.[T]		1.46404e-10	4.90596e-07	1	1	1	4	A0A024R4E5		1	3241.46	1	0.0220679	0.0761357	1	1	7.89	27.09	32.99	43.78	65.28		0	1230	High	8.445e-06	6.256e-12	9.65	454	454	454	2.25642e-10	2.07374e-11	0	0	1.98401e-09	1.82792e-10	0	0	50.16	405816	465705	409073	225622	394784	349459	56253.5
A0A024R4E5 [147-159]	High	[R].LQTQASATVAIPK.[E]		0.000268503	4.28476e-05	1	1	1	3	A0A024R4E5		0	1327.76	1	0.79508	0.840456	1	1	57.28	94.83	86.12	80.18	81.08		0	147	High	4.6e-05	0.0002967	3.88	339.3	213	213	0.000133139	6.6034e-05	6.537e-05	0.000178859	0.00117232	0.000158956	0.000158072	0.000297044	28.86	36064.3	56104.4	15134.7	4494.62	20262.9	52291	35106.3
A0A024R4E5 [17-25]	Medium	[R].SGLVPQQIK.[V]		0.0827945	0.00163565	1	1	1	1	A0A024R4E5		0	969.573	1	1	1	1	1	59.61	80.71	71.64	161.1	149.48		0	17	High	0.005932	0.637	0.55	164.9	11	11	0.283842	0.00656071	0.0065604	0.0239737	0.78076	0.046885	0.0468846	0.114309	28.45	50827.2	56649.1	12690.8	30616.2	63892.3	8730.35	41501.1
A0A024R4E5 [173-179]	High	[K].LQDLELK.[T]		0.00189468	0.000272666	1	1	1	5	A0A024R4E5		0	858.493	1	1	1	1	1	30.4	24.62	101.66	111.32	115.43		0	173	High	0.0003262	0.002671	1.62	308.9	53.7	53.7	0.024031	0.000647242	0.000646956	0.0012626	0.186367	0.00727333	0.00727327	0.00855283	20.96	1.90579e+06	1.01107e+06	1.5058e+06	1.172e+06	911341	714302	474258
A0A024R4E5 [184-197]	High	[K].IQIPRPDDPSNQIK.[I]		0.00143835	0.00024637	1	1	1	4	A0A024R4E5		0	1620.87	1	0.00343183	0.00645064	1	1	4.53	16.9	55.96	16.83	45.87		0	184	High	0.00029	0.001769	1.99	268.8	81	81	0.0101616	0.000323377	0.000323344	0.001138	0.0873677	0.00349969	0.00349926	0.00723988	30.76	424748	387949	408408	364127	460786	336107	110172
A0A024R4E5 [208-221]	High	[K].ARHEVLLISAEQDK.[R]		1.69525e-08	4.90596e-07	1	1	1	4	A0A024R4E5		1	1608.87	1	0.0624402	0.262795	1	1	30.48	23.24	58.67	88.19	141.52		0	208	High	8.445e-06	1.55e-09	8.64	572.8	443.5	443.5	2.31384e-09	3.20321e-10	0	0	2.0345e-08	3.2746e-09	0	0	25.43	19620.5	20341.6	32763.7	41811.7	53928.2	33980.9	1.00606e+06
A0A024R4E5 [208-222]	High	[K].ARHEVLLISAEQDKR.[A]		1.92512e-15	4.90596e-07	1	1	1	11	A0A024R4E5		2	1764.97	1	1	1	1	1	76.13	31.74	80.45	93.98	112.67		0	208	High	8.445e-06	6.305e-16	13.91	754.8	596.1	596.1	1.22236e-14	2.08776e-15	0	0	1.07479e-13	1.90311e-14	0	0	18.29	251875	190618	736903	215438	114037	210270	821766
A0A024R4E5 [2-16]	High	[M].SSVAVLTQESFAEHR.[S]	1xAcetyl [N-Term]	8.06637e-06	4.90596e-07	1	1	1	2	A0A024R4E5	A0A024R4E5 1xAcetyl [N-Term]	0	1702.84	1	1	1	1	1	9.28	53.12	64.92	86.55	71.45		0	2	High	8.445e-06	1.996e-06	6.34	615.5	6.4	6.4	4.5519e-07	3.71086e-08	0	0	4.00235e-06	1.11184e-05	1.08839e-05	4.38347e-05	46.33	665251	626863	750292	305172	1.00517e+06	666771	3.01859e+06
A0A024R4E5 [232-243]	High	[K].AFHPFIAGPYNR.[L]		1.42013e-05	4.90596e-07	1	1	1	4	A0A024R4E5		0	1389.71	1	0.482885	0.696431	1	1	81.32	99.97	86.21	94.39	80.14		0	232	High	8.445e-06	3.875e-06	6.41	432.3	350	350	3.88184e-07	3.17323e-08	0	0	3.41319e-06	1.11184e-05	1.10512e-05	4.43577e-05	38.8	50043.1	13952.1	13434.3	53851.1	8334.39	12979.2	61574.8
A0A024R4E5 [26-41]	High	[K].VATLNSEEESDPPTYK.[D]		0.000332122	4.28476e-05	1	1	1	3	A0A024R4E5		0	1779.83	1	1	1	1	1	105.15	13.73	138.4	100.21	111.36		0	26	High	5.115e-05	0.0003757	4.48	244.8	226.9	226.9	3.27533e-05	3.96217e-05	3.90494e-05	9.98037e-05	0.000288034	0.000106818	0.000105249	0.000199276	25.74	220882	86747.3	4282.44	139792	111416	145168	11654.2
A0A024R4E5 [26-50]	High	[K].VATLNSEEESDPPTYKDAFPPLPEK.[A]		0.000137783	4.90596e-07	1	1	1	4	A0A024R4E5		1	2774.34	1	0.618849	1	1	1	10.84	24.85	133.51	76.51	50.1		0	26	High	8.445e-06	6.162e-05	5.4	303.7	303.7	303.7	4.00237e-06	1.579e-05	1.55396e-05	3.79075e-05	3.51907e-05	2.04576e-05	1.77976e-05	3.78831e-05	44.24	183267	227614	203398	99671.1	158035	161448	361248
A0A024R4E5 [266-283]	High	[R].TEIVFTGEKEQLAQAVAR.[I]		1.66865e-14	4.90596e-07	1	1	1	5	A0A024R4E5		1	1990.06	1	0.950927	1	1	1	6.21	19.53	70.61	125.71	166.13		0	266	High	8.445e-06	6.305e-16	12.65	686.9	649.6	649.6	2.24007e-13	3.54691e-14	0	0	1.96963e-12	3.14307e-13	0	0	34.37	581503	533053	602285	459524	625854	680056	2.41588e+06
A0A024R4E5 [275-283]	High	[K].EQLAQAVAR.[I]		0.000965128	0.00015247	1	1	1	2	A0A024R4E5		0	985.543	1	1	1	1	1	6.15	33.19	92.67	162.56	69.25		0	275	High	0.0001686	0.001022	2.47	362.5	86.6	86.6	0.00340663	0.00021997	0.000219694	0.000857698	0.029471	0.00111071	0.00111042	0.00273966	18.9	298418	296467	330257	49118.8	26334.4	52184.2	102605
A0A024R4E5 [294-303]	High	[K].KTTTIAVEVK.[K]		0.00849913	0.000475819	1	1	1	1	A0A024R4E5		1	1089.65	1	1	1	1	1	69.69	77.27	67.17	88.68	101.97		0	294	High	0.000846	0.02534	1.27	116	83	83	0.0534371	0.00134329	0.00134326	0.00407675	0.340204	0.0145519	0.0145514	0.0320067	15.04	81821.2	37761.1	19086.3	44099.2	541075	598726	7856.76
A0A024R4E5 [295-303]	High	[K].TTTIAVEVK.[K]		7.87645e-05	4.90596e-07	1	1	1	4	A0A024R4E5		0	961.556	1	1	1	1	1	74.58	5.84	108.49	57.06	101.55		0	295	High	8.445e-06	3.017e-05	5.5	442.5	235.8	235.8	3.13722e-06	1.13368e-05	1.05845e-05	3.8466e-05	2.75841e-05	2.04576e-05	1.81462e-05	3.84364e-05	24.48	58986.1	610343	604780	514762	561176	503051	653774
A0A024R4E5 [295-304]	High	[K].TTTIAVEVKK.[S]		0.000965128	0.000134317	1	1	1	3	A0A024R4E5		1	1089.65	1	1	1	1	1	23.57	55.83	98.28	90.05	138.81		0	295	High	0.0001388	0.0009574	2.54	328.3	159.9	159.9	0.0028976	0.000211942	0.000211434	0.000795218	0.0250715	0.000862355	0.000862069	0.00217452	17.48	1.45663e+06	914793	1.11548e+06	1.47734e+06	455862	839451	31231.1
A0A024R4E5 [350-360]	High	[K].LGQALTEVYAK.[A]		0.000221491	2.60771e-05	1	1	1	1	A0A024R4E5		0	1192.66	1	0.173703	0.226677	1	0.930864	43.05	68.11	119.87	22.34	77.78		0	350	High	2.254e-05	0.0001772	4.65	401.4	271.5	271.5	2.21555e-05	2.70852e-05	2.69633e-05	0.000102764	0.000194796	9.48354e-05	9.37376e-05	0.000171086	33.24	23854.6	37671.8	57942.3	15315.5	27380	60602.5	273648
A0A024R4E5 [361-377]	High	[K].ANSFTVSSVAAPSWLHR.[F]		3.1359e-10	4.90596e-07	1	1	1	3	A0A024R4E5		0	1829.93	1	0.0214225	0.139647	1	1	13.03	27.98	100.44	27.08	28.7		0	361	High	8.445e-06	1.515e-11	9.31	528	470.3	470.3	4.90495e-10	5.08046e-11	0	0	4.31279e-09	5.11324e-10	0	0	46.06	847673	992789	769338	368109	650452	497088	12800.3
A0A024R4E5 [435-445]	High	[R].MDYVEINIDHK.[F]		0.000221491	4.28476e-05	1	1	1	7	A0A024R4E5		0	1376.65											NoQuanValues	0	435	High	3.615e-05	0.0002096	3.99	411.2	303.5	303.5	0.000102301	6.48437e-05	6.32359e-05	0.000183959	0.000900074	0.00015024	0.00014992	0.000275271	35.04
A0A024R4E5 [483-494]	High	[R].IEGDPQGVQQAK.[R]		5.55205e-05	4.90596e-07	1	1	1	4	A0A024R4E5		0	1269.64	1	0.225065	0.31688	1	1	38.16	15.37	87.84	84.69	56.23		0	483	High	8.445e-06	1.962e-05	5.94	448.5	251.3	251.3	1.1392e-06	6.10557e-06	5.80215e-06	4.10593e-05	1.00166e-05	2.04576e-05	1.98389e-05	4.1029e-05	14.43	1.0779e+06	603883	564497	764092	990862	1.02692e+06	12170.2
A0A024R4E5 [483-495]	High	[R].IEGDPQGVQQAKR.[E]		0.000965128	0.00010487	1	1	1	1	A0A024R4E5		1	1425.74	1	1	1	1	1	106.32	101.43	110.51	94.45	55.77		0	483	High	0.00011	0.0008674	2.63	278.9	220	220	0.00235179	0.000195969	0.000195935	0.000703491	0.0203948	0.000681836	0.000681352	0.00169046	13.55	1.07103e+06	95812.7	289821	62147.1	31228.3	240177	34526.5
A0A024R4E5 [496-503]	High	[R].ELLELASR.[M]		0.000660989	6.98196e-05	1	1	1	5	A0A024R4E5		0	930.525	1	0.830942	0.609058	1	1	79.39	9.81	108.16	145.78	12.13		0	496	High	8.424e-05	0.0006216	3.44	425.9	134	134	0.000359499	0.000103054	0.000102553	0.000306185	0.0031677	0.000250434	0.000249034	0.00058225	32.59	51746.6	750743	566433	637991	733120	609427	30059.5
A0A024R4E5 [51-67]	High	[K].AACLESAQEPAGAWGNK.[I]	1xCarbamidomethyl [C3]	7.35368e-15	4.90596e-07	1	1	1	8	A0A024R4E5		0	1759.81	1	1	1	1	1	5.66	4.46	33.05	90.42	51.22		0	51	High	8.445e-06	6.305e-16	12.93	660.2	547.9	547.9	1.18288e-13	1.82927e-14	0	0	1.04007e-12	1.55153e-13	0	0	30.44	579657	594603	645144	555129	508214	526434	694163
A0A024R4E5 [551-565]	High	[K].SDIVQLRGPKNEVEK.[C]		0.00811242	0.000462473	1	1	1	1	A0A024R4E5		2	1711.93	1	1	1	1	1	57.59	49.73	161.7	42.74	38.8		0	551	High	0.0007983	0.02346	0.99	119	83.1	83.1	0.103105	0.00256582	0.00256545	0.00817167	0.509797	0.0218968	0.0218966	0.0501153	23.08	1.2467e+06	302665	1.1209e+06	879622	298252	576335	1.22929e+06
A0A024R4E5 [573-590]	High	[K].MVADLVENSYSISVPIFK.[Q]		0.000106539	4.90596e-07	1	1	1	2	A0A024R4E5		0	2012.04	1	1	1	1	1	85.02	40.87	23.06	64.37	78.27		0	573	High	8.445e-06	4.41e-05	5.54	281.5	281.5	281.5	2.91105e-06	1.13368e-05	1.06516e-05	4.00272e-05	2.55955e-05	2.04576e-05	1.82428e-05	4.00032e-05	60.42	476687	6616.6	509943	128053	313936	259208	33534.7
A0A024R4E5 [607-632]	High	[K].IREESNTKIDLPAENSNSETIIITGK.[R]		0.00109584	0.000191293	1	1	1	2	A0A024R4E5		2	2872.49											NoQuanValues	0	607	High	0.0002217	0.001233	1.25	102.9	102.9	102.9	0.0557297	0.00137679	0.00137656	0.00414294	0.35009	0.0158208	0.0158197	0.0351956
A0A024R4E5 [649-663]	High	[K].DLANIAEVEVSIPAK.[L]		2.22878e-09	4.90596e-07	1	1	1	3	A0A024R4E5		0	1568.85	1	1	1	1	1	14.47	23.88	52.43	57.13	148.23		0	649	High	8.445e-06	1.471e-10	8.67	531.1	478.9	478.9	2.12624e-09	2.98478e-10	0	0	1.86955e-08	3.09094e-09	0	0	52.93	321109	377221	283156	184274	295085	224901	50403.2
A0A024R4E5 [727-733]	High	[K].SFTVDIR.[A]		0.00128871	0.000220806	1	1	1	6	A0A024R4E5		0	837.446	1	1	1	1	1	4.71	9.33	79.55	104.62	83.69		0	727	High	0.0002615	0.001534	2.26	326.1	120.3	120.3	0.00545811	0.000274394	0.000274108	0.000971558	0.0471785	0.00181143	0.00181132	0.0038872	30.79	902882	970824	890053	859442	997053	844684	53240.7
A0A024R4E5 [73-87]	High	[K].ASVITQVFHVPLEER.[K]		1.44525e-15	4.90596e-07	1	1	1	4	A0A024R4E5		0	1724.93	1	1	1	1	1	8.35	34.27	85.12	66.65	158.92		0	73	High	8.445e-06	6.305e-16	13.78	726	533.6	533.6	1.64602e-14	2.53539e-15	0	0	1.4473e-13	2.23078e-14	0	0	50.6	858554	731528	834555	257894	534513	457828	14309
A0A024R4E5 [73-88]	High	[K].ASVITQVFHVPLEERK.[Y]		0.000233207	4.28476e-05	1	1	1	1	A0A024R4E5		1	1853.03	1	0.673434	1	1	1	81.41	73.47	72.81	139.43	95.48		0	73	High	4.6e-05	0.0002464	3.85	334.4	215.7	215.7	0.000140938	6.6034e-05	6.49999e-05	0.000177825	0.00124114	0.000170357	0.000170082	0.000324829	48.42	36917.7	17525.1	4933.67	13043.5	40873.1	12428.6	61830.7
A0A024R4E5 [761-779]	High	[R].VIFPAAEDKDQDLITIIGK.[E]		5.61716e-07	4.90596e-07	1	1	1	3	A0A024R4E5		1	2086.14	0.0721629	0.000199839	0.00211254	1	1	10.74	18.92	17.04	13.31	4.43		0	761	High	8.445e-06	9.001e-08	6.65	401.7	329.4	329.4	2.22909e-07	1.86905e-08	0	0	1.95998e-06	1.57833e-07	0	0	46.61	368974	457802	414475	186684	251564	181399	36502.9
A0A024R4E5 [761-784]	High	[R].VIFPAAEDKDQDLITIIGKEDAVR.[E]		6.30512e-16	4.90596e-07	1	1	1	14	A0A024R4E5		2	2656.42	1	1	1	1	1	8.07	25.05	88.86	83.19	84.87		0	761	High	8.445e-06	6.305e-16	12.15	639.7	639.7	639.7	7.0685e-13	1.06646e-13	0	0	6.21514e-12	9.65619e-13	0	0	53.6	908440	948785	1.05989e+06	518809	835735	606165	185667
A0A024R4E5 [820-839]	Medium	[R].GQVLREIAEEYGGVMVSFPR.[S]		0.119998	0.00210901	1	1	1	1	A0A024R4E5		1	2237.14											NoQuanValues	0	820	High	0.008346	1	0.64	42.5	31.5	31.5	0.231485	0.00509867	0.00509865	0.0178038	0.730375	0.0407133	0.0407121	0.0976992	54.89
A0A024R4E5 [825-839]	High	[R].EIAEEYGGVMVSFPR.[S]		1.84532e-08	4.90596e-07	1	1	1	5	A0A024R4E5		0	1683.8	1	1	0.8801	1	1	81.96	39.04	115.29	25.48	67.07		0	825	High	8.445e-06	1.71e-09	7.97	494.6	398.5	398.5	1.08023e-08	1.47619e-09	0	0	9.49815e-08	1.22264e-08	0	0	50.29	12787.3	353755	346744	162773	355728	369315	240442
A0A024R4E5 [89-102]	High	[K].YKDMNQFGEGEQAK.[I]		0.00272794	0.000298598	1	1	1	1	A0A024R4E5		1	1644.73	1	0.147434	0.537321	1	1	5.67	13.33	65.54	43.93	104.22		0	89	High	0.0003947	0.004706	1.4	180.7	162.1	162.1	0.0399902	0.00108783	0.00108764	0.00335781	0.27679	0.0110852	0.0110851	0.0238328	18.53	560384	514266	573595	386296	298217	326730	47631.8
A0A024R4E5 [902-908]	Medium	[R].DFSVQIK.[F]		0.083659	0.00164385	1	1	1	1	A0A024R4E5		0	836.451	1	0.159787	0.938634	1	1	17.59	23.24	62.49	41.8	82.83		0	902	High	0.005974	0.6489	0.44	218.8	46.7	46.7	0.36094	0.00929805	0.00929796	0.0351287	0.835271	0.0549219	0.054921	0.135254	24.72	1.85424e+06	1.29838e+06	1.66228e+06	973887	940763	618577	419197
A0A024R4E5 [902-935]	High	[R].DFSVQIKFPDREENAVHSTEPVVQENGDEAGEGR.[E]		0.000114312	4.90596e-07	1	1	1	5	A0A024R4E5		2	3785.76	1	0.125637	0.227668	1	1	12.66	36.62	8.39	85.35	27.16		0	902	High	8.445e-06	4.83e-05	4.85	228.5	228.5	228.5	1.4222e-05	1.579e-05	1.39789e-05	3.51914e-05	0.000125036	7.29886e-05	7.28108e-05	0.000140652	41.71	493578	587087	636232	354040	739483	746588	57640
A0A024R4E5 [965-985]	High	[K].EALEALVPVTIEVEVPFDLHR.[Y]		6.96184e-14	4.90596e-07	1	1	1	3	A0A024R4E5		0	2376.28	1	0.396244	1	1	1	37.17	64.75	78.31	91.07	34.87		0	965	High	8.445e-06	8.742e-16	12.35	648.8	648.8	648.8	4.45983e-13	6.88874e-14	0	0	3.92141e-12	6.1461e-13	0	0	63.28	156751	349245	285733	16184.7	59633.3	84599.1	3084.08
A0A024R4M0 [102-108]	High	[K].IEDFLER.[R]		0.000278487	4.28476e-05	1	1	1	6	A0A024R4M0		0	921.468	1	1	1	1	1	26.29	14.28	153.15	151.2	122.66		0	102	High	4.6e-05	0.0003098	5.4	473.7	239.8	239.8	3.97646e-06	1.579e-05	1.55479e-05	3.79233e-05	3.49628e-05	2.04576e-05	1.78072e-05	3.78989e-05	33.06	6.31321e+06	1.08151e+07	8.55396e+06	1.00451e+07	1.22754e+07	9.39778e+06	1.87934e+07
A0A024R4M0 [102-109]	High	[K].IEDFLERR.[L]		0.00105181	0.000186303	1	1	1	2	A0A024R4M0		1	1077.57	1	1	1	1	1	112.86	69.87	39.29	107.26	60.73		0	102	High	0.0002186	0.001166	2.73	467	170.4	170.4	0.00187062	0.000182412	0.000182409	0.000631695	0.0162733	0.000547517	0.000547383	0.00141915	29.13	392033	1.24908e+06	26723.4	141531	1.04466e+06	1.00478e+06	547408
A0A024R4M0 [109-116]	High	[R].RLQTQVFK.[L]		0.000218726	2.60771e-05	1	1	1	14	A0A024R4M0		1	1019.6	1	0.115277	0.110064	1	1	38.13	31.5	97.13	102.68	68.49		0	109	High	2.254e-05	0.0001229	6.43	583.5	280.4	280.4	3.68688e-07	3.00768e-08	0	0	3.24176e-06	1.11184e-05	1.11149e-05	4.45792e-05	16.15	323893	209041	461484	220211	216577	117612	1.10802e+06
A0A024R4M0 [110-116]	High	[R].LQTQVFK.[L]		0.001455	0.00024637	1	1	1	10	A0A024R4M0		0	863.499	1	1	1	1	1	14.32	11.46	102.77	107.97	86.41		0	110	High	0.00029	0.001796	2.45	362.7	120.1	120.1	0.00353445	0.00022235	0.000221902	0.000855045	0.0305786	0.00118152	0.00118136	0.00278105	21.09	17768346	1.43417e+07	1.37008e+07	1.8088e+07	1.63609e+07	1.43613e+07	31218.4
A0A024R4M0 [11-17]	High	[R].KTYVTPR.[R]		0.00162589	0.000250657	1	1	1	5	A0A024R4M0		1	864.494	1	1	1	1	1	37.62	38.92	140.82	85.7	149.04		0	11	High	0.0002975	0.002107	2.14	332.5	176.8	176.8	0.00717996	0.000295357	0.000293843	0.00102967	0.0616189	0.0022929	0.00229061	0.0047337	10.64	48575.1	63520.4	28412.6	15517.2	32295.5	19612.6	315530
A0A024R4M0 [139-150]	High	[R].KQVVNIPSFIVR.[L]		7.84192e-11	4.90596e-07	1	1	1	19	A0A024R4M0		1	1399.84	1	1	1	1	1	28.57	37.81	11.89	71.18	81.56		0	139	High	8.445e-06	3.033e-12	10.94	658.6	467.5	467.5	1.14553e-11	1.44557e-12	0	0	1.00723e-10	1.12614e-11	0	0	43.39	4.68953e+06	7.76291e+06	5.09137e+06	4.41771e+06	7.68831e+06	3.97864e+06	6.73166e+06
A0A024R4M0 [140-150]	High	[K].QVVNIPSFIVR.[L]		1.55771e-12	4.90596e-07	1	1	1	8	A0A024R4M0		0	1271.75	1	0.709756	1	1	1	132.42	66.96	100.51	87.99	85.99		0	140	High	8.445e-06	3.218e-14	12.18	658.9	423.5	423.5	6.62599e-13	1.02438e-13	0	0	5.82605e-12	9.2116e-13	0	0	55.16	47120	4319.85	4455.59	35894	83946.9	159628	50138.4
A0A024R4M0 [151-162]	High	[R].LDSQKHIDFSLR.[S]		5.78378e-05	4.90596e-07	1	1	1	1	A0A024R4M0		1	1458.77	1	1	1	1	1	67.76	106.63	168.01	137.38	169.8		0	151	High	8.445e-06	2.066e-05	5.55	436.1	337.9	337.9	2.78779e-06	1.13368e-05	1.07004e-05	3.87762e-05	2.45118e-05	2.04576e-05	1.8338e-05	3.87477e-05	29.01	49048.4	60209.4	159218	120318	10150.9	33077.3	13083.8
A0A024R4M0 [156-162]	High	[K].HIDFSLR.[S]		0.000296724	4.28476e-05	1	1	1	12	A0A024R4M0		0	887.473	1	1	1	1	0.760528	15.48	17.09	14.02	31.78	39.98		0	156	High	5.115e-05	0.0003332	5.07	622.4	136.6	136.6	8.47983e-06	1.579e-05	1.45604e-05	3.62148e-05	7.45559e-05	2.55476e-05	2.51769e-05	7.23537e-05	26.66	2.78516e+07	2.3095e+07	2.05836e+07	2.8474e+07	3.14744e+07	2.22866e+07	1.31292e+07
A0A024R4M0 [156-172]	High	[K].HIDFSLRSPYGGGRPGR.[V]	1xPhospho [S5]	0.000221491	4.28476e-05	1	1	1	1	A0A024R4M0	A0A024R4M0 1xPhospho [S160]	1	1951.93	0.992166	0.413377	1	1	1	7.9	76.39	48.75	87.58	68.3		0	156	High	4.19e-05	0.0002143	4.59	474.1	332.8	22.9	2.58649e-05	3.5616e-05	3.5409e-05	0.000101502	0.000227433	9.48354e-05	9.22027e-05	0.000168942	29.42	519327	490114	443448	47988.6	45752.3	3866.66	158563
A0A024R4M0 [156-172]	High	[K].HIDFSLRSPYGGGRPGR.[V]		0.00102658	0.000186303	1	1	1	2	A0A024R4M0		1	1871.96	1	1	1	1	1	30.94	73.61	111.86	100.05	138.72		0	156	High	0.0002186	0.001129	1.92	246.8	171	171	0.0119089	0.000354533	0.000353974	0.00126332	0.101636	0.00413387	0.00413293	0.00846842	31.69	27229.2	39518	21696.5	63931	19013.9	20757.3	63248
A0A024R4M0 [163-172]	High	[R].SPYGGGRPGR.[V]		0.000570958	6.98196e-05	1	1	1	1	A0A024R4M0		0	1003.51	1	1	1	1	1	50.25	70.93	146.52	116.84	158.09		0	163	High	8.424e-05	0.0005642	3.99	518.6	235.2	235.2	0.000102165	6.48437e-05	6.32471e-05	0.000183998	0.000898869	0.00015024	0.000149958	0.00027533	10.52	63514.1	20231.4	60445.2	4106.53	20213.7	10110.4	63186.6
A0A024R4M0 [180-194]	High	[K].KGQGGAGAGDDEEED.[-]		1.76735e-07	4.90596e-07	1	1	1	3	A0A024R4M0		1	1434.56	1	1	1	1	1	52.42	65.27	170.11	166.65	170.73		0	180	High	8.445e-06	2.352e-08	8.41	439	439	439	3.8986e-09	5.65615e-10	0	0	3.42793e-08	5.49041e-09	0	0	8.23	38594.5	11944.9	40100.5	9088.61	20527.9	38482.2	23128.9
A0A024R4M0 [23-30]	High	[K].SRLDQELK.[L]		0.000221491	2.60771e-05	1	1	1	6	A0A024R4M0		1	988.542	1	0.841616	0.975628	1	1	58.51	72.21	8.73	107.08	128.74		0	23	High	2.254e-05	0.0001604	6.23	653.2	175.7	175.7	5.93384e-07	4.8918e-08	0	0	5.21744e-06	1.11184e-05	1.05662e-05	4.29185e-05	15.47	13719.3	58362.7	53526.5	50353	5915.74	50530.1	163930
A0A024R4M0 [31-38]	High	[K].LIGEYGLR.[N]		0.000306981	4.28476e-05	1	1	1	9	A0A024R4M0		0	920.52	1	1	1	1	1	26.84	20.61	32.01	37.47	23.67		0	31	High	5.115e-05	0.000346	4.98	496.5	172.9	172.9	1.0399e-05	1.579e-05	1.43201e-05	3.57846e-05	9.14284e-05	2.55476e-05	2.48047e-05	7.15103e-05	30.67	2.19722e+07	3.03e+07	1.79809e+07	2.91015e+07	3.41007e+07	2.23819e+07	1.18292e+07
A0A024R4M0 [46-52]	High	[R].VKFTLAK.[I]		0.00623709	0.000397409	1	1	1	7	A0A024R4M0		1	806.513	1	1	1	1	1	24.63	28.07	148.64	143.08	144.42		0	46	High	0.0006434	0.01528	1.93	369.2	96.3	96.3	0.011737	0.000354533	0.000354298	0.00126475	0.100258	0.00409535	0.00409485	0.00843354	18.31	6.89026e+06	4.39036e+06	4.8729e+06	5.75879e+06	4.74437e+06	3.21049e+06	44404.9
A0A024R4M0 [59-66]	High	[R].ELLTLDEK.[D]		0.00269961	0.000294955	1	1	1	2	A0A024R4M0		0	960.525	1	1	1	1	1	51.91	25.78	94.83	27.77	108.01		0	59	High	0.0003904	0.004631	1.89	388.9	55.9	55.9	0.0127863	0.000363655	0.000363599	0.0012574	0.10859	0.0045111	0.00451071	0.00932364	33.91	57027.9	170695	192358	105256	178311	161304	74674.3
A0A024R4M0 [59-69]	High	[R].ELLTLDEKDPR.[R]		9.67712e-07	4.90596e-07	1	1	1	26	A0A024R4M0		1	1328.71	1	1	1	1	1	12.99	23.4	77.76	28.5	97.52		0	59	High	8.445e-06	1.691e-07	7.93	588.8	320.1	320.1	1.17701e-08	1.57052e-09	0	0	1.03491e-07	1.26593e-08	0	0	26.7	1.87606e+07	1.87074e+07	1.48138e+07	2.81853e+07	2.92788e+07	1.85108e+07	2.89352e+07
A0A024R4M0 [59-70]	High	[R].ELLTLDEKDPRR.[L]		4.10896e-06	4.90596e-07	1	1	1	8	A0A024R4M0		2	1484.81	1	1	1	1	1	12.19	19.72	113.51	105.7	102.11		0	59	High	8.445e-06	9.1e-07	6.92	573.1	368.8	368.8	1.19097e-07	1.0618e-08	0	0	1.04719e-06	7.73851e-08	0	0	25.58	4.18239e+06	3.2911e+06	3.61907e+06	4.93601e+06	4.52935e+06	3.32015e+06	40451.5
A0A024R4M0 [6-11]	Medium	[R].SWVCRK.[T]	1xCarbamidomethyl [C4]	0.0869802	0.00168799	1	1	1	1	A0A024R4M0		1	835.424	1	1	1	1	1	31.74	68.85	102.93	128.76	147.58		0	6	High	0.006194	0.6893	1.51	401.2	52.6	52.6	0.0312045	0.000883383	0.000883145	0.00274755	0.22931	0.00868266	0.00868262	0.0181418	11.32	31225.4	57870.3	58736.7	13198.5	26977.5	6092.04	42403.2
A0A024R4M0 [70-79]	High	[R].RLFEGNALLR.[R]		5.66871e-06	4.90596e-07	1	1	1	15	A0A024R4M0		1	1188.68	1	1	1	1	1	15.21	18.66	40.23	19.74	49.1		0	70	High	8.445e-06	1.323e-06	7.09	589.3	201.8	201.8	8.08539e-08	7.76755e-09	0	0	7.10926e-07	5.06701e-08	0	0	33.43	3.4135e+06	4.6422e+06	4.06965e+06	4.08778e+06	5.71917e+06	4.3332e+06	4.43559e+06
A0A024R4M0 [70-80]	High	[R].RLFEGNALLRR.[L]		5.61986e-05	4.90596e-07	1	1	1	4	A0A024R4M0		2	1344.79	1	1	1	1	1	24.21	17.87	109.15	94.15	89.66		0	70	High	8.445e-06	1.993e-05	6.18	543.4	288.8	288.8	6.59696e-07	6.10557e-06	6.09976e-06	4.25641e-05	5.8005e-06	1.11184e-05	1.04422e-05	4.25333e-05	26.26	2.06773e+06	1.73404e+06	1.25586e+06	1.69309e+06	1.88144e+06	1.31051e+06	5874.13
A0A024R4M0 [71-79]	High	[R].LFEGNALLR.[R]		0.000326347	4.28476e-05	1	1	1	15	A0A024R4M0		0	1032.58	1	1	1	1	1	25.09	31.55	76.47	26.8	75.97		0	71	High	5.115e-05	0.0003692	3.83	457.3	143.8	143.8	0.000147693	6.6034e-05	6.47607e-05	0.000177279	0.00130075	0.000175946	0.000175896	0.00035319	38.82	7.96833e+06	1.28135e+07	9.24513e+06	1.04076e+07	1.70304e+07	1.00223e+07	1.90888e+07
A0A024R4M0 [84-101]	High	[R].IGVLDEGKMKLDYILGLK.[I]		2.3083e-15	4.90596e-07	1	1	1	5	A0A024R4M0		2	2005.14	0.510767	0.0270247	1	1	1	10.98	72.82	86.29	37.85	19.72		0	84	High	8.445e-06	6.305e-16	13.12	729.9	677.4	677.4	7.65893e-14	1.13926e-14	0	0	6.73429e-13	9.99003e-14	0	0	57.7	1.36603e+06	1.3179e+06	1.10531e+06	287614	326067	35818.1	38715
A0A024R4M0 [84-91]	High	[R].IGVLDEGK.[M]		0.000965128	0.00015247	1	1	1	9	A0A024R4M0		0	830.462	1	1	1	1	1	14.16	56.46	88.5	94.83	90.33		0	84	High	0.000164	0.001021	2.74	406.2	120.5	120.5	0.00183551	0.000179677	0.00017942	0.000605949	0.0159716	0.000525351	0.000525132	0.00136788	20.94	35738.3	35525.8	45143.6	16709.6	46339.1	21482.1	25088.7
A0A024R4M0 [84-93]	Medium	[R].IGVLDEGKMK.[L]		0.0503185	0.00120049	1	1	1	1	A0A024R4M0		1	1089.6	1	0.724163	0.426091	1	1	27.69	103.39	87.71	38.71	83.61		0	84	High	0.0039	0.2963	0.5	162.1	77.6	77.6	0.314525	0.00753932	0.00753927	0.0281268	0.804733	0.0496471	0.0496461	0.121615	24.73	45413.5	41023.6	25701.9	57309.8	3960.58	18681.3	12991.8
A0A024R4M0 [92-101]	High	[K].MKLDYILGLK.[I]	1xOxidation [M1]	1.29886e-08	4.90596e-07	1	1	1	15	A0A024R4M0		1	1209.69	1	0.788909	1	1	1	30.02	28.23	104.29	78.2	59.52		0	92	High	8.445e-06	1.137e-09	8.38	569.3	400.6	400.6	4.14236e-09	6.0332e-10	0	0	3.64226e-08	5.82389e-09	0	0	39.57	741741	784614	426673	664255	884059	499971	3.35092e+06
A0A024R4M0 [92-101]	High	[K].MKLDYILGLK.[I]		1.2149e-07	4.90596e-07	1	1	1	12	A0A024R4M0		1	1193.7	1	1	1	1	1	11.14	41.68	99.54	69.95	126.49		0	92	High	8.445e-06	1.524e-08	7.61	518	387.6	387.6	2.47575e-08	2.94308e-09	0	0	2.17686e-07	2.00292e-08	0	0	46.94	2299351	1.86459e+06	1.96545e+06	836363	2.00422e+06	1.99685e+06	2.56648e+06
A0A024R4M0 [94-101]	High	[K].LDYILGLK.[I]		2.73767e-05	4.90596e-07	1	1	1	12	A0A024R4M0		0	934.561	1	1	1	1	1	20.66	33.23	144.29	143.89	117.14		0	94	High	8.445e-06	8.402e-06	6.04	445.3	279.9	279.9	9.15894e-07	6.10557e-06	5.92277e-06	4.16372e-05	8.05315e-06	2.04576e-05	2.02478e-05	4.16095e-05	45.05	4.07796e+06	2.98119e+06	2.83032e+06	1.54751e+06	2.96367e+06	2.00904e+06	6.54331e+06
A0A024R4M0 [94-108]	High	[K].LDYILGLKIEDFLER.[R]		4.58432e-13	4.90596e-07	1	1	1	2	A0A024R4M0		1	1837.01	0.609449	0.0761341	1	1	1	53.26	49.93	23.49	43.54	60.09		0	94	High	8.445e-06	7.783e-15	11.51	613.2	613.2	613.2	3.11714e-12	4.26043e-13	0	0	2.74082e-11	3.47224e-12	0	0	62.32	145592	477655	311881	62164.6	88622	28929	57601.9
A0A024R4M0 [94-109]	High	[K].LDYILGLKIEDFLERR.[L]		2.47975e-05	4.90596e-07	1	1	1	1	A0A024R4M0		2	1993.11	0.999335	0.0615897	1	1	1	80.51	51.78	85.84	25.58	20.23		0	94	High	8.445e-06	7.478e-06	5.9	344.8	344.8	344.8	1.24996e-06	6.10557e-06	5.7552e-06	4.07947e-05	1.09905e-05	2.04576e-05	1.96653e-05	4.07697e-05	59.54	92294.7	479708	183003	52790.8	77691.6	24297.7	4983.41
A0A024R571 [102-133]	High	[R].IGPEPTTDSFIAVMHGPTEGVVPGNALVVDPR.[R]		0.000562321	6.98196e-05	1	2	1	1	A0A024R571		0	3272.66											NoQuanValues	0	102	High	8.424e-05	0.0005587	3.35	194.9	194.9	194.9	0.000442625	0.000107798	0.000107575	0.000328443	0.00390444	0.000291986	0.000291533	0.000763421
A0A024R571 [150-176]	High	[R].FMCAQLPNPVLDSISIIDTPGILSGEK.[Q]	1xCarbamidomethyl [C3]	2.04511e-06	4.90596e-07	1	2	1	2	A0A024R571		0	2915.49	1	0.61739	1	1	1	28.18	27	14.64	126.68	8.97		0	150	High	8.445e-06	4.035e-07	6.68	349.1	349.1	349.1	2.08368e-07	1.75442e-08	0	0	1.83212e-06	1.46274e-07	0	0	67.18	85919	143263	151618	43610.6	69429.7	45860.5	57301.7
A0A024R571 [344-355]	High	[K].ELVNNLGEIYQK.[I]		2.71561e-05	4.90596e-07	1	2	1	4	A0A024R571		0	1419.75	1	0.167069	1	1	1	117.59	23.05	139.13	68.65	118.83		0	344	High	8.445e-06	8.321e-06	5.91	436.7	274	274	1.22628e-06	6.10557e-06	5.76635e-06	4.08714e-05	1.07823e-05	2.04576e-05	1.97097e-05	4.08447e-05	39.47	33855.2	5796.45	3483.63	36910	57916.2	55833.3	4.80703e+06
A0A024R571 [392-406]	High	[K].LLDTVDDMLANDIAR.[L]		8.52246e-07	4.90596e-07	1	2	1	2	A0A024R571		0	1674.84	1	1	1	1	1	108.24	62.08	16.98	132.62	34.95		0	392	High	8.445e-06	1.462e-07	6.61	360.2	360.2	360.2	2.45093e-07	2.03987e-08	0	0	2.15504e-06	1.75347e-07	0	0	56.45	31916	233546	46312.6	92082.3	297719	134675	55350.7
A0A024R571 [488-497]	High	[K].SKLPNTVLGK.[I]		0.0158812	0.000700303	1	2	1	1	A0A024R571		1	1056.64	1	1	1	1	1	24.55	60.08	159.94	69.29	78.28		0	488	High	0.001649	0.06567	0.8	201.6	27.8	27.8	0.157979	0.0036119	0.00361153	0.0120745	0.6284	0.0300218	0.0300212	0.0697769	23.1	30696	25277.5	18526.1	33891.1	57443.7	14952.4	4882.72
A0A024R571 [501-523]	High	[K].LADVDKDGLLDDEEFALANHLIK.[V]		0.0012731	0.000220806	1	2	1	1	A0A024R571		1	2554.3	1	1	1	1	1	5.89	116.37	99.5	133.55	30.86		0	501	High	0.0002615	0.00151	1.21	53.6	53.6	53.6	0.0610065	0.00148701	0.001487	0.00448905	0.371869	0.0165944	0.0165941	0.0368751	56.25	47478.2	44642.8	42209	30474.2	26611.2	203752	44081.2
A0A024R571 [91-101]	High	[R].HLIEQDFPGMR.[I]		0.00202357	0.000276176	1	2	1	1	A0A024R571		0	1342.66	1	0.329727	0.315317	1	1	27.22	11.88	140.15	146.9	92.5		0	91	High	0.0003305	0.002969	1.59	237.7	80	80	0.0254726	0.000692759	0.000692623	0.00210433	0.195361	0.00761001	0.00760987	0.0158578	32.74	101882	143722	85456.9	169293	214947	192308	779798
A0A024RCR6 [1067-1081]	High	[K].AAGARPLTSPESLSR.[D]		0.000401074	5.74315e-05	1	5	1	1	A0A024RCR6		0	1512.81	1	0.228358	0.190586	1	1	9.54	14.41	33.75	63.73	86.2		0	1073	High	6.93e-05	0.0004462	3.44	294.4	199.4	199.4	0.000366024	0.000103054	0.000102386	0.000305683	0.00322557	0.000250434	0.000248539	0.000581218	20.86	211040	246306	253166	317578	337956	415088	32721.2
A0A024RCR6 [1103-1120]	High	[K].RLQEDPNYSPQRFPNAQR.[A]		0.00160112	0.000250657	1	5	1	1	A0A024RCR6		2	2216.1											NoQuanValues	0	1109	High	0.0002975	0.002058	2.08	196.6	194.4	194.4	0.00828524	0.000301792	0.000301257	0.00101172	0.0716785	0.00289354	0.00289337	0.00601763
A0A024RCR6 [284-290]	High	[R].LQPFLQR.[Y]		0.00311693	0.000309233	1	5	1	5	A0A024RCR6		0	901.525	1	0.460974	1	1	0.838943	6.08	16.71	55.19	26.63	25.76		0	290	High	0.0004427	0.005677	1.91	295.6	48.9	48.9	0.0123525	0.000361705	0.000361612	0.00126014	0.105176	0.00432289	0.00432252	0.00891887	32.16	1.60337e+06	1.69272e+06	1.49846e+06	1.02595e+06	1.39688e+06	1.10014e+06	1.54885e+06
A0A024RCR6 [291-315]	High	[R].YYEVLGAAATTDYNNNHEGREEDQR.[L]		1.71053e-09	4.90596e-07	1	5	1	6	A0A024RCR6		1	2915.28	1	1	1	1	1	90.16	9.2	115.54	66.07	64.42		0	297	High	8.445e-06	1.084e-10	8.88	415.2	415.2	415.2	1.30982e-09	1.66133e-10	0	0	1.15169e-08	1.74225e-09	0	0	30.17	1757.11	379447	261876	304746	325744	270929	472748
A0A024RCR6 [316-325]	High	[R].LINLVGESLR.[L]		0.000206887	2.60771e-05	1	5	1	1	A0A024RCR6		0	1113.66											NoQuanValues	0	322	High	2.254e-05	0.0001105	5.28	436.3	204.3	204.3	5.26768e-06	1.579e-05	1.51378e-05	3.72218e-05	4.63154e-05	2.04576e-05	1.73868e-05	3.71872e-05	46.62
A0A024RCR6 [326-338]	High	[R].LLGNTFVALSDLR.[C]		6.1869e-07	4.90596e-07	1	5	1	6	A0A024RCR6		0	1418.8	1	1	1	1	1	20.93	35.84	55.2	45.7	71.01		0	332	High	8.445e-06	1.007e-07	7.05	482.3	343.5	343.5	8.86403e-08	8.36033e-09	0	0	7.7939e-07	5.57572e-08	0	0	57	398494	593182	584321	447443	799316	449332	895697
A0A024RCR6 [44-56]	High	[K].EHIAASVSIPSEK.[Q]		0.000231626	4.28476e-05	1	5	1	1	A0A024RCR6		0	1367.72	1	0.494687	1	1	1	92.44	42.4	85.32	65.99	96.09		0	44	High	4.6e-05	0.0002438	4.09	368.4	262.5	262.5	8.20051e-05	6.48437e-05	6.47776e-05	0.000188727	0.000721141	0.000133589	0.000133419	0.000251209	28.08	24134.7	3741.51	53775.9	60307.9	48231.8	23649	16209.3
A0A024RCR6 [781-799]	High	[R].SFFHQHYLGGQEPTPSNIR.[M]		0.00144164	0.00024637	1	5	1	1	A0A024RCR6		0	2215.07											NoQuanValues	0	787	High	0.00029	0.001775	2.06	193.1	193.1	193.1	0.00874805	0.000306196	0.00030611	0.00105507	0.0756017	0.00306452	0.00306431	0.00636588	32.67
A0A024RCR6 [88-118]	High	[R].APPQTHLPSGASSGTGSASATHGGGSPPGTR.[G]		1.76519e-06	4.90596e-07	1	5	1	1	A0A024RCR6		0	2785.32	1	1	1	1	1	48	63.92	132.61	123.36	143.1		0	88	High	8.445e-06	3.4e-07	6.34	328.3	328.3	328.3	4.61581e-07	3.74275e-08	0	0	4.05854e-06	1.11184e-05	1.08783e-05	4.38174e-05	13.38	62125.4	40690.8	22165.9	4693.5	21408.5	13122.8	470435
A0A067XG54 [21-39]	High	[R].TVFVGNHPVSETEAYIAQR.[F]		0.000221491	4.28476e-05	1	5	1	1	A0A067XG54		0	2118.06											NoQuanValues	0	21	High	4.19e-05	0.0002152	4.11	335	280.9	280.9	7.72299e-05	5.32673e-05	5.28492e-05	0.000157793	0.000203444	9.48354e-05	9.33155e-05	0.00017052	38.15
A0A075B7B1 [107-118]	High	[R].GRLDAELGAQQR.[E]		0.00171912	0.000260152	1	3	1	1	A0A075B7B1		1	1313.69	1	1	1	1	1	7.07	75.13	42.69	54.72	108.19		0	107	High	0.0003059	0.002294	1.68	196	153.9	153.9	0.0209637	0.000571634	0.000571405	0.00176702	0.166526	0.00645641	0.00645496	0.0132434	13.1	140681	124749	141993	165142	129609	16096.4	55669.8
A0A075B7B1 [1072-1093]	High	[R].ELYIPSGESEVAGGASHSSGQR.[T]		0.000221491	4.28476e-05	1	3	1	3	A0A075B7B1		0	2218.04											NoQuanValues	0	1072	High	3.615e-05	0.0002029	4.23	290.5	290.5	290.5	5.92116e-05	5.00822e-05	4.96987e-05	0.00012816	0.000520743	0.000124209	0.000122033	0.000223857
A0A075B7B1 [1180-1194]	High	[R].DADSRNDQAVGVSFK.[A]		0.00111191	0.000191293	1	3	1	1	A0A075B7B1		1	1608.76	1	0.853987	0.718589	1	1	56.88	28.41	24.29	122.12	52.83		0	1180	High	0.0002217	0.001258	1.72	184.5	122.5	122.5	0.0189281	0.000535825	0.000534924	0.00166749	0.152584	0.0057614	0.00576102	0.0116951	22.94	61089.6	245821	214192	197131	253688	346704	49123.1
A0A075B7B1 [128-136]	High	[R].AALEALLGR.[L]		4.37215e-05	4.90596e-07	1	3	1	1	A0A075B7B1		0	913.547	1	1	1	1	1	84.6	72.39	117.57	165.75	81.22		0	128	High	8.445e-06	1.471e-05	5.8	442.9	244.7	244.7	1.58396e-06	1.13368e-05	1.12669e-05	4.01429e-05	1.39272e-05	2.04576e-05	1.92688e-05	4.0122e-05	43.7	17860.6	54192.6	10674.8	6770.06	22569.7	7556.58	63728.6
A0A075B7B1 [302-312]	High	[K].TGLSLEVATYR.[A]		0.00110191	0.000191293	1	3	1	1	A0A075B7B1		0	1209.65	1	1	1	1	1	36.22	30.06	81.89	122.17	47.66		0	302	High	0.0002217	0.001243	1.84	217.3	164	164	0.0145154	0.000408738	0.000408701	0.001366	0.121374	0.00483907	0.00483877	0.00984646	39.24	104334	218488	215096	114261	136902	201674	472754
A0A075B7B1 [341-351]	High	[K].SYHYTDSLLQR.[E]		0.00758834	0.000448931	1	3	1	1	A0A075B7B1		0	1382.67	1	1	1	1	1	31.89	13.67	103.63	89.43	73.34		0	341	High	0.000751	0.02096	0.9	93.3	78.7	78.7	0.124485	0.00294199	0.00294187	0.0096281	0.562163	0.0246055	0.0246051	0.0566049	22.94	46942.1	69868	37964.5	47725.7	36376.5	41080.4	43188.9
A0A075B7B1 [427-436]	High	[R].TFSPTYGLLR.[N]		0.000965178	0.000176488	1	3	1	1	A0A075B7B1		0	1154.62	1	1	1	1	1	71.08	12.25	60.99	71.91	142.85		0	427	High	0.0001965	0.001044	2.43	274.1	147.6	147.6	0.00369126	0.000224611	0.000223152	0.000872209	0.0320198	0.00129138	0.00129077	0.00297641	36.88	49276.9	43822.8	6110.84	63974.3	77501.5	62331.7	18555.9
A0A075B7B1 [456-469]	High	[R].EVPVYIGEDSTIAR.[E]		0.00779867	0.000454419	1	3	1	1	A0A075B7B1		0	1548.79											NoQuanValues	0	456	High	0.0007726	0.02197	1.52	192.9	121.6	121.6	0.0298812	0.000828511	0.000828291	0.00261982	0.221712	0.00849804	0.00849765	0.0177146	40.01
A0A075B7B1 [721-735]	High	[K].SAEQMIGDIINLGLK.[G]		0.00107678	0.000191293	1	3	1	2	A0A075B7B1		0	1601.86	1	1	1	1	1	81.36	49.11	21.43	78.83	56.16		0	721	High	0.0002217	0.001204	1.83	113.8	113.8	113.8	0.0147696	0.000422385	0.00042218	0.00138753	0.123227	0.00487898	0.00487828	0.00994947	63.04	8411.88	145894	178328	28393	82096	85827.8	57065.1
A0A075B7B1 [863-874]	High	[R].YSWQDEIVQGTR.[R]		0.000367796	5.74315e-05	1	3	1	1	A0A075B7B1		0	1481.7	1	1	1	1	1	71.14	34.35	54.26	104.78	30.72		0	863	High	6.37e-05	0.0004147	3.49	278.5	278.5	278.5	0.000323366	9.35386e-05	9.30316e-05	0.000281738	0.00284716	0.000240684	0.000240266	0.000533483	40.46	25331.7	204021	175121	93864	114132	178634	59292
A0A075B7B1 [913-925]	High	[R].SGEFHAEPTVIEK.[E]		0.00574884	0.000382658	1	3	1	1	A0A075B7B1		0	1443.71	1	1	1	1	1	28.12	49.11	64.78	73.74	156.03		0	913	High	0.0006091	0.01348	1.14	179.4	96.4	96.4	0.0718685	0.00181848	0.00181846	0.00574894	0.413048	0.0178829	0.0178826	0.0400204	18.28	61413.9	40308.4	37546	20420.6	63014.3	49640.7	89168
A0A087WT20 [179-191]	High	[R].NYDPALHPFEVPR.[E]		4.85295e-08	4.90596e-07	1	2	1	1	A0A087WT20		0	1554.77	1	1	1	1	1	61.47	46.28	68.95	31.44	165.93		0	179	High	8.445e-06	5.254e-09	7.9	395.9	392.8	392.8	1.25895e-08	1.6706e-09	0	0	1.10696e-07	1.31425e-08	0	0	33.1	12270.5	54211.2	36205.4	63812.2	23338.8	63213.9	40417.5
A0A087WT20 [179-195]	High	[R].NYDPALHPFEVPREYIR.[A]		8.38337e-06	4.90596e-07	1	2	1	1	A0A087WT20		1	2116.06	0.100716	0.0578571	1	1	1	35.94	64.62	52.53	45.91	70.18		0	179	High	8.445e-06	2.088e-06	6.2	348.3	348.3	348.3	6.28296e-07	5.17903e-08	0	0	5.52441e-06	1.11184e-05	1.04966e-05	4.26967e-05	42.98	279526	181453	383805	10286.8	16130.4	35901.7	19676.1
A0A087WT20 [231-244]	High	[K].LATVLSGACDGEVR.[I]	1xCarbamidomethyl [C9]	0.000221491	2.60771e-05	1	2	1	3	A0A087WT20		0	1447.72	1	0.0220923	0.205412	1	1	2.84	6.23	99.14	137.99	103.66		0	231	High	2.254e-05	0.000183	4.76	306.8	306.8	306.8	1.73034e-05	1.579e-05	1.37654e-05	3.48177e-05	0.000152124	7.29886e-05	7.18311e-05	0.000139155	31.37	2.08544e+06	2.03775e+06	2.15572e+06	490525	443871	438801	223278
A0A087WT20 [245-251]	High	[R].IWNLTQR.[N]		0.000965128	0.000134317	1	2	1	2	A0A087WT20		0	930.516	0.609449	0.0831484	1	1	1	7.69	11.6	16.42	71.5	89.36		0	245	High	0.0001388	0.0009484	3.43	394.4	187.7	187.7	0.000372748	0.000103054	0.000102226	0.000284503	0.0032852	0.000254513	0.000254176	0.000425218	30.6	2.81176e+06	2.42764e+06	2.74227e+06	235282	206142	260371	44632.8
A0A087WT20 [256-265]	High	[R].TIQAHEGFVR.[G]		2.56264e-10	4.90596e-07	1	2	1	2	A0A087WT20		0	1157.61	1	0.900951	1	1	1	24.37	11.05	160.32	154.52	17.1		0	256	High	8.445e-06	1.197e-11	10.74	636.4	438.1	438.1	1.8037e-11	2.11784e-12	0	0	1.58595e-10	1.55211e-11	0	0	17.09	592179	389289	635095	36150.9	34903	29222.1	50726.1
A0A087WT20 [271-286]	High	[R].FCGTSFFTVGDDKTVK.[Q]	1xCarbamidomethyl [C2]	2.9744e-13	4.90596e-07	1	2	1	3	A0A087WT20		1	1808.85	0.194667	0.0189629	1	1	1	19.03	24.86	36.32	70.03	57.55		0	271	High	8.445e-06	4.709e-15	11.51	603.2	576.3	576.3	3.11714e-12	4.22535e-13	0	0	2.74082e-11	3.42095e-12	0	0	40.45	1.26816e+06	1.04773e+06	1.53547e+06	150309	240307	173402	37034.4
A0A087WT20 [290-308]	High	[K].MDGPGYGDEEEPLHTILGK.[T]		5.60193e-10	4.90596e-07	1	2	1	3	A0A087WT20		0	2057.95	0.522829	0.220608	1	1	1	28.09	71.94	58.11	38.24	117.22		0	290	High	8.445e-06	2.968e-11	9.09	525.2	508.9	508.9	8.0509e-10	9.39323e-11	0	0	7.07894e-09	9.85037e-10	0	0	45.93	396999	582648	712118	41140.5	48433.3	139882	58469.5
A0A087WT20 [290-308]	High	[K].MDGPGYGDEEEPLHTILGK.[T]	1xOxidation [M1]	0.000965128	0.000134317	1	2	1	1	A0A087WT20		0	2073.94	1	1	1	1	1	37.31	102.15	50.39	35.49	131.9		0	290	High	0.0001434	0.001004	2.23	204.3	184.2	184.2	0.0059257	0.000284971	0.000284922	0.00104036	0.0510956	0.00195342	0.00195309	0.00413621	43.19	165338	294717	158094	82892.4	34025.8	301668	47347.6
A0A087WT20 [320-337]	High	[K].EAVFATCGQQVDIWDEQR.[T]	1xCarbamidomethyl [C7]	6.30512e-16	4.90596e-07	1	2	1	3	A0A087WT20		0	2151.98	0.895918	0.211657	1	1	1	18.12	41.09	74.8	79.95	154.15		0	320	High	8.445e-06	6.305e-16	13.99	701.3	624.7	624.7	1.03135e-14	1.61052e-15	0	0	9.06836e-14	1.37385e-14	0	0	48.39	603646	494555	713328	34809.5	43830.9	74900.6	16669.4
A0A087WT20 [338-355]	High	[R].TNPICSMTWGFDSISSVK.[F]	1xCarbamidomethyl [C5]	6.13644e-09	4.90596e-07	1	2	1	3	A0A087WT20		0	2029.94	0.805398	0.0333957	1	1	1	12.9	23.79	23.97	91.18	104.58		0	338	High	8.445e-06	4.767e-10	8.3	505.8	480.8	480.8	5.0667e-09	7.46809e-10	0	0	4.45501e-08	7.12714e-09	0	0	58.58	606050	475177	506749	50432.3	59681.7	79889.2	19632.3
A0A087WT20 [356-371]	High	[K].FNPIETFLLGSCASDR.[N]	1xCarbamidomethyl [C12]	8.26148e-10	4.90596e-07	1	2	1	7	A0A087WT20		0	1826.87	1	0.350528	1	1	1	15.18	44.5	117.93	68.16	93.75		0	356	High	8.445e-06	4.655e-11	9.27	578.8	505.8	505.8	5.37784e-10	5.60515e-11	0	0	4.72859e-09	5.54398e-10	0	0	62.21	1.24069e+06	1.31342e+06	1.63914e+06	71875.5	193650	170830	59803.1
A0A087WT20 [356-379]	High	[K].FNPIETFLLGSCASDRNIVLYDMR.[Q]	1xCarbamidomethyl [C12]	5.36676e-09	4.90596e-07	1	2	1	2	A0A087WT20		1	2831.39	0.995139	0.668132	1	1	1	10.36	88.28	15.63	22.64	73.33		0	356	High	8.445e-06	4.082e-10	8.59	397.6	397.6	397.6	2.5566e-09	3.64752e-10	0	0	2.24795e-08	3.69776e-09	0	0	64.13	148229	121864	128227	25735.3	56137.5	5206.48	31878.8
A0A087WT20 [372-379]	High	[R].NIVLYDMR.[Q]		0.00416233	0.000328361	1	2	1	1	A0A087WT20		0	1023.53	0.722078	0.116776	1	1	0.894417	21.47	13.92	30.32	85.94	70.67		0	372	High	0.0004881	0.008463	1.35	273.4	119.1	119.1	0.0443556	0.00114917	0.00114902	0.00353524	0.29848	0.0122048	0.0122046	0.0265216	37.39	944953	1.0558e+06	1.41239e+06	252508	253147	196401	38846.4
A0A087WT20 [422-447]	High	[R].ALDTPVMVHMDHVSAVLDVDYSPTGK.[E]		4.36342e-09	4.90596e-07	1	2	1	3	A0A087WT20		0	2797.35	0.0464712	0.0294043	1	1	1	16.3	19.99	37.93	116.21	50.76		0	422	High	8.445e-06	3.211e-10	8.57	415	415	415	2.68931e-09	3.74477e-10	0	0	2.36464e-08	3.77562e-09	0	0	52.35	545995	406210	548816	11956.9	12691.5	17100.1	17055.1
A0A087WT20 [491-502]	High	[K].YIMCGSDEMNIR.[L]	1xCarbamidomethyl [C4]	4.23228e-07	4.90596e-07	1	2	1	3	A0A087WT20		0	1488.63	1	0.118786	1	1	1	5.06	27.99	100.5	77.47	43.96		0	491	High	8.445e-06	6.477e-08	7.31	475.2	458.3	458.3	4.92129e-08	5.28899e-09	0	0	4.32715e-07	3.26462e-08	0	0	34.69	663190	730116	679203	119787	186078	116128	1729.25
A0A087WT20 [574-588]	High	[R].IKHSKPGSVPLVSEK.[K]		5.33147e-13	4.90596e-07	1	2	1	1	A0A087WT20		1	1605.93	0.534223	0.0443873	1	1	1	65.79	44.49	112.51	44.61	55.66		0	574	High	8.445e-06	9.266e-15	11.25	688.9	618.2	618.2	5.67125e-12	7.50497e-13	0	0	4.98658e-11	6.07596e-12	0	0	13.42	1.55879e+06	415682	722918	129530	104211	47918.5	9486.27
A0A087WT20 [576-588]	High	[K].HSKPGSVPLVSEK.[K]		0.000965128	0.000134317	1	2	1	1	A0A087WT20		0	1364.75	1	0.243441	1	1	1	134.62	24.62	103.71	124.69	74.19		0	576	High	0.0001388	0.0009918	2.43	268.7	190.2	190.2	0.00368868	0.000224611	0.000223179	0.000872339	0.0319961	0.00129138	0.00129098	0.00297685	17.27	3492.23	7264.04	61239.9	27256.2	43812.3	43152.8	58296.2
A0A087WT92 [39-56]	High	[R].LSVVFGEHTLLVTVSGQR.[V]		0.000221492	4.28476e-05	1	3	1	1	A0A087WT92		0	1942.08	1	1	1	1	1	86.4	38.27	85.57	155.32	35.47		0	8	High	4.19e-05	0.0002169	3.7	263.2	263.2	263.2	0.000199457	8.18794e-05	8.17097e-05	0.000260243	0.000425987	0.000124209	0.000123895	0.000226625	51.47	16724	190525	94979.4	35445.6	61993.2	31785.6	97088.3
A0A087WTI3 [101-111]	High	[R].YDMDRFGVVFR.[A]		0.000221491	4.28476e-05	1	2	1	1	A0A087WTI3		1	1404.67	1	0.423165	1	1	1	34.34	34.52	35.44	128.74	8.08		0	101	High	4.19e-05	0.0002121	4.1	354.8	354.8	354.8	7.97329e-05	5.69087e-05	5.67875e-05	0.0001575	0.000701167	0.000127343	0.000126613	0.000220126	43.44	193626	248198	120051	61339.3	49918.5	29400	50096.3
A0A087WTI3 [116-129]	High	[R].QSDVMIVAGTLTNK.[M]		6.30512e-16	4.90596e-07	1	2	1	5	A0A087WTI3		0	1476.77	0.67804	0.255863	1	1	1	83.87	106.68	148.93	94.8	39.09		0	116	High	8.445e-06	6.305e-16	14.43	764.3	623.9	623.9	3.6732e-15	6.10968e-16	0	0	3.22975e-14	5.46831e-15	0	0	43.09	782985	2.84714e+06	709904	41631.9	185600	23010.2	6.86748e+06
A0A087WTI3 [130-136]	High	[K].MAPALRK.[PS]	1xOxidation [M1]	0.000853099	8.14481e-05	1	2	1	1	A0A087WTI3		1	802.46	1	1	1	1	1	23.74	55.01	166.36	138.18	57.03		0	130	High	9.466e-05	0.0007608	3.32	364.6	234.8	234.8	0.000474586	0.000107798	0.000107204	0.000327699	0.00418471	0.000308671	0.00030864	0.000788922	10.63	31388.8	46896	50620.8	14192.9	44844.4	25493.4	25453.5
A0A087WTI3 [161-173]	High	[R].LLPLFLLGGEGLR.[P]		0.00429397	0.000335207	1	2	1	2	A0A087WTI3		0	1397.85											NoQuanValues	0	160	High	0.0005013	0.008849	1.25	161.7	136.2	136.2	0.0560664	0.00138154	0.00138076	0.00413986	0.351522	0.016046	0.0160459	0.0356392
A0A087WTI3 [208-213]	High	[R].LQIWYR.[R]		0.000965128	0.00015247	1	2	1	3	A0A087WTI3		0	878.488	0.257467	0.506721	1	1	1	60.76	79.46	45.42	50.71	74.17		0	208	High	0.0001686	0.001027	2.82	340.6	196.6	196.6	0.00152296	0.000168856	0.000168666	0.000558867	0.0132768	0.000451802	0.000450653	0.00119601	35.52	550800	1.41144e+06	526483	53265.3	55382	3093.35	160732
A0A087WTI3 [29-48]	High	[R].GVHQSVATDGPSSTQPALPK.[A]		6.30512e-16	4.90596e-07	1	2	1	2	A0A087WTI3		0	1977	0.708835	0.105897	1	1	1	42.07	90.71	81.57	110.51	61.31		0	29	High	8.445e-06	6.305e-16	14.55	789.4	746.2	746.2	2.83244e-15	4.49718e-16	0	0	2.49049e-14	3.92119e-15	0	0	24.29	1.12535e+06	472566	741369	138507	36652.5	28046.3	32129.8
A0A087WTI3 [67-75]	High	[K].LDDLVNWAR.[R]		0.000965128	0.000134317	1	2	1	1	A0A087WTI3		0	1101.57	1	1	1	1	1	60.51	81.93	97.02	103.81	46.43		0	67	High	0.0001388	0.0009573	2.93	402.8	140.9	140.9	0.00117978	0.000148188	0.000147982	0.000455422	0.0103175	0.000413004	0.000412899	0.00106935	44.27	50136.1	34958.6	11476.3	3023.35	63046.3	48716.7	123612
A0A087WTQ2 [56-67]	High	[R].STLLELFGQIER.[E]		0.000469669	5.74315e-05	1	2	1	2	A0A087WTQ2		0	1405.77											NoQuanValues	0	56	High	7.472e-05	0.0004997	3.56	257	222.6	222.6	0.000276833	8.3941e-05	8.32317e-05	0.000284172	0.000591239	0.000124209	0.000120959	0.000222229	34.23
A0A087WTS3 [252-263]	High	[K].CVSGTGQVSTCR.[L]	2xCarbamidomethyl [C1; C11]	0.000965128	0.000134317	1	4	1	1	A0A087WTS3		0	1311.58											NoQuanValues	0	98	High	0.0001388	0.0009687	2.84	308	299.9	299.9	0.00144554	0.000166025	0.000165839	0.000559851	0.00308808	0.000250434	0.000249863	0.000583933
A0A087WUE4 [594-607]	Medium	[K].QDYAFACEQMKSIR.[Q]	1xCarbamidomethyl [C7]	0.0388457	0.00106392	1	5	1	1	A0A087WUE4		1	1746.79	1	1	1	1	1	57.79	38.57	87.88	44.5	101.17		0	446	High	0.003303	0.208	0.27	8.1	8.1	8.1	0.538973	0.0131686	0.0131686	0.0516579	0.826788	0.0535249	0.0535247	0.13179	8.63	44664.4	13614.4	56319.8	30319.1	39119.7	63271	31754.5
A0A087WUE4 [630-648]	High	[R].IALEKGDHEEFNQCQTQLK.[S]	1xCarbamidomethyl [C14]	0.00174476	0.000269009	1	5	1	2	A0A087WUE4		1	2288.1	1	1	1	1	1	74.82	60.61	74.39	88.29	106.59		0	482	High	0.0003144	0.002347	1.89	260.6	191.5	191.5	0.0129239	0.000374652	0.000374644	0.00125709	0.0275371	0.00104121	0.00104119	0.0025536	25.58	244699	201946	23588.1	45732.1	167973	211288	193285
A0A087WUE4 [649-674]	Medium	[K].SLYAENLPGNVGEFTAYRILYYIFTK.[N]		0.0883447	0.00171109	1	5	1	1	A0A087WUE4		1	3042.56	1	1	1	1	1	25.49	49.39	106.95	86.74	97.59		0	501	High	0.006296	0.7049	0.39	3	3	3	0.409021	0.0101072	0.0101067	0.0385321	0.706249	0.0365777	0.0365772	0.0873353	49.45	54512.1	63578.4	88404.7	99283	253545	136311	1.79152e+06
A0A087WUE4 [667-674]	Medium	[R].ILYYIFTK.[N]		0.0529715	0.00123466	1	5	1	1	A0A087WUE4		0	1060.61	1	1	1	1	1	86.03	48.74	35.53	158.55	50.44		0	519	High	0.004052	0.3195	1.03	242.1	4.8	4.8	0.0941588	0.00235053	0.0023505	0.00753009	0.19683	0.00763987	0.00763895	0.0159162	43.15	8162.26	21853.3	56107.2	16890.1	48086.3	50589.7	17258.4
A0A087WUQ6 [114-129]	High	[K].CEVNGAGAHPLFAFLR.[E]	1xCarbamidomethyl [C1]	0.000221491	2.60771e-05	1	2	1	2	A0A087WUQ6		0	1758.87	1	0.245621	0.29607	1	1	59.18	73.53	50.21	54.93	31.59		0	114	High	2.254e-05	0.0001363	4.52	349.9	330.3	330.3	3.00138e-05	3.96217e-05	3.9331e-05	0.000100378	0.000263933	0.000106818	0.000106046	0.000200454	53.52	10417.3	45838.4	39703.8	7681.55	47244.9	25870.8	694461
A0A087WUQ6 [130-147]	High	[R].EALPAPSDDATALMTDPK.[L]		0.000965128	0.000134317	1	2	1	1	A0A087WUQ6		0	1842.88	1	1	1	1	1	57.35	112.18	145.03	140.57	84.05		0	130	High	0.0001388	0.0009493	2.9	189.4	189.4	189.4	0.00125453	0.000148188	0.000147461	0.000454813	0.0109634	0.000423904	0.000423879	0.00112135	38.27	51950	14099.8	32947.5	4618.24	4641.04	30163.9	471032
A0A087WUQ6 [148-156]	High	[K].LITWSPVCR.[N]	1xCarbamidomethyl [C8]	0.00102266	0.000186303	1	2	1	3	A0A087WUQ6		0	1131.6	1	0.791271	1	1	1	8.32	13.64	35.91	61.96	22.4		0	148	High	0.0002158	0.001123	2.09	226.2	115.7	115.7	0.00816529	0.000301792	0.000301594	0.00101296	0.0705948	0.00285396	0.00285355	0.005956	41.71	297198	262535	308819	345247	326679	420504	481265
A0A087WUQ6 [157-165]	High	[R].NDVAWNFEK.[F]		0.000299817	4.28476e-05	1	2	1	1	A0A087WUQ6		0	1122.52	1	1	1	1	1	81.53	9.32	151.49	161.46	131.39		0	157	High	5.115e-05	0.0003373	3.81	343.4	292.3	292.3	0.000153626	6.83356e-05	6.83112e-05	0.000205979	0.00135311	0.000182186	0.000181579	0.000351648	28.67	53915.7	25799.3	7062.02	24733.3	21637.6	20765.6	564594
A0A087WUQ6 [166-177]	High	[K].FLVGPDGVPLRR.[Y]		1.55362e-07	4.90596e-07	1	2	1	9	A0A087WUQ6		1	1325.77	1	1	1	1	1	26.14	3.47	62.46	43.41	54.33		0	166	High	8.445e-06	2.026e-08	7.58	565.3	377.9	377.9	2.64804e-08	3.10541e-09	0	0	2.32835e-07	2.09265e-08	0	0	40.44	205842	331734	345394	407472	387362	381552	492664
A0A087WUQ6 [54-63]	High	[R].DYTQMNELQR.[R]		4.79023e-06	4.90596e-07	1	2	1	4	A0A087WUQ6		0	1297.58	1	0.180546	0.248635	1	1	18.87	9	100.53	40.85	70.48		0	54	High	8.445e-06	1.087e-06	6.35	426.2	344.7	344.7	4.48607e-07	3.66603e-08	0	0	3.94447e-06	1.11184e-05	1.08928e-05	4.38635e-05	27.71	215047	216568	294941	270670	266356	312495	58797.7
A0A087WUQ6 [6-36]	High	[R].LAAAAAAAQSVYAFSARPLAGGEPVSLGSLR.[G]		1.65097e-13	4.90596e-07	1	2	1	1	A0A087WUQ6		0	2972.6	1	1	1	1	1	65.91	48.21	88.15	83.8	168.97		0	6	High	8.445e-06	2.379e-15	12.03	588.1	588.1	588.1	9.43642e-13	1.32535e-13	0	0	8.29719e-12	1.12252e-12	0	0	53.15	17116.2	64033.7	29509.9	19847.7	52090.2	30377.7	608212
A0A087WUQ6 [69-87]	High	[R].GLVVLGFPCNQFGHQENAK.[N]	1xCarbamidomethyl [C9]	0.000224365	4.28476e-05	1	2	1	1	A0A087WUQ6		0	2115.04	1	1	1	1	1	44.16	50.42	84.58	87.03	146.38		0	69	High	4.19e-05	0.0002299	3.99	300.5	288.7	288.7	0.000103326	6.48437e-05	6.31565e-05	0.000183711	0.000909123	0.00015024	0.000149679	0.000274885	42.49	74320.4	116461	46980.6	50295.4	162273	132440	106800
A0A087WUQ6 [69-96]	High	[R].GLVVLGFPCNQFGHQENAKNEEILNSLK.[Y]	1xCarbamidomethyl [C9]	6.30512e-16	4.90596e-07	1	2	1	6	A0A087WUQ6		1	3155.59	1	0.930175	1	1	1	116.01	45.63	141.2	77.58	73.09		0	69	High	8.445e-06	6.305e-16	14.41	744.6	701.4	701.4	3.91006e-15	6.37223e-16	0	0	3.43802e-14	5.77859e-15	0	0	53.62	1472376	434431	23805.8	466566	243304	209168	691511
A0A087WUQ6 [97-113]	High	[K].YVRPGGGFEPNFMLFEK.[C]		0.000221491	2.60771e-05	1	2	1	3	A0A087WUQ6		0	1987.97	1	1	1	1	1	28.54	32.67	142.54	129.5	78.64		0	97	High	2.254e-05	0.0001309	4.81	328.5	328.5	328.5	1.56669e-05	1.579e-05	1.38758e-05	3.50398e-05	0.000137738	7.29886e-05	7.23403e-05	0.000140036	55.26	48642.1	58700.9	32363.1	25640.2	46515.1	50513.4	7.86442e+06
A0A087WV05 [28-36]	High	[K].SGVLDTLTK.[V]		0.000221491	2.60771e-05	1	2	1	1	A0A087WV05		0	933.525											NoQuanValues	0	28	High	2.254e-05	0.0001375	4.78	403	299.8	299.8	1.64257e-05	1.579e-05	1.38208e-05	3.49199e-05	0.000144408	7.29886e-05	7.20721e-05	0.000139548
A0A087WV05 [37-56]	High	[K].VLVALYEEPEKPNSALDFLK.[H]		3.37844e-06	4.90596e-07	1	2	1	2	A0A087WV05		0	2275.22	1	1	1	1	1	49.85	61.08	103.65	118.04	79.45		0	37	High	8.445e-06	7.237e-07	6.65	332.7	332.7	332.7	2.25616e-07	1.88504e-08	0	0	1.98378e-06	1.59486e-07	0	0	56.55	104462	46643.3	47797.6	31660.5	132533	83547.3	1.31901e+06
A0A087WV05 [57-80]	High	[K].HHLGAATPENPEIELLRLELAEMK.[E]		0.00146522	0.00024637	1	2	1	1	A0A087WV05		1	2711.42	1	1	1	1	1	48.93	12.78	67.15	141.94	159.47		0	57	High	0.00029	0.001814	1.84	147	147	147	0.0145626	0.000414187	0.000414185	0.00136593	0.121718	0.00484833	0.00484796	0.00986805	56.11	42066.2	61009.8	20671	33248.4	36586	28278.2	35950.4
A0A087WV05 [81-92]	High	[K].EKYEAIVEENKK.[L]		0.000965128	0.00010487	1	2	1	1	A0A087WV05		2	1479.77	1	1	1	1	1	4.92	71.24	99.1	87.16	53.11		0	81	High	0.00011	0.0008719	2.68	322.9	270.9	270.9	0.00209256	0.000191339	0.00019088	0.000707399	0.0181766	0.000612391	0.000612349	0.00159552	14.98	61656.4	56096.3	60422.5	236914	30346.5	244813	5105.37
A0A087WV05 [97-107]	High	[K].LAQYEPPQEEK.[R]		0.000221779	4.28476e-05	1	2	1	2	A0A087WV05		0	1331.65	1	1	1	1	1	25.34	5.65	81.44	63.16	79.73		0	97	High	4.19e-05	0.0002207	4.41	309.8	272.2	272.2	3.86779e-05	4.3101e-05	4.28117e-05	9.88045e-05	0.000340151	0.000111623	0.00011124	0.000230127	20.04	162896	269737	256304	359598	367483	399681	2829.47
A0A087WV05 [97-110]	High	[K].LAQYEPPQEEKRAE.[-]		0.01529	0.000686107	1	2	1	1	A0A087WV05		2	1687.83	1	0.868138	1	1	1	68.99	20.81	109.87	85.92	138.63		0	97	High	0.00159	0.0619	0.69	112.9	91.8	91.8	0.204386	0.00462708	0.00462683	0.0161039	0.698043	0.0348591	0.0348584	0.082599	18.54	55693.6	20744.1	16742	537897	433819	659957	52718.5
A0A087WVQ6 [1015-1026]	High	[K].IVLDNSVFSEHR.[N]		2.82548e-12	4.90596e-07	1	3	1	17	A0A087WVQ6		0	1415.73	1	1	1	1	1	35.78	20.75	49.3	161.62	37.18		0	1015	High	8.445e-06	6.415e-14	11.24	616.8	477.8	477.8	5.73354e-12	8.02842e-13	0	0	5.04135e-11	6.71398e-12	0	0	33.95	5.81849e+06	1.25286e+07	1.03776e+07	9.04073e+06	7.48619e+06	5.93326e+06	6.90995e+06
A0A087WVQ6 [1027-1038]	High	[R].NLQNLLILTAIK.[A]		9.80274e-13	4.90596e-07	1	3	1	15	A0A087WVQ6		0	1353.85	1	1	1	1	1	25.77	29.98	101.02	113.36	72.81		0	1027	High	8.445e-06	1.879e-14	12.24	665.7	474.2	474.2	5.73354e-13	8.79699e-14	0	0	5.04135e-12	7.78491e-13	0	0	59.68	6603620	9.0275e+06	5.47974e+06	2.34198e+06	4.01149e+06	2.61296e+06	8.67088e+06
A0A087WVQ6 [1027-1041]	High	[R].NLQNLLILTAIKADR.[T]		2.91088e-14	4.90596e-07	1	3	1	11	A0A087WVQ6		1	1696.01	1	1	1	1	1	4.28	26.13	145.18	130.57	147.06		0	1027	High	8.445e-06	6.305e-16	12.51	682.9	682.9	682.9	3.11714e-13	4.65029e-14	0	0	2.74082e-12	3.88415e-13	0	0	55.2	2218757	2.39415e+06	2.23166e+06	945949	1.01301e+06	598153	272839
A0A087WVQ6 [1044-1050]	High	[R].VMEYINR.[L]		0.00135948	0.000243677	1	3	1	6	A0A087WVQ6		0	924.461	1	0.24715	0.365986	1	1	13.61	10.86	128.5	54.23	135.38		0	1044	High	0.000284	0.001643	2.01	314.5	84.7	84.7	0.00983668	0.000312863	0.000312561	0.0010266	0.0846618	0.00338595	0.0033853	0.00493148	21	3.50064e+06	3.60684e+06	4.45791e+06	5.09165e+06	4.84191e+06	4.11299e+06	15464.8
A0A087WVQ6 [1044-1050]	Medium	[R].VMEYINR.[L]	1xOxidation [M2]	0.0615469	0.00134972	1	3	1	1	A0A087WVQ6		0	940.456											NoQuanValues	0	1044	High	0.004581	0.4018	0.41	147	37	37	0.39077	0.00979397	0.00979383	0.0371999	0.852006	0.057465	0.0574636	0.141518	10.29
A0A087WVQ6 [105-116]	High	[K].AHTMTDDVTFWK.[W]		4.15591e-10	4.90596e-07	1	3	1	12	A0A087WVQ6		0	1451.66	1	1	1	1	1	24.59	12.67	74.72	73.12	16.32		0	105	High	8.445e-06	2.097e-11	10.24	599	494.3	494.3	5.73354e-11	5.80925e-12	0	0	5.04135e-10	4.26803e-11	0	0	38.42	1.19991e+06	1.92061e+06	1.90604e+06	2.02796e+06	1.60324e+06	1.68871e+06	664783
A0A087WVQ6 [1078-1098]	High	[R].KFDVNTSAVQVLIEHIGNLDR.[A]		6.30512e-16	4.90596e-07	1	3	1	14	A0A087WVQ6		1	2368.26	1	0.761409	1	1	1	35.97	45.31	123.04	107.64	47.53		0	1078	High	8.445e-06	6.305e-16	15.29	783.3	783.3	783.3	5.1151e-16	8.13161e-17	0	0	4.49757e-15	7.13795e-16	0	0	60.53	8.689e+06	1.69628e+07	1.05502e+07	3.74511e+06	3.33899e+06	1.36088e+06	7.90189e+06
A0A087WVQ6 [1079-1098]	High	[K].FDVNTSAVQVLIEHIGNLDR.[A]		5.02793e-11	4.90596e-07	1	3	1	1	A0A087WVQ6		0	2240.17	1	0.0333668	0.369183	1	1	41.58	16.54	64.91	96.96	80.66		0	1079	High	8.445e-06	1.809e-12	9.91	547.1	547.1	547.1	1.23564e-10	1.12221e-11	0	0	1.08647e-09	8.8018e-11	0	0	63.7	751463	1.8231e+06	1.29105e+06	287163	363935	268224	8434.91
A0A087WVQ6 [1099-1105]	High	[R].AYEFAER.[C]		0.000965128	0.00015247	1	3	1	8	A0A087WVQ6		0	885.41	1	1	1	1	1	18.61	16.39	67.45	82.74	52.95		0	1099	High	0.000164	0.001021	3.38	443.7	177.1	177.1	0.000418202	0.000104787	0.000104597	0.000302165	0.00368808	0.000281655	0.000281006	0.000738714	20.18	6.14421e+06	8.49824e+06	6.35476e+06	7.99199e+06	7.58405e+06	5.797e+06	791974
A0A087WVQ6 [1106-1117]	High	[R].CNEPAVWSQLAK.[A]	1xCarbamidomethyl [C1]	2.54338e-12	4.90596e-07	1	3	1	13	A0A087WVQ6		0	1402.68	1	1	1	1	1	5.9	18.18	88.3	84.94	105.28		0	1106	High	8.445e-06	5.686e-14	11.7	702.7	320.6	320.6	1.97568e-12	3.00933e-13	0	0	1.73716e-11	2.61386e-12	0	0	39.42	4766771	5.34748e+06	4.95496e+06	7.32126e+06	5.4263e+06	5.4064e+06	2882
A0A087WVQ6 [1127-1134]	High	[K].EAIDSYIK.[A]		0.000289421	4.28476e-05	1	3	1	6	A0A087WVQ6		0	938.483	1	1	1	1	1	23.22	15.07	163.24	163.24	171.98		0	1127	High	4.6e-05	0.0003242	4.02	403.7	126.2	126.2	9.51539e-05	6.48437e-05	6.38132e-05	0.000185787	0.000836957	0.00013862	0.000137946	0.000247181	27.68	2782716	3.87068e+06	2.53336e+06	3.41542e+06	3.46909e+06	2.61681e+06	3.57433e+06
A0A087WVQ6 [1127-1159]	High	[K].EAIDSYIKADDPSSYMEVVQAANTSGNWEELVK.[Y]		4.48854e-15	4.90596e-07	1	3	1	3	A0A087WVQ6		1	3659.71	0.39313	0.485103	1	1	1	20.5	76.2	125.19	92.91	122.02		0	1127	High	8.445e-06	6.305e-16	12.88	612	612	612	1.30672e-13	2.03681e-14	0	0	1.14896e-12	1.79884e-13	0	0	60.21	622252	919704	902558	53276.1	6274.88	33321.6	21009.2
A0A087WVQ6 [1135-1159]	High	[K].ADDPSSYMEVVQAANTSGNWEELVK.[Y]		7.66867e-14	4.90596e-07	1	3	1	9	A0A087WVQ6		0	2740.24	1	0.0805561	0.25243	1	1	41.84	27.43	87.03	116.1	25.93		0	1135	High	8.445e-06	9.787e-16	12.24	692.8	692.8	692.8	5.79684e-13	8.99706e-14	0	0	5.09701e-12	7.89656e-13	0	0	55.67	974259	1.93694e+06	1.00748e+06	722810	1.13211e+06	724558	18720
A0A087WVQ6 [1168-1183]	High	[K].ARESYVETELIFALAK.[T]		1.50811e-06	4.90596e-07	1	3	1	11	A0A087WVQ6		1	1839.99	1	1	1	1	1	27.03	33.25	101.56	74.8	83.25		0	1168	High	8.445e-06	2.833e-07	7.31	603.4	113.9	113.9	4.84521e-08	5.15146e-09	0	0	4.26027e-07	3.22393e-08	0	0	55.64	640541	1.03691e+06	698493	512138	474113	256774	513371
A0A087WVQ6 [1170-1183]	High	[R].ESYVETELIFALAK.[T]		7.30395e-15	4.90596e-07	1	3	1	13	A0A087WVQ6		0	1612.85	1	0.691795	1	1	1	42.47	33.25	129.04	149.09	114.35		0	1170	High	8.445e-06	6.305e-16	13.49	740.8	581	581	3.20265e-14	5.22291e-15	0	0	2.816e-13	4.51895e-14	0	0	60.88	2.27224e+06	5.68806e+06	4.11691e+06	1.23625e+06	2.41929e+06	2.36134e+06	2.44133e+06
A0A087WVQ6 [117-144]	High	[K].WISLNTVALVTDNAVYHWSMEGESQPVK.[M]		7.01125e-11	4.90596e-07	1	3	1	3	A0A087WVQ6		0	3174.56	0.0784823	0.0348328	1	1	1	31.08	58.24	7.85	39.27	23.8		0	117	High	8.445e-06	2.661e-12	9.95	538	499.6	499.6	1.1348e-10	1.06929e-11	0	0	9.97802e-10	8.23908e-11	0	0	64.12	184370	353880	284245	61043.8	41884	15327.2	48672.1
A0A087WVQ6 [1187-1208]	High	[R].LAELEEFINGPNNAHIQQVGDR.[C]		6.30512e-16	4.90596e-07	1	3	1	11	A0A087WVQ6		0	2464.22	1	1	1	1	1	22.99	28.87	83.08	62.13	32.1		0	1187	High	8.445e-06	6.305e-16	14.52	725.8	690.5	690.5	2.99437e-15	4.66782e-16	0	0	2.63287e-14	3.99533e-15	0	0	47.4	7037189	7.53375e+06	4.75598e+06	3.1038e+06	5.65726e+06	4.96738e+06	9.96598e+06
A0A087WVQ6 [1187-1213]	High	[R].LAELEEFINGPNNAHIQQVGDRCYDEK.[M]	1xCarbamidomethyl [C23]	3.93889e-15	4.90596e-07	1	3	1	4	A0A087WVQ6		1	3159.48	1	1	1	1	1	8.19	33.33	155.96	136.57	156.54		0	1187	High	8.445e-06	6.305e-16	13.34	672.9	672.9	672.9	4.51868e-14	7.36656e-15	0	0	3.97316e-13	6.57058e-14	0	0	45.35	558624	476208	503469	350476	355606	605393	44716.4
A0A087WVQ6 [1220-1230]	High	[K].LLYNNVSNFGR.[L]		1.04436e-06	4.90596e-07	1	3	1	17	A0A087WVQ6		0	1296.67	1	1	1	1	1	4.04	16.06	23.01	39.39	31.52		0	1220	High	8.445e-06	1.849e-07	7.07	514.3	364.3	364.3	8.42083e-08	8.10488e-09	0	0	7.4042e-07	5.35955e-08	0	0	36.01	1.29724e+07	1.40494e+07	1.33704e+07	1.34351e+07	1.1211e+07	9.77777e+06	6.66851e+06
A0A087WVQ6 [1231-1249]	High	[R].LASTLVHLGEYQAAVDGAR.[K]		6.30512e-16	4.90596e-07	1	3	1	25	A0A087WVQ6		0	1971.03	1	1	1	1	1	15.26	32.85	164.49	165.19	171.22		0	1231	High	8.445e-06	6.305e-16	12.99	673.8	577.2	577.2	1.03135e-13	1.51998e-14	0	0	9.06836e-13	1.25673e-13	0	0	42.22	7.3455e+06	9.99939e+06	8.77314e+06	5.4038e+06	1.06003e+07	7.76068e+06	1.4686e+07
A0A087WVQ6 [1256-1268]	High	[R].TWKEVCFACVDGK.[E]	2xCarbamidomethyl [C6; C9]	0.000226177	4.28476e-05	1	3	1	2	A0A087WVQ6		1	1599.73	1	0.38627	0.690969	1	1	27.6	10.05	103.04	126.13	161.71		0	1256	High	4.6e-05	0.000234	3.83	337.2	337.2	337.2	0.000149531	6.6034e-05	6.46794e-05	0.000177007	0.00131697	0.000182186	0.000182126	0.000352609	34	1.10651e+06	1.9558e+06	1.74608e+06	1.54281e+06	1.28353e+06	1.52924e+06	47700.4
A0A087WVQ6 [1256-1271]	High	[R].TWKEVCFACVDGKEFR.[L]	2xCarbamidomethyl [C6; C9]	4.07498e-08	4.90596e-07	1	3	1	1	A0A087WVQ6		2	2031.94											NoQuanValues	0	1256	High	8.445e-06	4.291e-09	7.72	510.7	453.7	453.7	1.91042e-08	2.38908e-09	0	0	1.67978e-07	1.71627e-08	0	0
A0A087WVQ6 [1259-1268]	High	[K].EVCFACVDGK.[E]	2xCarbamidomethyl [C3; C6]	4.82262e-06	4.90596e-07	1	3	1	12	A0A087WVQ6		0	1184.51	1	1	1	1	1	19.2	14.97	82.63	81.78	108.01		0	1259	High	8.445e-06	1.095e-06	6.23	446.6	283.1	283.1	5.8321e-07	4.7832e-08	0	0	5.12798e-06	1.11184e-05	1.05875e-05	4.29849e-05	28.19	2.28066e+06	3.20018e+06	2.3852e+06	2.70153e+06	2.57216e+06	2.01672e+06	4.31166e+06
A0A087WVQ6 [1316-1330]	High	[R].AHMGMFTELAILYSK.[F]		1.56979e-14	4.90596e-07	1	3	1	8	A0A087WVQ6		0	1711.85	1	0.306162	1	1	1	10.37	43.92	149.41	159.2	54.63		0	1316	High	8.445e-06	6.305e-16	13.72	711.2	625.3	625.3	1.88786e-14	3.05803e-15	0	0	1.65995e-13	2.66575e-14	0	0	57.49	1.27577e+06	1.57067e+06	1.45612e+06	359432	534882	211485	641094
A0A087WVQ6 [1336-1346]	High	[K].MREHLELFWSR.[V]		1.40802e-10	4.90596e-07	1	3	1	5	A0A087WVQ6		1	1503.75	1	0.0214466	0.142545	1	1	24.17	20.01	77.07	17.48	53.7		0	1336	High	8.445e-06	5.978e-12	10.47	629.5	515	515	3.41575e-11	3.87347e-12	0	0	3.00337e-10	2.68163e-11	0	0	37.79	707613	606449	962424	421363	281666	345647	25507.7
A0A087WVQ6 [1338-1346]	High	[R].EHLELFWSR.[V]		4.86944e-08	4.90596e-07	1	3	1	12	A0A087WVQ6		0	1216.61	1	0.563269	1	1	1	22.7	22.65	88.29	96.39	59.84		0	1338	High	8.445e-06	5.275e-09	8.46	564.4	446.1	446.1	3.46189e-09	5.06559e-10	0	0	3.04395e-08	5.01417e-09	0	0	37.37	377662	546869	375377	313953	462403	323655	14447.2
A0A087WVQ6 [1402-1410]	High	[K].VANVELYYR.[A]		5.5184e-05	4.90596e-07	1	3	1	7	A0A087WVQ6		0	1126.59	1	0.180025	0.554493	1	1	36.35	8.2	63.75	29.54	92.14		0	1402	High	8.445e-06	1.95e-05	6.28	500.2	270.7	270.7	5.21773e-07	4.26935e-08	0	0	4.58779e-06	1.11184e-05	1.07221e-05	4.33651e-05	31.75	3394770	6.24271e+06	3.55934e+06	3.52455e+06	3.10598e+06	3.03595e+06	2.50252e+06
A0A087WVQ6 [1439-1445]	High	[R].AVNYFSK.[V]		0.00207235	0.000276176	1	3	1	9	A0A087WVQ6		0	828.425	1	1	1	1	1	12.04	23.25	73.05	67.95	70.07		0	1439	High	0.0003341	0.003085	2.45	385.8	131.3	131.3	0.00356742	0.000224611	0.000224521	0.000878007	0.0308819	0.00119631	0.00119424	0.00279874	19.26	7.94994e+06	6.60061e+06	6.40625e+06	6.55432e+06	4.88161e+06	4.19953e+06	864065
A0A087WVQ6 [1446-1457]	High	[K].VKQLPLVKPYLR.[S]		2.52928e-11	4.90596e-07	1	3	1	7	A0A087WVQ6		1	1453.93	1	0.838776	1	1	1	12.03	26.43	79.08	123.06	99.62		0	1446	High	8.445e-06	8.158e-13	10.47	620.5	555.6	555.6	3.41575e-11	3.88136e-12	0	0	3.00337e-10	2.69395e-11	0	0	29.93	1.22503e+06	1.24606e+06	995463	824123	480545	752483	223103
A0A087WVQ6 [1448-1457]	High	[K].QLPLVKPYLR.[S]		1.23023e-08	4.90596e-07	1	3	1	15	A0A087WVQ6		0	1226.76	1	1	1	1	1	75.26	47.01	164.73	169.91	170.27		0	1448	High	8.445e-06	1.069e-09	8.8	555.8	431.4	431.4	1.58854e-09	2.16943e-10	0	0	1.39676e-08	2.28498e-09	0	0	33.95	29503.4	45746.7	5488.83	17374.4	50382.4	44148.7	3.40414e+06
A0A087WVQ6 [1466-1485]	High	[K].SVNESLNNLFITEEDYQALR.[T]		6.30512e-16	4.90596e-07	1	3	1	16	A0A087WVQ6		0	2355.15	1	1	1	1	1	18.85	22.61	115.61	141.18	93.51		0	1466	High	8.445e-06	6.305e-16	13.8	748.6	660.3	660.3	1.59255e-14	2.42923e-15	0	0	1.40028e-13	2.0815e-14	0	0	57.73	6.32652e+06	8.34402e+06	5.93092e+06	3.24435e+06	4.17768e+06	2.67051e+06	5.5344e+06
A0A087WVQ6 [1486-1502]	High	[R].TSIDAYDNFDNISLAQR.[L]		6.30512e-16	4.90596e-07	1	3	1	13	A0A087WVQ6		0	1942.91	1	1	1	1	1	27.01	24.76	93.08	88.73	143.91		0	1486	High	8.445e-06	6.305e-16	14.99	755.5	694.5	694.5	1.03135e-15	1.6723e-16	0	0	9.06836e-15	1.42735e-15	0	0	49.27	2.84594e+06	4.79795e+06	3.45163e+06	2.76411e+06	4.50379e+06	4.32485e+06	1.16379e+06
A0A087WVQ6 [1486-1505]	High	[R].TSIDAYDNFDNISLAQRLEK.[H]		0.000221491	2.60771e-05	1	3	1	3	A0A087WVQ6		1	2313.14	1	1	1	1	1	64.34	49.41	99.76	85.05	97.43		0	1486	High	2.254e-05	0.0001324	4.6	339.9	280.8	280.8	2.52703e-05	3.5616e-05	3.55016e-05	0.000101681	0.000222201	9.48354e-05	9.24229e-05	0.000169233	50.22	209443	279271	52577.9	100709	214054	304105	9757.5
A0A087WVQ6 [149-161]	High	[R].HSSLAGCQIINYR.[T]	1xCarbamidomethyl [C7]	1.72412e-15	4.90596e-07	1	3	1	8	A0A087WVQ6		0	1518.75	1	0.860016	1	1	1	17.68	16.55	64.94	56.85	57.54		0	149	High	8.445e-06	6.305e-16	13.94	770	453.3	453.3	1.15554e-14	1.86923e-15	0	0	1.01604e-13	1.61905e-14	0	0	27.82	9.24412e+06	1.23654e+07	9.19804e+06	1.16314e+07	9.8837e+06	8.34048e+06	1.47949e+06
A0A087WVQ6 [1503-1512]	High	[R].LEKHELIEFR.[R]		4.63908e-13	4.90596e-07	1	3	1	5	A0A087WVQ6		1	1313.72	1	0.672138	1	1	1	10.86	16.15	92.64	107.01	153.19		0	1503	High	8.445e-06	7.89e-15	12.41	729.5	532.9	532.9	3.91761e-13	6.41254e-14	0	0	3.44465e-12	5.7988e-13	0	0	23.83	4.85535e+06	3.93706e+06	4.68117e+06	4.67426e+06	3.37351e+06	4.03547e+06	2.69227e+06
A0A087WVQ6 [1503-1513]	High	[R].LEKHELIEFRR.[I]		6.66537e-05	4.90596e-07	1	3	1	4	A0A087WVQ6		2	1469.82	1	1	1	1	1	77.78	26.57	114.38	90	113.21		0	1503	High	8.445e-06	2.455e-05	5.48	542.1	364.2	364.2	3.27396e-06	1.13368e-05	1.05458e-05	3.83715e-05	2.87863e-05	2.04576e-05	1.80945e-05	3.83465e-05	18.21	813099	56818.2	801619	768102	475648	524589	30775.3
A0A087WVQ6 [1506-1512]	High	[K].HELIEFR.[R]		3.27407e-08	4.90596e-07	1	3	1	4	A0A087WVQ6		0	943.5	1	1	1	1	1	8.52	9.75	70.34	45.46	46.27		0	1506	High	8.445e-06	3.323e-09	9.23	632.1	397.6	397.6	5.83277e-10	6.27301e-11	0	0	5.1286e-09	6.23696e-10	0	0	25.81	3.57147e+06	3.07368e+06	3.11157e+06	4.42755e+06	4.19901e+06	3.65139e+06	4.67828e+06
A0A087WVQ6 [1513-1520]	High	[R].RIAAYLFK.[G]		0.00132557	0.000238016	1	3	1	4	A0A087WVQ6		1	981.588	1	1	1	1	1	6.58	11.99	150.63	86.61	94.6		0	1513	High	0.0002796	0.00159	2.83	403.9	164.1	164.1	0.0014697	0.000166025	0.000165682	0.000559657	0.0128185	0.000451802	0.000451146	0.00119754	28.81	1.10263e+06	968482	1.01834e+06	934728	767976	760582	25777.2
A0A087WVQ6 [1514-1520]	High	[R].IAAYLFK.[G]		0.000351398	4.28476e-05	1	3	1	7	A0A087WVQ6		0	825.487	1	1	1	1	1	18.67	28.68	134.35	80.78	86.51		0	1514	High	5.115e-05	0.0003975	3.82	425.8	104.6	104.6	0.000150529	6.6034e-05	6.46403e-05	0.00017752	0.00132578	0.000182186	0.000181981	0.000324235	37.6	47422	46191.8	63733	54786.5	31118.4	53604.7	2.40922e+06
A0A087WVQ6 [1525-1534]	High	[R].WKQSVELCKK.[D]	1xCarbamidomethyl [C8]	0.000950979	0.00010487	1	3	1	1	A0A087WVQ6		2	1305.7	0.551904	1	0.288336	1	1	19.25	61.41	119.7	112.6	102.21		0	1525	High	0.00011	0.0008495	2.69	379.7	225.5	225.5	0.00202692	0.000191339	0.000191248	0.000708513	0.0176144	0.000585241	0.000585101	0.00154564	13.31	35496.3	42588.1	28863.1	691148	538733	1.61477e+06	16462.7
A0A087WVQ6 [1527-1533]	High	[K].QSVELCK.[K]	1xCarbamidomethyl [C6]	0.000364443	5.74315e-05	1	3	1	1	A0A087WVQ6		0	863.429	1	1	1	1	1	48.73	31.86	167.23	159.12	139.01		0	1527	High	5.75e-05	0.0004112	3.99	444.2	233.3	233.3	0.000102832	6.48437e-05	6.31944e-05	0.00018384	0.000904756	0.00015024	0.000149798	0.000275103	14.67	55116.7	19729.3	59595.3	58307.9	30818.1	41416	20231.1
A0A087WVQ6 [1527-1534]	High	[K].QSVELCKK.[D]	1xCarbamidomethyl [C6]	0.000231698	4.28476e-05	1	3	1	1	A0A087WVQ6		1	991.524	1	1	1	1	1	62.23	89.68	96.12	40.66	87.42		0	1527	High	4.6e-05	0.000244	4.03	405.7	249	249	9.32453e-05	6.48437e-05	6.3967e-05	0.000186335	0.000820102	0.00013862	0.000138401	0.000247924	11.6	17595.9	56786.5	25518.9	7420.8	16601.3	48948.4	38211.3
A0A087WVQ6 [1593-1608]	High	[R].HNIMDFAMPYFIQVMK.[E]		4.26824e-09	4.90596e-07	1	3	1	4	A0A087WVQ6		0	1984.95	0.178917	0.00280626	0.188442	1	1	17.34	48.97	68.23	41.92	18.21		0	1593	High	8.445e-06	3.13e-10	9.05	532.1	532.1	532.1	8.97844e-10	1.08368e-10	0	0	7.8945e-09	1.1541e-09	0	0	64.39	1.34054e+06	1.89849e+06	1.74284e+06	324747	381161	123565	84941.2
A0A087WVQ6 [1593-1608]	High	[R].HNIMDFAMPYFIQVMK.[E]	1xOxidation [M15]	0.00282008	0.000298598	1	3	1	1	A0A087WVQ6		0	2000.94	1	1	1	1	1	57.41	46.36	57.16	67.21	32.55		0	1593	High	0.0003988	0.00493	1.42	86.8	86.8	86.8	0.0383947	0.00106434	0.00106395	0.00327805	0.268554	0.0105454	0.0105437	0.0226886	57.27	46970	68106.9	140125	37666.3	65638.2	26680.2	51741.2
A0A087WVQ6 [1614-1624]	High	[K].VDKLDASESLR.[K]		0.000965128	0.000134317	1	3	1	2	A0A087WVQ6		1	1232.65	1	1	1	1	1	21.59	15.14	150.23	155.5	172.37		0	1614	High	0.0001388	0.0009657	2.42	328	245.6	245.6	0.00383008	0.000228238	0.000227918	0.000866229	0.0332927	0.00139252	0.00139191	0.00322533	19.11	1.84722e+06	2.78729e+06	2.10797e+06	3.3294e+06	2.87127e+06	2.45605e+06	1.81316e+06
A0A087WVQ6 [166-180]	High	[K].QKWLLLTGISAQQNR.[V]		2.60525e-09	4.90596e-07	1	3	1	5	A0A087WVQ6		1	1755.99	1	0.262923	0.695482	1	1	11.91	40.98	108.08	129.41	161.31		0	166	High	8.445e-06	1.766e-10	8.64	502.7	502.7	502.7	2.27651e-09	3.16462e-10	0	0	2.00168e-08	3.23168e-09	0	0	45.35	1.413e+06	1.24922e+06	1.11368e+06	546079	633156	1.13099e+06	19774.5
A0A087WVQ6 [168-180]	High	[K].WLLLTGISAQQNR.[V]		2.64383e-15	4.90596e-07	1	3	1	13	A0A087WVQ6		0	1499.83	1	1	1	1	1	6.04	23.72	83.27	85.3	98.66		0	168	High	8.445e-06	6.305e-16	14.43	751.6	603.7	603.7	3.6732e-15	6.11527e-16	0	0	3.22975e-14	5.47613e-15	0	0	52.17	2.63472e+06	2.96521e+06	2.74669e+06	948591	1.53315e+06	1.21836e+06	62257.1
A0A087WVQ6 [1-8]	High	[-].MAQILPIR.[F]	1xMet-loss+Acetyl [M1]; 1xAcetyl [N-Term]; 1xMet-loss [M1]	0.000965128	0.000160382	1	3	2	13	A0A087WVQ6	A0A087WVQ6 1xAcetyl [N-Term]	0	852.53	1	0.00802014	0.0262748	1	1	7.76	43.54	12.61	116.37	44.75		0	1	High	0.0001773	0.001038	3.13	381.4	16.9	0	0.00073561	0.000115561	0.000115356	0.000326619	0.006463	0.000359386	0.000358619	0.000813736	48.93	1862082	2.11527e+06	1.8472e+06	655354	1.56387e+06	1.70442e+06	29171.9
A0A087WVQ6 [181-192]	High	[R].VVGAMQLYSVDR.[K]		7.62615e-13	4.90596e-07	1	3	1	3	A0A087WVQ6		0	1337.69	1	0.0324332	0.0637152	1	1	34.52	15.41	95.28	24.5	79.54		0	181	High	8.445e-06	1.405e-14	11.81	662.3	506.8	506.8	1.55729e-12	2.12511e-13	0	0	1.36929e-11	1.78656e-12	0	0	37.88	1.8471e+06	3.5007e+06	2.20831e+06	2.60754e+06	2.64537e+06	1.98341e+06	366541
A0A087WVQ6 [181-193]	High	[R].VVGAMQLYSVDRK.[V]		3.2307e-12	4.90596e-07	1	3	1	7	A0A087WVQ6		1	1465.78	1	0.675994	1	1	1	11.42	8.67	65.07	81.7	95.97		0	181	High	8.445e-06	7.502e-14	11.16	612.3	481.2	481.2	6.95609e-12	9.74208e-13	0	0	6.11631e-11	8.32774e-12	0	0	30.01	6.59892e+06	7.93565e+06	6.50248e+06	5.29034e+06	4.59521e+06	5.41566e+06	265222
A0A087WVQ6 [193-209]	High	[R].KVSQPIEGHAASFAQFK.[M]		6.30512e-16	4.90596e-07	1	3	1	22	A0A087WVQ6		1	1844.97	1	1	1	1	1	9.85	20.78	13.37	21.1	61.59		0	193	High	8.445e-06	6.305e-16	17.43	901.2	820.1	820.1	3.74951e-18	5.73764e-19	0	0	3.29684e-17	5.19993e-18	0	0	28.29	4.13214e+06	3.55292e+06	3.45512e+06	3.86969e+06	2.6326e+06	2.89861e+06	2.8744e+06
A0A087WVQ6 [194-209]	High	[K].VSQPIEGHAASFAQFK.[M]		6.30512e-16	4.90596e-07	1	3	1	19	A0A087WVQ6		0	1716.87	1	1	1	1	1	28.67	19.7	169.28	169.81	171.16		0	194	High	8.445e-06	6.305e-16	13.72	719.5	621.3	621.3	1.88786e-14	3.00559e-15	0	0	1.65995e-13	2.59123e-14	0	0	32.37	5038686	8.9303e+06	6.55411e+06	8.60569e+06	7.18175e+06	5.77391e+06	5.31945e+06
A0A087WVQ6 [210-225]	High	[K].MEGNAEESTLFCFAVR.[G]	1xCarbamidomethyl [C12]; 1xOxidation [M1]	1.87146e-09	4.90596e-07	1	3	1	2	A0A087WVQ6		0	1876.82	1	1	1	1	1	41.89	45.66	148.52	125.06	143.91		0	210	High	8.445e-06	1.202e-10	8.68	459.9	459.9	459.9	2.09421e-09	2.93031e-10	0	0	1.84138e-08	3.02518e-09	0	0	52.81	131138	249422	123967	74397.2	89895.6	32134.8	20917.3
A0A087WVQ6 [226-249]	High	[R].GQAGGKLHIIEVGTPPTGNQPFPK.[K]		0.000199287	2.60771e-05	1	3	1	1	A0A087WVQ6		1	2443.31	1	1	1	1	1	19.2	61.9	162.84	157.74	129.5		0	226	High	1.674e-05	0.0001039	4.84	274	274	274	1.43714e-05	1.579e-05	1.39652e-05	3.5163e-05	0.00012635	7.29886e-05	7.27502e-05	0.000140538	41.45	53878.3	54976.8	38162.4	10836.7	47142.5	53386.8	17212.4
A0A087WVQ6 [232-249]	High	[K].LHIIEVGTPPTGNQPFPK.[K]		3.21338e-15	4.90596e-07	1	3	1	17	A0A087WVQ6		0	1945.05	1	1	1	1	1	20.03	13.68	88.08	60.2	52.6		0	232	High	8.445e-06	6.305e-16	13.93	704.9	615	615	1.18288e-14	1.91337e-15	0	0	1.04007e-13	1.67046e-14	0	0	41.03	4634193	6.36717e+06	4.51736e+06	6.07289e+06	4.76637e+06	4.90335e+06	1.03043e+07
A0A087WVQ6 [232-250]	High	[K].LHIIEVGTPPTGNQPFPKK.[A]		4.08189e-08	4.90596e-07	1	3	1	4	A0A087WVQ6		1	2073.15	1	1	1	1	1	22.01	8.41	92.76	105.86	83.48		0	232	High	8.445e-06	4.294e-09	8.25	404.2	404.2	404.2	5.64025e-09	8.26575e-10	0	0	4.95932e-08	7.86524e-09	0	0	39.08	28733	44158.7	42477.5	50852.3	58534.8	59493.2	43552.6
A0A087WVQ6 [250-273]	High	[K].KAVDVFFPPEAQNDFPVAMQISEK.[H]		0.00107348	0.000191293	1	3	1	1	A0A087WVQ6		1	2707.34											NoQuanValues	0	250	High	0.0002217	0.001199	1.97	61.4	61.4	61.4	0.0107815	0.00033353	0.000333469	0.00117935	0.092486	0.00372561	0.00372508	0.00777783
A0A087WVQ6 [274-282]	High	[K].HDVVFLITK.[Y]		2.72993e-11	4.90596e-07	1	3	1	7	A0A087WVQ6		0	1071.62	1	1	1	1	1	12.77	15.89	76.77	73.83	53.68		0	274	High	8.445e-06	8.91e-13	11.54	694.8	475	475	2.87636e-12	3.9897e-13	0	0	2.52911e-11	3.2642e-12	0	0	38.88	1.13946e+06	1.33575e+06	1.04185e+06	1.3278e+06	1.31302e+06	987800	2.54997e+06
A0A087WVQ6 [2-8]	High	[M].AQILPIR.[F]	1xAcetyl [N-Term]	0.00138603	0.00024637	1	3	1	2	A0A087WVQ6	A0A087WVQ6 1xAcetyl [N-Term]	0	852.53	1	0.0153051	0.0170661	1	1	74.63	60.12	67.02	47.31	61.98		0	2	High	0.00029	0.001684	2.61	340.2	2.3	2.3	0.00243064	0.000199018	0.000198569	0.000727821	0.0210715	0.000701762	0.00070168	0.00176417	52.13	53066.3	62309.9	6003.17	7957.44	16846.2	29674.4	1.84824e+06
A0A087WVQ6 [283-301]	High	[K].YGYIHLYDLETGTCIYMNR.[I]	1xCarbamidomethyl [C14]	1.31973e-13	4.90596e-07	1	3	1	8	A0A087WVQ6		0	2382.09	1	0.193325	1	1	1	24.16	32.48	127.58	62.75	84.41		0	283	High	8.445e-06	1.837e-15	12.99	681.6	590.9	590.9	1.03135e-13	1.54795e-14	0	0	9.06836e-13	1.29701e-13	0	0	54.06	1.95704e+06	3.10423e+06	2.28165e+06	1.01763e+06	1.14936e+06	581030	1.06701e+06
A0A087WVQ6 [302-324]	High	[R].ISGETIFVTAPHEATAGIIGVNR.[K]		6.30512e-16	4.90596e-07	1	3	1	15	A0A087WVQ6		0	2353.25	1	1	1	1	1	20.33	23.1	65.8	48.8	86.36		0	302	High	8.445e-06	6.305e-16	18.46	915.9	902	902	3.46046e-19	5.36437e-20	0	0	3.04269e-18	4.48419e-19	0	0	49.58	2.45187e+06	3.21634e+06	3.71396e+06	1.4814e+06	2.27655e+06	2.30245e+06	4.62689e+06
A0A087WVQ6 [302-325]	High	[R].ISGETIFVTAPHEATAGIIGVNRK.[G]		6.30512e-16	4.90596e-07	1	3	1	15	A0A087WVQ6		1	2481.35	1	1	1	1	1	3.02	6.11	47.97	44.77	56.49		0	302	High	8.445e-06	6.305e-16	13.03	673.7	673.7	673.7	9.30757e-14	1.34799e-14	0	0	8.1839e-13	1.09219e-13	0	0	44.53	2.79934e+06	2.88131e+06	2.71215e+06	2.0872e+06	1.88383e+06	2.10795e+06	4.18012e+06
A0A087WVQ6 [359-370]	High	[R].NNLAGAEELFAR.[K]		7.32048e-09	4.90596e-07	1	3	1	17	A0A087WVQ6		0	1304.66	1	1	1	1	1	26.45	24.85	79.47	90.77	101.91		0	359	High	8.445e-06	5.856e-10	9.22	567.5	450.1	450.1	6.01668e-10	6.48593e-11	0	0	5.29031e-09	6.46052e-10	0	0	43.13	5206299	8.70338e+06	6.33493e+06	7.78568e+06	5.56549e+06	4.89838e+06	187902
A0A087WVQ6 [359-371]	High	[R].NNLAGAEELFARK.[F]		5.52741e-06	4.90596e-07	1	3	1	6	A0A087WVQ6		1	1432.75	1	0.420075	0.582944	1	1	13.76	83.16	62.03	77.54	73.93		0	359	High	8.445e-06	1.285e-06	6.1	388.7	340.6	340.6	7.87594e-07	6.10557e-06	6.00085e-06	4.20398e-05	6.92506e-06	1.11184e-05	1.02644e-05	4.20062e-05	37.77	25501.5	30098.8	33669	4238.45	47708.8	72156.9	226546
A0A087WVQ6 [371-386]	High	[R].KFNALFAQGNYSEAAK.[V]		9.05147e-13	4.90596e-07	1	3	1	14	A0A087WVQ6		1	1758.88	1	1	1	1	1	10.96	15.6	68.17	63.68	70.75		0	371	High	8.445e-06	1.714e-14	11.72	602.7	527	527	1.88786e-12	2.71583e-13	0	0	1.65995e-11	2.2883e-12	0	0	33.18	8.53438e+06	1.03942e+07	8.77332e+06	7.92086e+06	7.61491e+06	5.85912e+06	1.18204e+07
A0A087WVQ6 [372-386]	High	[K].FNALFAQGNYSEAAK.[V]		7.87597e-13	4.90596e-07	1	3	1	14	A0A087WVQ6		0	1630.79	1	0.4995	1	1	1	8.75	35.93	62.94	55.71	47.87		0	372	High	8.445e-06	1.459e-14	11.72	607	550.8	550.8	1.90223e-12	2.80723e-13	0	0	1.67258e-11	2.41915e-12	0	0	41.29	617814	618794	529059	568395	1.03223e+06	588464	2.95144e+06
A0A087WVQ6 [398-404]	High	[R].TPDTIRR.[F]		0.00650066	0.000406274	1	3	1	1	A0A087WVQ6		1	858.479											NoQuanValues	0	398	High	0.0006649	0.0163	1.95	389.7	111.8	111.8	0.0111593	0.000341656	0.000341284	0.00124605	0.0955773	0.00390938	0.00390919	0.00814659	10.18
A0A087WVQ6 [42-63]	High	[R].EKVGEQAQVVIIDMNDPSNPIR.[R]		2.12478e-12	4.90596e-07	1	3	1	7	A0A087WVQ6		1	2452.25	1	0.843586	1	1	1	20.31	17.57	143.07	153.63	69.64		0	42	High	8.445e-06	4.607e-14	11.18	593.6	531.4	531.4	6.55322e-12	8.97176e-13	0	0	5.76207e-11	7.35469e-12	0	0	41.86	938708	832743	620668	562886	562867	753558	1.68416e+06
A0A087WVQ6 [42-78]	High	[R].EKVGEQAQVVIIDMNDPSNPIRRPISADSAIMNPASK.[V]		0.000221491	2.60771e-05	1	3	1	7	A0A087WVQ6		2	3991.04	1	0.113709	0.282335	1	1	34.63	29.06	69.77	27.62	140.14		0	42	High	2.254e-05	0.0001428	4.21	208.3	208.3	208.3	6.14221e-05	5.00822e-05	4.95675e-05	0.000127861	0.00054018	0.000124209	0.000121692	0.000223357	49.26	917423	1.14389e+06	547360	463212	761240	844303	7448.94
A0A087WVQ6 [434-448]	High	[K].YESLELCRPVLQQGR.[K]	1xCarbamidomethyl [C7]	0.000137783	4.90596e-07	1	3	1	3	A0A087WVQ6		0	1847.94	1	0.803263	1	1	1	72.57	23.57	119.47	112.45	105.51		0	434	High	8.445e-06	6.163e-05	5.31	410.6	315.4	315.4	4.87619e-06	1.579e-05	1.52486e-05	3.7428e-05	4.28734e-05	2.04576e-05	1.7505e-05	3.73944e-05	30.68	86805.6	253974	74145.3	117847	134496	183739	2.32285e+06
A0A087WVQ6 [44-63]	High	[K].VGEQAQVVIIDMNDPSNPIR.[R]		1.85915e-13	4.90596e-07	1	3	1	10	A0A087WVQ6		0	2195.11	1	0.747051	1	1	1	29.07	44.63	111.69	144.11	56.8		0	44	High	8.445e-06	2.733e-15	12.29	630.6	630.6	630.6	5.1151e-13	7.66055e-14	0	0	4.49757e-12	6.57641e-13	0	0	51.12	763072	918580	500266	371455	812433	428425	1.1967e+06
A0A087WVQ6 [44-78]	High	[K].VGEQAQVVIIDMNDPSNPIRRPISADSAIMNPASK.[V]		2.05197e-10	4.90596e-07	1	3	1	9	A0A087WVQ6		1	3733.9	1	1	1	1	1	31.37	29.2	164.74	88.61	87.09		0	44	High	8.445e-06	9.257e-12	9.48	437.2	437.2	437.2	3.34761e-10	3.2625e-11	0	0	2.94347e-09	2.97562e-10	0	0	52.19	1.07293e+06	2.07556e+06	1.68425e+06	647089	1.16311e+06	1.11273e+06	659293
A0A087WVQ6 [455-472]	High	[K].WLKEDKLECSEELGDLVK.[S]	1xCarbamidomethyl [C9]	8.96237e-10	4.90596e-07	1	3	1	21	A0A087WVQ6		2	2191.1	1	1	1	1	1	25.32	11.32	127.45	134.09	79.47		0	455	High	8.445e-06	5.118e-11	8.91	596.4	456	456	1.21863e-09	1.55746e-10	0	0	1.07151e-08	1.63091e-09	0	0	42.75	4.79519e+06	6.81792e+06	4.27992e+06	3.28538e+06	2.80445e+06	3.51459e+06	5.401e+06
A0A087WVQ6 [458-472]	High	[K].EDKLECSEELGDLVK.[S]	1xCarbamidomethyl [C6]	0.000110882	4.90596e-07	1	3	1	7	A0A087WVQ6		1	1763.84	1	1	1	1	1	17.79	61.46	155.39	141.85	125.73		0	458	High	8.445e-06	4.64e-05	4.99	422	355.8	355.8	1.01476e-05	1.579e-05	1.43409e-05	3.58307e-05	8.92176e-05	2.55476e-05	2.48351e-05	7.15999e-05	38.16	41052.4	58874.6	52768.2	36931	35377.3	7771.69	5956.2
A0A087WVQ6 [461-472]	High	[K].LECSEELGDLVK.[S]	1xCarbamidomethyl [C3]	0.000221504	4.28476e-05	1	3	1	2	A0A087WVQ6		0	1391.67	1	1	1	1	1	28.56	43.1	149.44	134.9	161.93		0	461	High	4.19e-05	0.0002176	4	373.8	263.7	263.7	9.90085e-05	6.48437e-05	6.35052e-05	0.000184837	0.000870997	0.00013862	0.000137067	0.000245874	33.63	47881	53909.9	29829.5	90652.3	58265.4	37509.1	4.76489e+06
A0A087WVQ6 [473-485]	High	[K].SVDPTLALSVYLR.[A]		5.50354e-12	4.90596e-07	1	3	1	7	A0A087WVQ6		0	1433.8	1	0.44753	1	1	1	30.45	37.79	164.59	171.17	82.51		0	473	High	8.445e-06	1.39e-13	11.43	622.3	543.9	543.9	3.6732e-12	5.54955e-13	0	0	3.22975e-11	4.73293e-12	0	0	57.34	3.28462e+06	5.22441e+06	3.09696e+06	1.15937e+06	2.26851e+06	1.32376e+06	3.083e+06
A0A087WVQ6 [486-504]	High	[R].ANVPNKVIQCFAETGQVQK.[I]	1xCarbamidomethyl [C10]	6.30512e-16	4.90596e-07	1	3	1	10	A0A087WVQ6		1	2131.1	1	1	1	1	1	10.01	11.81	75.43	75.64	98.55		0	486	High	8.445e-06	6.305e-16	15.65	806.2	712.6	712.6	2.24007e-16	3.71407e-17	0	0	1.96963e-15	3.28971e-16	0	0	38.53	3.70228e+06	3.05689e+06	3.23425e+06	2.73633e+06	2.70408e+06	2.20008e+06	2.18865e+06
A0A087WVQ6 [492-504]	High	[K].VIQCFAETGQVQK.[I]	1xCarbamidomethyl [C4]	1.59244e-12	4.90596e-07	1	3	1	13	A0A087WVQ6		0	1507.76	1	0.000824203	0.00243338	1	1	61.99	82.41	38.78	22.15	48.32		0	492	High	8.445e-06	3.298e-14	11.49	629.2	464.5	464.5	3.20265e-12	4.47316e-13	0	0	2.816e-11	3.66046e-12	0	0	26.08	15892.8	57505.4	29360	23479.7	42932.3	120550	6.50429e+06
A0A087WVQ6 [511-523]	High	[K].KVGYTPDWIFLLR.[N]		8.0516e-13	4.90596e-07	1	3	1	15	A0A087WVQ6		1	1607.89	1	0.115916	1	1	1	25.72	32.93	63.47	63.32	53.7		0	511	High	8.445e-06	1.497e-14	12.49	653.3	573.5	573.5	3.20265e-13	4.95565e-14	0	0	2.816e-12	4.23219e-13	0	0	58.89	4.93567e+06	7.69244e+06	5.17842e+06	2.35478e+06	3.01102e+06	1.50628e+06	1.97642e+06
A0A087WVQ6 [512-523]	High	[K].VGYTPDWIFLLR.[N]		1.03447e-11	4.90596e-07	1	3	1	10	A0A087WVQ6		0	1479.8	1	0.848303	1	1	1	22.05	23.61	120.13	139.57	62.92		0	512	High	8.445e-06	2.893e-13	11.24	605.1	508	508	5.73354e-12	7.93242e-13	0	0	5.04135e-11	6.57378e-12	0	0	64.18	1.23209e+06	1.92128e+06	1.76629e+06	508779	821353	748910	91047.7
A0A087WVQ6 [576-587]	High	[K].NNRPSEGPLQTR.[L]		6.8998e-13	4.90596e-07	1	3	1	24	A0A087WVQ6		0	1368.7	1	1	1	1	1	10.87	21.71	34.85	34.27	123.13		0	576	High	8.445e-06	1.25e-14	12.24	680.2	592.4	592.4	5.73354e-13	8.64224e-14	0	0	5.04135e-12	7.56509e-13	0	0	13.64	418212	471409	379793	455401	327366	310770	1.24352e+06
A0A087WVQ6 [588-614]	High	[R].LLEMNLMHAPQVADAILGNQMFTHYDR.[A]	1xOxidation [M]	3.02615e-10	4.90596e-07	1	3	2	4	A0A087WVQ6		0	3144.51	1	1	1	1	1	25	83.73	161.06	170.26	40.79		0	588	High	8.445e-06	1.453e-11	9.7	500	500	0	1.99914e-10	1.8773e-11	0	0	1.75779e-09	1.6047e-10	0	0	58.8	604181	750765	449927	297241	399002	15513.2	969238
A0A087WVQ6 [588-614]	High	[R].LLEMNLMHAPQVADAILGNQMFTHYDR.[A]		1.3519e-07	4.90596e-07	1	3	1	2	A0A087WVQ6		0	3128.51	0.392832	0.0170436	1	1	1	21.63	87.92	29.8	5.7	80.08		0	588	High	8.445e-06	1.724e-08	7.45	368.5	368.5	368.5	3.55292e-08	3.90123e-09	0	0	3.12399e-07	2.52682e-08	0	0	61.17	3.35171e+06	5.19728e+06	4.2505e+06	1.02707e+06	571200	57277.4	17641.2
A0A087WVQ6 [615-623]	High	[R].AHIAQLCEK.[A]	1xCarbamidomethyl [C7]	1.91499e-11	4.90596e-07	1	3	1	6	A0A087WVQ6		0	1069.55	1	1	1	1	1	20.41	14.21	61.68	51.15	101.14		0	615	High	8.445e-06	5.91e-13	11.48	675.3	475	475	3.29898e-12	4.97515e-13	0	0	2.9007e-11	4.0696e-12	0	0	15.05	3.1419e+06	2.08294e+06	2.56831e+06	2.10184e+06	1.72347e+06	2.29271e+06	3.20076e+06
A0A087WVQ6 [630-641]	High	[R].ALEHFTDLYDIK.[R]		8.2156e-09	4.90596e-07	1	3	1	14	A0A087WVQ6		0	1464.74	1	1	1	1	1	36.34	44.71	108.56	71.5	73.96		0	630	High	8.445e-06	6.695e-10	8.44	519.7	454.8	454.8	3.62334e-09	5.35083e-10	0	0	3.1859e-08	5.26532e-09	0	0	43.3	793832	1.25712e+06	630909	1.45954e+06	943093	575970	2.23083e+06
A0A087WVQ6 [630-642]	High	[R].ALEHFTDLYDIKR.[A]		6.30512e-16	4.90596e-07	1	3	1	23	A0A087WVQ6		1	1620.84	1	0.964787	1	1	1	45.69	8.09	62.27	112.44	73.69		0	630	High	8.445e-06	6.305e-16	14.66	814.4	644.3	644.3	2.1883e-15	3.60001e-16	0	0	1.92412e-14	3.18958e-15	0	0	35.22	5.19517e+06	1.40809e+07	9.91168e+06	7.74648e+06	7.39091e+06	6.60141e+06	4.0304e+06
A0A087WVQ6 [64-78]	High	[R].RPISADSAIMNPASK.[V]		3.63806e-12	4.90596e-07	1	3	1	11	A0A087WVQ6		0	1557.81	1	1	1	1	1	9.82	18.6	161.17	112.51	152.35		0	64	High	8.445e-06	8.613e-14	11.78	605.3	431.2	431.2	1.64602e-12	2.33125e-13	0	0	1.4473e-11	2.04454e-12	0	0	24.32	2.26194e+06	2.33896e+06	2.70936e+06	2.60605e+06	2.0978e+06	1.80868e+06	3.32843e+06
A0A087WVQ6 [64-78]	High	[R].RPISADSAIMNPASK.[V]	1xOxidation [M10]	0.000221578	4.28476e-05	1	3	1	3	A0A087WVQ6		0	1573.8	1	1	1	1	1	25.69	22.61	75.64	53.14	136.64		0	64	High	4.19e-05	0.0002189	4.33	345.7	222.3	222.3	4.72616e-05	4.3101e-05	4.21173e-05	9.74564e-05	0.000415651	0.000124209	0.000124129	0.000226978	15.28	266409	156801	218244	700494	673860	995760	957550
A0A087WVQ6 [673-680]	High	[R].AMLSANIR.[Q]		0.000965128	0.000126929	1	3	1	1	A0A087WVQ6		0	875.477											NoQuanValues	0	673	High	0.0001263	0.0009259	3.42	387.9	188	188	0.00038062	0.000103054	0.000102027	0.000304675	0.00335499	0.000259836	0.000259685	0.000634465	23.99
A0A087WVQ6 [735-741]	High	[K].YIQAACK.[T]	1xCarbamidomethyl [C6]	0.000965128	0.000126929	1	3	1	3	A0A087WVQ6		0	853.424	1	1	0.923799	1	1	89.73	33.32	107.27	130.98	152.4		0	735	High	0.0001372	0.0009386	3.44	426.3	173.8	173.8	0.000361795	0.000103054	0.00010249	0.000306023	0.00318806	0.000250434	0.000248863	0.000581911	11.69	262060	67215.9	57038.8	11647.6	6440.7	7212.97	40723.5
A0A087WVQ6 [754-762]	High	[R].ESNCYDPER.[V]	1xCarbamidomethyl [C4]	4.8717e-07	4.90596e-07	1	3	1	7	A0A087WVQ6		0	1169.45	1	0.654267	1	1	1	14.79	14.61	91.76	70.63	84.63		0	754	High	8.445e-06	7.635e-08	7.6	427.2	394.2	394.2	2.48377e-08	2.96302e-09	0	0	2.18391e-07	2.00732e-08	0	0	13.09	3261835	2.58401e+06	2.5164e+06	2.16278e+06	1.77509e+06	1.63925e+06	39288.2
A0A087WVQ6 [754-764]	High	[R].ESNCYDPERVK.[N]	1xCarbamidomethyl [C4]	6.1957e-08	4.90596e-07	1	3	1	9	A0A087WVQ6		1	1396.62	1	1	1	1	1	33.47	32.9	77.95	81.99	46.94		0	754	High	8.445e-06	6.973e-09	8.1	512.2	512.2	512.2	7.92972e-09	1.13842e-09	0	0	6.97239e-08	9.90682e-09	0	0	14.25	1.95624e+06	1.09736e+06	1.1841e+06	772630	881589	1.39952e+06	319890
A0A087WVQ6 [803-810]	High	[K].YIEIYVQK.[V]		6.35553e-06	4.90596e-07	1	3	1	11	A0A087WVQ6		0	1055.58	1	1	1	1	1	26.7	28.39	85.33	86.54	36.18		0	803	High	8.445e-06	1.512e-06	6.66	486.5	350.3	350.3	2.20643e-07	1.85677e-08	0	0	1.94005e-06	1.56825e-07	0	0	31.7	2.32196e+06	3.60504e+06	2.33941e+06	2.56897e+06	1.76553e+06	1.50912e+06	4.44911e+06
A0A087WVQ6 [811-834]	High	[K].VNPSRLPVVIGGLLDVDCSEDVIK.[N]	1xCarbamidomethyl [C18]	2.40014e-15	4.90596e-07	1	3	1	10	A0A087WVQ6		1	2594.39	1	1	1	1	1	23.18	24.82	72.79	75.08	68.59		0	811	High	8.445e-06	6.305e-16	13.25	677.4	677.4	677.4	5.67057e-14	8.73798e-15	0	0	4.98598e-13	7.67466e-14	0	0	59.97	1.22906e+06	1.45989e+06	906723	362537	547165	366131	1.11661e+06
A0A087WVQ6 [816-834]	High	[R].LPVVIGGLLDVDCSEDVIK.[N]	1xCarbamidomethyl [C13]	5.42779e-15	4.90596e-07	1	3	1	9	A0A087WVQ6		0	2041.09	1	0.98064	1	1	1	31.24	29.13	150.93	149.08	90.92		0	816	High	8.445e-06	6.305e-16	12.93	664.4	663	663	1.18288e-13	1.86768e-14	0	0	1.04007e-12	1.60647e-13	0	0	61.5	907696	1.66425e+06	1.14456e+06	533286	943432	933875	3.44562e+06
A0A087WVQ6 [835-841]	High	[K].NLILVVR.[G]		0.000618007	6.98196e-05	1	3	1	15	A0A087WVQ6		0	826.551											NoQuanValues	0	835	High	8.424e-05	0.0005937	3.78	323.1	147.4	147.4	0.000165077	7.16935e-05	7.16776e-05	0.000182765	0.00145412	0.000187708	0.000186814	0.000273456	31.32
A0A087WVQ6 [842-855]	High	[R].GQFSTDELVAEVEK.[R]		7.96375e-08	4.90596e-07	1	3	1	7	A0A087WVQ6		0	1551.75	0.466831	0.328474	0.0207846	1	1	21.93	31.19	99.29	70.61	31.58		0	842	High	8.445e-06	9.321e-09	7.75	545.6	374.1	374.1	1.79802e-08	2.2786e-09	0	0	1.58095e-07	1.64896e-08	0	0	46.72	265523	394573	286644	36390.7	40671.9	63587.2	3.10774e+06
A0A087WVQ6 [842-856]	High	[R].GQFSTDELVAEVEKR.[N]		6.30512e-16	4.90596e-07	1	3	1	14	A0A087WVQ6		1	1707.85	1	1	1	1	1	5.22	22.14	92.42	89.45	61.7		0	842	High	8.445e-06	6.305e-16	14.51	779.9	703.1	703.1	3.11714e-15	5.14694e-16	0	0	2.74082e-14	4.43181e-15	0	0	44.3	4.3265e+06	4.80097e+06	4.53455e+06	3.44832e+06	4.66718e+06	3.08994e+06	6.41314e+06
A0A087WVQ6 [859-869]	High	[R].LKLLLPWLEAR.[I]		3.07713e-07	4.90596e-07	1	3	1	4	A0A087WVQ6		1	1351.85	1	0.0258403	0.244256	1	1	8.87	57.32	118.69	45.61	66.35		0	859	High	8.445e-06	4.478e-08	8.23	534.9	462.6	462.6	5.92255e-09	8.61204e-10	0	0	5.20754e-08	8.09321e-09	0	0	58.87	1888149	2.20427e+06	1.90677e+06	1.05713e+06	483819	375755	8463.44
A0A087WVQ6 [861-869]	High	[K].LLLPWLEAR.[I]		0.000221491	2.60771e-05	1	3	1	15	A0A087WVQ6		0	1110.67	1	1	1	1	1	53.37	42.34	40.09	63.55	33.02		0	861	High	2.254e-05	0.0001348	5.01	395.9	233	233	9.69352e-06	1.579e-05	1.44009e-05	3.59105e-05	8.52261e-05	2.55476e-05	2.49258e-05	7.17669e-05	58.94	3172527	8.28235e+06	3.98265e+06	2.19857e+06	4.97962e+06	2.9827e+06	1.45418e+06
A0A087WVQ6 [870-885]	High	[R].IHEGCEEPATHNALAK.[I]	1xCarbamidomethyl [C5]	6.30512e-16	4.90596e-07	1	3	1	34	A0A087WVQ6		0	1776.83	1	1	1	1	1	41.62	46.73	167.83	171.27	172.63		0	870	High	8.445e-06	6.305e-16	16.29	862	807.6	807.6	5.17818e-17	8.22886e-18	0	0	4.55304e-16	7.18359e-17	0	0	14.2	11962564	7.00963e+06	5.4737e+06	6.66808e+06	5.13202e+06	1.22512e+07	5.5024e+06
A0A087WVQ6 [886-896]	High	[K].IYIDSNNNPER.[F]		1.2833e-05	4.90596e-07	1	3	1	12	A0A087WVQ6		0	1334.63	1	1	1	1	1	59.67	37.73	133.88	166.97	169.56		0	886	High	8.445e-06	3.441e-06	6.72	482.8	331.8	331.8	1.91292e-07	1.64207e-08	0	0	1.68198e-06	1.35239e-07	0	0	20.65	86702.2	25437.5	45117.4	35524.4	23153	50598.3	2.88507e+06
A0A087WVQ6 [897-907]	High	[R].FLRENPYYDSR.[V]		2.00027e-07	4.90596e-07	1	3	1	11	A0A087WVQ6		1	1459.7	1	1	1	1	1	3.85	14.51	69.01	68.91	87.88		0	897	High	8.445e-06	2.714e-08	8.04	496.9	436.6	436.6	9.1662e-09	1.29532e-09	0	0	8.0596e-08	1.09981e-08	0	0	24.89	3.61324e+06	3.36074e+06	3.57217e+06	4.03952e+06	3.12423e+06	3.22248e+06	1.14806e+06
A0A087WVQ6 [900-907]	High	[R].ENPYYDSR.[V]		0.000221534	4.28476e-05	1	3	1	10	A0A087WVQ6		0	1043.44	1	1	1	1	1	38.69	25.68	48.07	43.02	89.67		0	900	High	4.19e-05	0.0002182	3.96	262.3	260.5	260.5	0.000110893	6.48437e-05	6.26554e-05	0.000128514	0.000975938	0.000155715	0.000154875	0.000224474	14.55	2.59754e+06	1.3481e+06	1.44487e+06	1.68927e+06	1.05089e+06	1.18745e+06	559877
A0A087WVQ6 [91-100]	High	[K].TLQIFNIEMK.[S]		2.75391e-06	4.90596e-07	1	3	1	13	A0A087WVQ6		0	1236.67	1	1	1	1	1	15.63	22.72	48.69	75.5	34.99		0	91	High	8.445e-06	5.702e-07	6.61	525	265.6	265.6	2.48106e-07	2.07236e-08	0	0	2.18153e-06	1.78479e-07	0	0	52.02	3.24737e+06	4.43497e+06	4.11507e+06	1.87421e+06	2.89622e+06	2.17182e+06	2.80748e+06
A0A087WVQ6 [91-100]	High	[K].TLQIFNIEMK.[S]	1xOxidation [M9]	0.00042881	5.74315e-05	1	3	1	1	A0A087WVQ6		0	1252.66	1	1	1	1	1	48.62	65.44	113.61	130.55	161.69		0	91	High	7.472e-05	0.0004696	3.45	288	195.3	195.3	0.000353379	0.000103054	0.000102743	0.000306697	0.00311342	0.000250434	0.000249585	0.00058322	39.94	19430.1	58698.1	53554.4	79546.2	81463.5	14296.6	647307
A0A087WVQ6 [912-927]	High	[K].YCEKRDPHLACVAYER.[G]	2xCarbamidomethyl [C2; C11]	1.83835e-06	4.90596e-07	1	3	1	10	A0A087WVQ6		2	2066.95	1	1	1	1	1	11.86	29.06	165.78	163.86	169.2		0	912	High	8.445e-06	3.57e-07	7.1	484.9	396.2	396.2	8.02841e-08	7.7377e-09	0	0	7.05916e-07	5.0518e-08	0	0	19.1	2.19242e+06	1.74477e+06	1.87754e+06	1.62198e+06	1.0368e+06	986931	32649.5
A0A087WVQ6 [916-927]	High	[K].RDPHLACVAYER.[G]	1xCarbamidomethyl [C7]	1.93969e-13	4.90596e-07	1	3	1	11	A0A087WVQ6		1	1486.72	1	1	1	1	1	5.09	31.04	71.98	75.26	84.43		0	916	High	8.445e-06	2.868e-15	12.53	728.6	603.5	603.5	2.96056e-13	4.39298e-14	0	0	2.60314e-12	3.70407e-13	0	0	20.06	3.31778e+06	3.45188e+06	3.66857e+06	4.03121e+06	2.51449e+06	2.36475e+06	1.89965e+06
A0A087WVQ6 [917-927]	High	[R].DPHLACVAYER.[G]	1xCarbamidomethyl [C6]	1.37869e-06	4.90596e-07	1	3	1	9	A0A087WVQ6		0	1330.62	1	1	1	1	1	6.75	19.28	100.46	76.24	96.31		0	917	High	8.445e-06	2.556e-07	7.15	433.6	406.2	406.2	7.01209e-08	6.88655e-09	0	0	6.16554e-07	4.38905e-08	0	0	25.04	5.2763e+06	4.70675e+06	4.70209e+06	5.29606e+06	3.83738e+06	3.86246e+06	7.18373e+06
A0A087WVQ6 [928-945]	High	[R].GQCDLELINVCNENSLFK.[S]	2xCarbamidomethyl [C3; C11]	6.30512e-16	4.90596e-07	1	3	1	24	A0A087WVQ6		0	2153	1	0.869087	1	1	1	7.37	7.39	52.42	71.68	70.26		0	928	High	8.445e-06	6.305e-16	12.93	657.1	622.7	622.7	1.18288e-13	1.81334e-14	0	0	1.04007e-12	1.52866e-13	0	0	55.66	5.48098e+06	6.06649e+06	5.2685e+06	2.77153e+06	3.07676e+06	2.67439e+06	5.54571e+06
A0A087WVQ6 [954-971]	High	[R].RKDPELWGSVLLESNPYR.[R]		4.65266e-12	4.90596e-07	1	3	1	16	A0A087WVQ6		2	2159.12	1	1	1	1	1	20.47	14.52	129.46	130.19	41.16		0	954	High	8.445e-06	1.145e-13	11.21	629.2	477.5	477.5	6.14423e-12	8.64526e-13	0	0	5.40246e-11	7.13938e-12	0	0	49.53	3.00944e+06	2.91956e+06	2.02727e+06	1.8498e+06	1.59565e+06	1.38294e+06	1.91149e+06
A0A087WVQ6 [955-971]	High	[R].KDPELWGSVLLESNPYR.[R]		0.000240476	4.28476e-05	1	3	1	1	A0A087WVQ6		1	2003.02	1	0.0674842	0.414424	1	1	22.91	58.4	28.09	63.04	86.46		0	955	High	4.6e-05	0.0002576	3.73	248.3	248.3	248.3	0.000187533	7.49471e-05	7.46505e-05	0.00023212	0.00165194	0.000204753	0.00020419	0.000404624	53.31	326012	467940	316545	216062	358800	97439.2	51093
A0A087WVQ6 [956-971]	High	[K].DPELWGSVLLESNPYR.[R]		5.79252e-05	4.90596e-07	1	3	1	1	A0A087WVQ6		0	1874.93	1	0.686892	1	1	1	77.47	51.28	147.43	159.19	146.65		0	956	High	8.445e-06	2.067e-05	5.9	411.5	339.5	339.5	1.27332e-06	6.10557e-06	5.74389e-06	4.07415e-05	1.11959e-05	2.04576e-05	1.96346e-05	4.0715e-05	56.04	412173	45695.6	253867	23097.9	63431	34829.6	522609
A0A087WVQ6 [972-997]	High	[R].RPLIDQVVQTALSETQDPEEVSVTVK.[A]		0.000965128	0.000160382	1	3	1	1	A0A087WVQ6		0	2881.52	0.560719	0.182455	1	1	1	33.99	81.05	31.33	78.79	55.14		0	972	High	0.0001773	0.001036	2.14	168.7	168.7	168.7	0.00724552	0.000295357	0.000293495	0.00102854	0.0622203	0.0023372	0.00233704	0.00482277	59.64	831906	1.56442e+06	996257	125300	185170	13016	15242.4
A0A087WVQ6 [998-1014]	High	[K].AFMTADLPNELIELLEK.[I]		8.4457e-10	4.90596e-07	1	3	1	4	A0A087WVQ6		0	1947.01	1	0.0272408	0.28964	1	1	12.37	101.81	29.41	33.9	109.39		0	998	High	8.445e-06	4.774e-11	9.31	532.7	455	455	4.90495e-10	5.08916e-11	0	0	4.31279e-09	5.12594e-10	0	0	68.57	488543	626538	574444	435460	85054.1	79976.4	21808.9
A0A087WVQ6 [998-1014]	High	[K].AFMTADLPNELIELLEK.[I]	1xOxidation [M3]	0.00126287	0.000220806	1	3	1	2	A0A087WVQ6		0	1963.01	1	0.279078	1	1	1	35.26	54.1	84.51	42.76	85.59		0	998	High	0.0002615	0.001495	1.96	99.5	99.5	99.5	0.0109804	0.000341656	0.000341593	0.00124717	0.094115	0.00380702	0.00380689	0.00790279	66.73	92858	197366	163944	58720.4	65788.3	18123.3	11782.2
A0A087WWK3 [37-52]	High	[R].VNCSQFLGLCALPGCK.[F]	3xCarbamidomethyl [C3; C10; C15]	3.86179e-05	4.90596e-07	1	3	1	3	A0A087WWK3		0	1823.86	0.393629	0.119749	1	1	1	18.91	54.37	63.84	68.63	66.2		0	37	High	8.445e-06	1.266e-05	6	341.7	330.1	330.1	9.90221e-07	6.10557e-06	5.88024e-06	4.14594e-05	4.89342e-06	1.11184e-05	1.06316e-05	4.31295e-05	49.49	197663	263096	289543	36624.3	9965.02	29949.9	10379
A0A087WWM4 [125-143]	Medium	[K].YICLDVANGYSEHFVEFVK.[D]	1xCarbamidomethyl [C3]	0.0675859	0.00141988	1	3	1	1	A0A087WWM4		0	2290.08	1	1	1	1	1	51.57	51.19	101.71	137.18	81.51		0	125	High	0.004906	0.4658	0.65	16.9	16.9	16.9	0.223755	0.00496382	0.00496371	0.0173799	0.721661	0.0391854	0.0391834	0.0936149	44.66	33140.1	58750.1	20775.1	23579.2	9627.99	31380.4	62242
A0A087WWM4 [178-189]	High	[K].VGIGPGSVCTTR.[K]	1xCarbamidomethyl [C9]	0.000148272	4.90596e-07	1	3	1	2	A0A087WWM4		0	1203.62	1	0.779343	1	1	1	36.6	59.34	69.09	131.52	8.97		0	178	High	8.445e-06	6.789e-05	5.39	461.7	334.3	334.3	4.04021e-06	1.579e-05	1.55259e-05	3.78759e-05	3.55234e-05	2.04576e-05	1.77751e-05	3.78501e-05	24.19	515907	252378	335714	14020.5	49119.8	61612.8	44822.8
A0A087WWM4 [214-230]	High	[K].GHIISDGGCSCPGDVAK.[A]	2xCarbamidomethyl [C9; C11]	1.19956e-12	4.90596e-07	1	3	1	2	A0A087WWM4		0	1729.76	1	1	1	1	1	29.13	38.25	153.88	79.94	164.07		0	214	High	8.445e-06	2.374e-14	11.93	636.7	610.3	610.3	1.18288e-12	1.72962e-13	0	0	1.04007e-11	1.49193e-12	0	0	18.52	1.10968e+06	631715	779139	60650.7	101498	136816	909676
A0A087WWM4 [265-276]	High	[K].LFYGMSSEMAMK.[K]		0.00738021	0.000434754	1	3	1	3	A0A087WWM4		0	1394.62	1	1	1	1	1	36.71	69.15	90.82	58.95	153.28		0	265	High	0.0007248	0.02	1.04	82.6	82.6	82.6	0.0902615	0.00225915	0.00225887	0.00327783	0.473387	0.0202362	0.0202357	0.0227084	23.14	167819	131045	76523.8	169895	151662	23810.7	1.08656e+06
A0A087WWM4 [292-306]	High	[K].TVEVPFKGDVEHTIR.[D]		3.00426e-09	4.90596e-07	1	3	1	1	A0A087WWM4		1	1726.91	0.020617	0.0452001	0.514412	1	1	9.97	49.28	34.04	14.79	28.72		0	292	High	8.445e-06	2.08e-10	8.49	511.5	437.7	437.7	3.23335e-09	4.70325e-10	0	0	2.84299e-08	4.75695e-09	0	0	32.18	226140	204547	249761	14665.6	41552.5	25963.9	28261.2
A0A087WWQ2 [104-115]	High	[R].AGLLQVYIHTQK.[N]		5.60984e-13	4.90596e-07	1	1	1	8	A0A087WWQ2		0	1370.78	1	0.748759	1	1	1	3.94	19.61	29.35	55.55	92.22		0	104	High	8.445e-06	9.842e-15	11.73	703.7	349.8	349.8	1.87975e-12	2.64851e-13	0	0	1.65281e-11	2.19433e-12	0	0	36.03	1.30068e+06	1.39258e+06	1.30279e+06	394561	550041	400966	116829
A0A087WWQ2 [116-126]	High	[K].NVLIEVNPQTR.[I]		1.16519e-05	4.90596e-07	1	1	1	3	A0A087WWQ2		0	1282.71	1	1	1	1	1	22.32	28.64	62.29	90.86	38.5		0	116	High	8.445e-06	3.073e-06	6.68	441.2	356.8	356.8	2.0852e-07	1.75804e-08	0	0	1.83346e-06	1.4681e-07	0	0	32.15	748438	1.13996e+06	847724	254894	409531	258866	854012
A0A087WWQ2 [130-144]	High	[R].TFDRFCGLMVQLLHK.[L]	1xCarbamidomethyl [C6]	1.16519e-05	4.90596e-07	1	1	1	3	A0A087WWQ2		1	1864.96	0.435672	0.100088	1	1	1	6.76	49.34	64.78	69.86	135.12		0	130	High	8.445e-06	3.072e-06	6.31	390.4	324.8	324.8	4.8427e-07	3.97824e-08	0	0	4.25804e-06	1.11184e-05	1.07987e-05	4.36072e-05	54.57	419929	413263	369993	12500.8	34889.8	21221.8	9286.15
A0A087WWQ2 [159-174]	High	[K].VIKNPVSDHFPVGCMK.[V]	1xCarbamidomethyl [C14]	2.77732e-08	4.90596e-07	1	1	1	4	A0A087WWQ2		1	1827.92	1	0.0275023	0.610833	1	1	8.09	6.23	73.5	70.54	33.39		0	159	High	8.445e-06	2.75e-09	7.77	508.9	403.6	403.6	1.68318e-08	2.17482e-09	0	0	1.47998e-07	1.59327e-08	0	0	32.57	488670	574063	525817	176470	176151	157953	236808
A0A087WWQ2 [175-188]	High	[K].VGTSFSIPVVSDVR.[E]		2.59135e-06	4.90596e-07	1	1	1	5	A0A087WWQ2		0	1462.79	1	0.297534	0.175069	1	1	29.8	16.49	141.35	62.58	41.42		0	175	High	8.445e-06	5.315e-07	6.96	457.4	374.8	374.8	1.09438e-07	9.91523e-09	0	0	9.62255e-07	7.07267e-08	0	0	50.48	82167.6	135448	84761	40503.7	52326.5	39135.7	1.01628e+07
A0A087WWQ2 [189-208]	High	[R].ELVPSSDPIVFVVGAFAHGK.[V]		0.000221491	4.28476e-05	1	1	1	3	A0A087WWQ2		0	2069.11	1	0.585912	1	1	1	10.75	48.57	124.57	103.66	68.38		0	189	High	3.615e-05	0.0001972	4.23	223.6	223.6	223.6	5.8234e-05	5.00822e-05	4.97593e-05	0.0001283	0.000512146	0.000124209	0.000122175	0.000224108	63.75	1.6055e+06	1.78628e+06	1.44009e+06	122089	349680	361287	54618
A0A087WWQ2 [2-12]	High	[K].MAAPSDGFKPR.[E]	1xAcetyl [N-Term]; 1xMet-loss [M1]; 1xMet-loss+Acetyl [M1]	3.48338e-05	4.90596e-07	1	1	2	5	A0A087WWQ2	A0A087WWQ2 1xAcetyl [N-Term]	0	1087.55	1	0.486144	1	1	1	127.63	45.34	160.77	83.51	81.44		0	2	High	8.445e-06	1.12e-05	6.63	660.5	20.3	0	2.32695e-07	1.94332e-08	0	0	2.04602e-06	1.65439e-07	0	0	22.29	127536	1718.07	27124	47278.6	36583.4	17161.5	95676.2
A0A087WWQ2 [61-69]	High	[K].TYELLNCDK.[H]	1xCarbamidomethyl [C7]	0.000559299	6.98196e-05	1	1	1	1	A0A087WWQ2		0	1155.54											NoQuanValues	0	61	High	8.424e-05	0.0005571	3.56	403.1	158.3	158.3	0.000273424	8.3941e-05	8.33092e-05	0.000284398	0.00240783	0.000208737	0.000205515	0.000425086
A0A087WWQ2 [77-103]	High	[K].NGRDPGEARPDITHQSLLMLMDSPLNR.[A]		0.000965128	0.000160382	1	1	1	3	A0A087WWQ2		1	3033.5	0.625016	0.114399	1	1	1	29.24	57.23	45.17	31.11	69.41		0	77	High	0.0001773	0.001034	2.43	197.6	197.6	197.6	0.0037444	0.000225707	0.000225675	0.000869781	0.0325073	0.00132486	0.00132402	0.00304169	50.64	307508	167309	246129	39127.1	67453.8	19585.1	18246.1
A0A087WWU8 [105-113]	High	[K].MELQEIQLK.[E]	1xOxidation [M1]	0.000221491	2.60771e-05	1	1	1	3	A0A087WWU8		0	1147.6	1	0.0428994	0.0289324	1	1	52.08	80.92	40.17	59.6	31.93		0	105	High	2.254e-05	0.0001792	4.6	440.5	156.5	156.5	2.51037e-05	3.5616e-05	3.55317e-05	0.000101771	0.000220735	9.48354e-05	9.25176e-05	0.000169388	32.89	16720.6	51966.4	56226.3	27855.9	43901.2	3555.3	777775
A0A087WWU8 [105-113]	High	[K].MELQEIQLK.[E]		1.26213e-05	4.90596e-07	1	1	1	12	A0A087WWU8		0	1131.61	1	1	1	1	1	57.52	47.44	92.48	107.17	112.04		0	105	High	8.445e-06	3.373e-06	6.91	603.6	115.1	115.1	1.22979e-07	1.09027e-08	0	0	1.08132e-06	7.972e-08	0	0	40.71	1.92291e+06	593885	2.43141e+06	2.38494e+06	1.77524e+06	4.35074e+06	5.53411e+06
A0A087WWU8 [1-11]	High	[-].MAGITTIEAVK.[R]	1xMet-loss+Acetyl [M1]; 1xAcetyl [N-Term]; 1xMet-loss [M1]	0.000242617	4.28476e-05	1	1	2	7	A0A087WWU8	A0A087WWU8 1xAcetyl [N-Term]	0	1044.59	1	0.0557949	0.0462027	1	1	23.71	21.98	152.46	71.32	130.17		0	1	High	4.6e-05	0.0002607	2.66	308.7	18.2	0	0.00219813	0.000191339	0.000190396	0.000179905	0.0190796	0.000646031	0.00064488	0.000268954	43.42	6.67572e+06	1.02923e+07	1.05858e+07	2.05036e+07	1.93388e+07	2.85382e+07	1.49752e+07
A0A087WWU8 [1-12]	High	[-].MAGITTIEAVKR.[K]	1xAcetyl [N-Term]; 1xMet-loss [M1]; 1xMet-loss+Acetyl [M1]	1.0047e-07	4.90596e-07	1	2	2	12	A0A087WWU8	A0A087WWU8 1xAcetyl [N-Term]	1	1200.69	1	1	1	1	1	41.35	45.66	108.58	144.15	104.87		0	1	High	8.445e-06	1.221e-08	8.42	770.3	34.6	0	3.81312e-09	5.5459e-10	0	0	3.35277e-08	5.40755e-09	0	0	33.78	10269142	1.16446e+07	2.11729e+07	4.94904e+07	1.92656e+07	5.29099e+07	1.79689e+07
A0A087WWU8 [117-124]	High	[K].HIAEEADR.[K]		0.000965128	0.000134317	1	1	1	3	A0A087WWU8		0	940.448	1	1	1	1	1	81.67	26.02	164.36	122.01	169.59		0	117	High	0.0001388	0.0009559	3.16	403.9	229.7	229.7	0.000698446	0.000112373	0.00011221	0.000352284	0.0061392	0.000359386	0.000359113	0.000945665	8.47	17627.1	3645.36	33385.3	57297.7	37245.7	63444.3	46370.9
A0A087WWU8 [117-131]	High	[K].HIAEEADRKYEEVAR.[K]		6.30512e-16	4.90596e-07	1	1	1	33	A0A087WWU8		2	1815.9	1	1	1	1	1	24.48	66.21	65.87	80.09	33.28		0	117	High	8.445e-06	6.305e-16	14.91	841.8	614.3	614.3	1.22236e-15	2.12146e-16	0	0	1.07479e-14	1.92333e-15	0	0	17.25	2.37373e+07	1.56913e+07	2.57383e+07	7.89795e+07	1.40008e+07	8.41472e+07	7.53976e+06
A0A087WWU8 [125-131]	High	[R].KYEEVAR.[K]		0.000221491	4.28476e-05	1	1	1	5	A0A087WWU8		1	894.468	1	1	1	1	1	58.98	89.65	102.83	85.8	163.61		0	125	High	4.19e-05	0.0002158	5.25	486.8	486.8	486.8	5.58432e-06	1.579e-05	1.50587e-05	3.70824e-05	4.90993e-05	2.04576e-05	1.73042e-05	3.70453e-05	10.87	13784.2	58330	42985.2	106163	7114.42	52633	45113.4
A0A087WWU8 [132-142]	High	[R].KLVIIEGDLER.[T]		8.24125e-12	4.90596e-07	1	1	1	16	A0A087WWU8		1	1284.75	1	1	1	1	1	16.41	37.82	142.22	138.13	145.17		0	132	High	8.445e-06	2.22e-13	11.68	685.7	480.3	480.3	2.06871e-12	3.08841e-13	0	0	1.81896e-11	2.69271e-12	0	0	32.85	4.76141e+06	4.16084e+06	5.75028e+06	1.52053e+07	7.88162e+06	1.78368e+07	1.2206e+07
A0A087WWU8 [132-146]	High	[R].KLVIIEGDLERTEER.[A]		3.27732e-10	4.90596e-07	1	1	1	31	A0A087WWU8		2	1799.99	1	1	1	1	1	35.71	28.23	130.24	170.72	166.96		0	132	High	8.445e-06	1.593e-11	10.29	736.1	187.2	187.2	5.08796e-11	5.15735e-12	0	0	4.47371e-10	3.63829e-11	0	0	29.94	1.08657e+06	663915	1.41576e+06	3.44641e+06	2.2004e+06	3.95716e+06	1.15318e+07
A0A087WWU8 [13-27]	High	[R].KIQVLQQQADDAEER.[A]		6.30512e-16	4.90596e-07	1	1	1	16	A0A087WWU8		1	1770.9	1	1	1	1	1	40.97	45.74	113.37	103.95	153.43		0	13	High	8.445e-06	6.305e-16	13.85	753.8	682.4	682.4	1.40645e-14	2.2175e-15	0	0	1.23665e-13	2.00636e-14	0	0	22.93	3.59626e+06	1.91947e+06	4.68501e+06	1.3973e+07	4.99145e+06	1.20189e+07	6.72559e+06
A0A087WWU8 [13-30]	High	[R].KIQVLQQQADDAEERAER.[L]		6.30512e-16	4.90596e-07	1	1	1	25	A0A087WWU8		2	2127.08	1	1	1	1	1	42.96	47.74	50.6	32.02	55.87		0	13	High	8.445e-06	6.305e-16	13.65	736.2	678.9	678.9	2.24007e-14	3.6735e-15	0	0	1.96963e-13	3.30445e-14	0	0	24.92	1.44e+07	5.61717e+06	1.31294e+07	3.53146e+07	1.1995e+07	3.20933e+07	9.325e+06
A0A087WWU8 [133-142]	High	[K].LVIIEGDLER.[T]		0.000217687	2.60771e-05	1	1	1	2	A0A087WWU8		0	1156.66	1	1	1	1	1	17.61	101.46	155.26	106.14	170.37		0	133	High	2.254e-05	0.0001216	5.31	515.6	176.4	176.4	4.88132e-06	1.579e-05	1.52469e-05	3.74237e-05	4.29185e-05	2.04576e-05	1.75033e-05	3.73902e-05	33.63	29702.2	29741.2	39814.4	4685.15	21522.6	63729.1	3.74798e+06
A0A087WWU8 [133-153]	High	[K].LVIIEGDLERTEERAELAESR.[C]		0.000216317	2.60771e-05	1	1	1	14	A0A087WWU8		2	2428.27	1	1	1	1	1	55.01	37.08	138.48	62.51	99.84		0	133	High	2.254e-05	0.0001201	5.04	383.2	169.1	169.1	9.15149e-06	1.579e-05	1.44703e-05	3.60568e-05	8.04609e-05	2.55476e-05	2.50378e-05	7.20617e-05	43.55	790430	228492	848399	3.14411e+06	1.77229e+06	1.69064e+06	7.88088e+06
A0A087WWU8 [14-27]	High	[K].IQVLQQQADDAEER.[A]		9.04463e-15	4.90596e-07	1	1	1	13	A0A087WWU8		0	1642.8	1	1	1	1	1	23.36	43.83	111.27	118.91	121.35		0	14	High	8.445e-06	6.305e-16	13.43	702.3	639.9	639.9	3.70115e-14	6.2871e-15	0	0	3.25432e-13	5.69831e-14	0	0	26.29	4.1534e+06	2.877e+06	4.63446e+06	1.54815e+07	6.20288e+06	1.59585e+07	1.23527e+07
A0A087WWU8 [14-30]	High	[K].IQVLQQQADDAEERAER.[L]		6.30512e-16	4.90596e-07	1	1	1	20	A0A087WWU8		1	1998.98	1	0.587391	1	1	1	33.7	44.52	54.59	20.41	18		0	14	High	8.445e-06	6.305e-16	12.71	673.7	456	456	1.95311e-13	3.11637e-14	0	0	1.71731e-12	2.711e-13	0	0	28.44	15126686	8.13764e+06	1.64272e+07	4.70138e+07	1.8108e+07	4.66791e+07	7.96687e+06
A0A087WWU8 [143-153]	High	[R].TEERAELAESR.[C]		3.2733e-11	4.90596e-07	1	1	1	7	A0A087WWU8		1	1290.63	1	1	1	1	1	38.35	20.6	138.66	150.81	74.54		0	143	High	8.445e-06	1.1e-12	10.9	626.2	455.3	455.3	1.24532e-11	1.56399e-12	0	0	1.09497e-10	1.26672e-11	0	0	12.33	1.5193e+06	772152	1.77032e+06	3.50095e+06	2.29935e+06	3.08374e+06	224217
A0A087WWU8 [154-162]	High	[R].CREMDEQIR.[L]	1xCarbamidomethyl [C1]; 1xOxidation [M4]	0.000677626	6.98196e-05	1	1	1	1	A0A087WWU8		1	1252.54	1	1	1	1	1	64.55	22.91	85.26	100.5	109.78		0	154	High	8.424e-05	0.0006325	3.34	341.4	252	252	0.000454842	0.000107798	0.000107385	0.000327976	0.00401201	0.000302953	0.000302937	0.000789502	10.48	11801	48084.4	63535	15046.8	23420.7	22866.7	47244.8
A0A087WWU8 [154-162]	High	[R].CREMDEQIR.[L]	1xCarbamidomethyl [C1]	6.83187e-10	4.90596e-07	1	1	1	16	A0A087WWU8		1	1236.55	1	1	1	1	1	36.66	47.03	135.68	89.83	76.66		0	154	High	8.445e-06	3.732e-11	10.7	607.6	466.9	466.9	1.98591e-11	2.37749e-12	0	0	1.74615e-10	1.78502e-11	0	0	13.46	7.23638e+06	3.52426e+06	7.54292e+06	2.23903e+07	7.91175e+06	2.15661e+07	83113.5
A0A087WWU8 [156-162]	High	[R].EMDEQIR.[L]		0.00113291	0.000191293	1	1	1	9	A0A087WWU8		0	920.414	1	1	1	1	1	38.18	48.86	93.15	134.69	171.63		0	156	High	0.0002258	0.001291	2.14	354.9	50.8	50.8	0.00719208	0.000295357	0.000293763	0.000872144	0.0617302	0.00230039	0.00229987	0.00300092	14.43	1.81981e+06	839815	1.22156e+06	4.4912e+06	2.19748e+06	6.48536e+06	4574.25
A0A087WWU8 [163-169]	High	[R].LMDQNLK.[C]	1xOxidation [M2]	0.00786553	0.00045715	1	1	1	3	A0A087WWU8		0	877.445	1	1	1	1	1	30.56	85.16	119.52	110.34	85.84		0	163	High	0.0007811	0.02227	1.29	244.3	57	57	0.0515408	0.00131269	0.00131226	0.00397878	0.331847	0.0141111	0.0141107	0.0311295	17.12	343819	193296	231308	450119	110263	120576	59450.5
A0A087WWU8 [163-169]	High	[R].LMDQNLK.[C]		0.000970494	0.000182582	1	1	1	10	A0A087WWU8		0	861.45	1	1	1	1	1	60.79	77.54	85.68	85.28	117.36		0	163	High	0.0002048	0.001053	2.26	281.6	157.6	157.6	0.00552385	0.000276897	0.000276813	0.000994663	0.0477516	0.0018506	0.00185037	0.0040028	16.95	15265106	3.67705e+06	1.72657e+07	4.88739e+07	5.47219e+06	2.98253e+07	284921
A0A087WWU8 [195-202]	High	[K].TIDDLEDK.[L]		0.000243966	4.28476e-05	1	1	1	5	A0A087WWU8		0	948.452											NoQuanValues	0	195	High	4.6e-05	0.0002625	4.1	370.7	246.5	246.5	7.93155e-05	5.69087e-05	5.68097e-05	0.000157575	0.000697498	0.000127343	0.000126657	0.000220237	18
A0A087WWU8 [195-204]	High	[K].TIDDLEDKLK.[C]		3.52243e-05	4.90596e-07	1	1	1	4	A0A087WWU8		1	1189.63	1	0.25383	0.608707	1	1	73.38	143.13	84.15	95.53	95.97		0	195	High	8.445e-06	1.134e-05	6.12	545.6	291.3	291.3	7.62381e-07	6.10557e-06	6.02083e-06	4.21425e-05	6.70337e-06	1.11184e-05	1.03027e-05	4.21088e-05	30.19	36542.2	6266.4	51622.9	9911.28	20547.1	231504	165284
A0A087WWU8 [205-215]	High	[K].CTKEEHLCTQR.[M]	2xCarbamidomethyl [C1; C8]	6.30512e-16	4.90596e-07	1	1	1	9	A0A087WWU8		1	1461.66	1	0.783986	1	1	1	76.43	67.07	94.27	90.21	119.4		0	205	High	8.445e-06	6.305e-16	17.47	972.8	825.7	825.7	3.41575e-18	5.1751e-19	0	0	3.00337e-17	4.51152e-18	0	0	10.64	20000.6	53091.5	12168.1	58929.9	13109.4	31188.1	56447.9
A0A087WWU8 [208-215]	High	[K].EEHLCTQR.[M]	1xCarbamidomethyl [C5]	0.000240789	4.28476e-05	1	1	1	3	A0A087WWU8		0	1072.48	1	0.697864	1	1	1	90.59	65.33	78.96	115.67	149.84		0	208	High	4.6e-05	0.0002579	4.22	427.8	317.4	317.4	6.06511e-05	5.00822e-05	4.96173e-05	0.000127926	0.000533401	0.000124209	0.000121814	0.000223471	10.61	22205.1	6509.96	57168.2	23347.8	8932.38	40650.8	179456
A0A087WWU8 [216-227]	High	[R].MLDQTLLDLNEM.[-]	1xMet-loss [M1]	0.000597018	6.98196e-05	1	1	1	9	A0A087WWU8		0	1304.64	1	0.874221	1	1	1	27.94	46.44	90.6	137.04	102.47		0	216	High	8.424e-05	0.0005804	3.91	361.1	244.4	244.4	0.000122524	6.6034e-05	6.58933e-05	0.000183044	0.00107862	0.000155715	0.000152938	0.000273881	58.3	1.19514e+06	1.86818e+06	2.13424e+06	3.45761e+06	1.50956e+06	4.3119e+06	1.92203e+06
A0A087WWU8 [216-227]	High	[R].MLDQTLLDLNEM.[-]	1xOxidation [M12]; 1xMet-loss [M1]	0.00532302	0.000370492	1	1	1	2	A0A087WWU8		0	1320.64	1	1	1	1	1	74.86	28.94	129.71	97.04	157.86		0	216	High	0.0005925	0.01202	1.61	172.5	131.6	131.6	0.0243675	0.00066511	0.000665107	0.00204218	0.188492	0.00736831	0.00736793	0.015308	44.9	5604.71	28411.3	44724.8	35622.6	34165.8	55846.3	1.05772e+06
A0A087WWU8 [216-227]	High	[R].MLDQTLLDLNEM.[-]	1xOxidation [M]	0.00023605	4.28476e-05	1	1	2	5	A0A087WWU8		0	1451.68	1	1	1	1	1	85.28	26.3	103.85	129.51	91.3		0	216	High	4.6e-05	0.0002508	4.64	364.9	356.3	356.3	2.28629e-05	2.70852e-05	2.6897e-05	0.000102561	0.00020102	9.48354e-05	9.3471e-05	0.000170742	60.07	61431.3	565830	265325	1.25289e+06	1.4844e+06	2.07058e+06	230934
A0A087WWU8 [216-227]	High	[R].MLDQTLLDLNEM.[-]		0.000965128	0.000126929	1	1	1	6	A0A087WWU8		0	1435.68	1	1	1	1	1	102.61	69.22	80.05	16.05	151.75		0	216	High	0.0001372	0.0009383	3.96	377.4	313.2	313.2	0.000108785	6.48437e-05	6.27899e-05	0.000182554	0.000957328	0.000155715	0.000155304	0.000273116	61.43	21056.5	1.14872e+06	486967	1.80295e+06	4.14023e+06	8.28616e+06	28525.4
A0A087WWU8 [31-40]	High	[R].LQREVEGERR.[A]		5.84848e-08	4.90596e-07	1	1	1	6	A0A087WWU8		2	1271.68	1	0.420772	0.832048	1	1	103.13	105.03	96.89	103.53	44.89		0	31	High	8.445e-06	6.52e-09	8.83	624.7	402.8	402.8	1.46623e-09	1.91209e-10	0	0	1.28922e-08	2.01512e-09	0	0	9.68	2866.91	17556.9	50449.8	8798.21	12257	58944.4	61632
A0A087WWU8 [41-54]	High	[R].AREQAEAEVASLNR.[R]		1.17837e-07	4.90596e-07	1	1	1	10	A0A087WWU8		1	1543.78	1	1	1	1	1	35.57	33.03	36.22	23.06	103.76		0	41	High	8.445e-06	1.471e-08	7.98	506.1	433.2	433.2	1.04103e-08	1.41265e-09	0	0	9.1535e-08	1.17563e-08	0	0	20.18	5.11059e+06	2.38862e+06	4.37101e+06	1.16595e+07	5.91493e+06	1.10186e+07	1.6523e+06
A0A087WWU8 [41-55]	High	[R].AREQAEAEVASLNRR.[I]		6.30512e-16	4.90596e-07	1	1	1	23	A0A087WWU8		2	1699.88	1	1	1	1	1	58.34	60.76	38.42	55.2	61.28		0	41	High	8.445e-06	6.305e-16	13.31	813	324.1	324.1	4.86766e-14	7.59304e-15	0	0	4.28e-13	6.63965e-14	0	0	17.71	1.24721e+07	3.23686e+06	1.36996e+07	3.11782e+07	7.03254e+06	2.19526e+07	3.0648e+06
A0A087WWU8 [43-54]	High	[R].EQAEAEVASLNR.[R]		1.22399e-08	4.90596e-07	1	1	1	9	A0A087WWU8		0	1316.64	1	1	1	1	1	32.62	44.65	97.51	142.35	93.35		0	43	High	8.445e-06	1.062e-09	9.05	732.8	111.1	111.1	8.84477e-10	1.02715e-10	0	0	7.77697e-09	1.08146e-09	0	0	24.09	4968239	3.02773e+06	6.03775e+06	1.31008e+07	5.53225e+06	1.49847e+07	7.29744e+06
A0A087WWU8 [43-55]	High	[R].EQAEAEVASLNRR.[I]		1.23102e-05	4.90596e-07	1	1	1	13	A0A087WWU8		1	1472.75	1	0.591456	0.565692	1	1	32.35	49.74	54.91	74.68	172.94		0	43	High	8.445e-06	3.277e-06	6.56	611.5	61.6	61.6	2.73117e-07	2.26225e-08	0	0	2.40144e-06	1.98807e-07	0	0	20.39	17919134	9.99075e+06	1.95632e+07	5.63201e+07	2.06875e+07	6.53014e+07	157457
A0A087WWU8 [55-65]	High	[R].RIQLVEEELDR.[A]		4.44227e-11	4.90596e-07	1	1	1	16	A0A087WWU8		1	1399.75	1	1	1	1	1	18.8	42.65	113.47	133.84	132.32		0	55	High	8.445e-06	1.568e-12	11.18	608.6	608.6	608.6	6.57594e-12	9.40185e-13	0	0	5.78205e-11	7.9556e-12	0	0	31.76	1.34327e+06	1.14122e+06	1.65617e+06	4.51947e+06	1.89761e+06	4.76764e+06	3.66477e+06
A0A087WWU8 [55-69]	High	[R].RIQLVEEELDRAQER.[L]		2.43961e-10	4.90596e-07	1	1	1	13	A0A087WWU8		2	1883.99	1	0.589201	1	1	1	12.87	51.73	44.61	6.5	29.36		0	55	High	8.445e-06	1.132e-11	10.06	642.6	642.6	642.6	8.75021e-11	8.13181e-12	0	0	7.69383e-10	6.19329e-11	0	0	32.23	2.77078e+06	2.96656e+06	3.53666e+06	1.20786e+07	3.58662e+06	1.01412e+07	2.48963e+06
A0A087WWU8 [56-65]	High	[R].IQLVEEELDR.[A]		2.36112e-09	4.90596e-07	1	1	1	9	A0A087WWU8		0	1243.65	1	1	1	1	1	87.07	36.73	128.02	156.86	132.9		0	56	High	8.445e-06	1.574e-10	10.24	590.2	590.2	590.2	5.73354e-11	5.80826e-12	0	0	5.04135e-10	4.2665e-11	0	0	37.74	76810.3	7.36257e+06	9.24472e+06	3.04469e+07	1.39101e+07	2.3448e+07	2.50861e+07
A0A087WWU8 [56-69]	High	[R].IQLVEEELDRAQER.[L]		9.5222e-09	4.90596e-07	1	1	1	25	A0A087WWU8		1	1727.89	0.72163	0.866315	1	1	1	29.31	39.38	59.21	27.85	19.43		0	56	High	8.445e-06	7.943e-10	9.14	565.5	565.5	565.5	7.29961e-10	8.12167e-11	0	0	6.41835e-09	8.34917e-10	0	0	36.43	1.34765e+07	1.42165e+07	2.22773e+07	6.56098e+07	2.88838e+07	6.43507e+07	1.32691e+07
A0A087WWU8 [70-82]	High	[R].LATALQKLEEAEK.[A]		1.70666e-15	4.90596e-07	1	1	1	29	A0A087WWU8		1	1443.81	1	0.536162	1	1	1	30.37	36.46	89.73	41.17	56.97		0	70	High	8.445e-06	6.305e-16	13.16	731.1	731.1	731.1	6.95609e-14	1.05165e-14	0	0	6.11631e-13	9.26638e-14	0	0	35.38	5.19432e+06	2.99193e+06	5.56964e+06	1.28689e+07	7.44073e+06	1.6248e+07	5.99143e+06
A0A087WWU8 [70-89]	High	[R].LATALQKLEEAEKAADESER.[G]		6.30512e-16	4.90596e-07	1	1	1	22	A0A087WWU8		2	2202.12	1	1	1	1	1	35.8	50.13	96.66	85.32	86.45		0	70	High	8.445e-06	6.305e-16	16.48	897.9	897.9	897.9	3.31193e-17	5.37762e-18	0	0	2.9121e-16	4.69901e-17	0	0	40.77	1.66258e+07	7.89653e+06	1.57424e+07	2.4369e+07	1.06983e+07	3.34421e+07	3.91153e+06
A0A087WWU8 [77-89]	High	[K].LEEAEKAADESER.[G]		6.30512e-16	4.90596e-07	1	1	1	24	A0A087WWU8		1	1476.68	1	1	1	1	1	27.88	40.18	130.33	111.88	80.4		0	77	High	8.445e-06	6.305e-16	12.72	710.2	710.2	710.2	1.90797e-13	3.05415e-14	0	0	1.67763e-12	2.66085e-13	0	0	13.03	8793862	7.89659e+06	1.30717e+07	3.84105e+07	1.64379e+07	3.7031e+07	310630
A0A087WWU8 [77-92]	High	[K].LEEAEKAADESERGMK.[V]		0.00106284	0.000186303	1	1	1	1	A0A087WWU8		2	1792.84	1	1	1	1	1	26.01	20.23	115.85	145.45	133.49		0	77	High	0.0002186	0.001183	1.6	154	154	154	0.0253011	0.000682449	0.000682388	0.00210536	0.194303	0.00756223	0.0075622	0.0157578	15.89	32998	56184.6	44555.2	26712.2	38992.4	38858.3	211785
A0A087WWU8 [98-113]	High	[R].ALKDEEKMELQEIQLK.[E]		6.30512e-16	4.90596e-07	1	1	1	34	A0A087WWU8		2	1945.03	1	1	1	1	1	35.12	48.68	60.92	114.68	79.67		0	98	High	8.445e-06	6.305e-16	12.91	730.7	625.2	625.2	1.22236e-13	1.97901e-14	0	0	1.07479e-12	1.74586e-13	0	0	37.43	2.09316e+07	1.10984e+07	2.33307e+07	6.63952e+07	2.19386e+07	6.05607e+07	1.89285e+07
A0A087WWU8 [98-113]	High	[R].ALKDEEKMELQEIQLK.[E]	1xOxidation [M8]	2.56578e-09	4.90596e-07	1	1	1	14	A0A087WWU8		2	1961.03	1	0.80073	1	1	1	17.52	33.53	81.93	133.41	122.64		0	98	High	8.445e-06	1.735e-10	8.83	568.1	492.7	492.7	1.48238e-09	1.93157e-10	0	0	1.30342e-08	2.03681e-09	0	0	33.69	424222	428426	570215	2.88658e+06	1.44969e+06	2.74179e+06	4.04983e+06
A0A087WX83 [1572-1580]	High	[K].KDLESLIQR.[V]		0.0104411	0.000557811	1	2	1	2	A0A087WX83		1	1101.63											NoQuanValues	0	1572	High	0.001114	0.03483	1.55	349.7	39.5	39.5	0.0280761	0.000780443	0.000780399	0.00167081	0.0956887	0.00390938	0.00390883	0.00511424	27.63
A0A087WX83 [433-450]	Medium	[R].ETEELYQVIEGQNDTMAK.[L]	1xAcetyl [K18]	0.110147	0.00198744	1	2	1	1	A0A087WX83		0	2139.98											NoQuanValues	0	433	High	0.007712	0.9857	0.76	212.9	110.1	110.1	0.174277	0.00398397	0.00398396	0.0135628	0.489013	0.0209601	0.02096	0.0479469
A0A087WX83 [978-993]	High	[K].VASVESQGQEISGNRR.[Q]		0.000765321	8.14481e-05	1	2	1	1	A0A087WX83		1	1716.86	1	0.926918	1	1	1	63.42	43.41	73.33	86.8	110.01		0	978	High	9.466e-05	0.0006939	2.98	311.7	166	166	0.00104908	0.000140066	0.000139083	0.000429842	0.00360851	0.000281655	0.000281641	0.000739787	15.73	62476.4	12375.8	45865.1	55548.6	29169.5	26418.9	388158
A0A087WXK2 [226-239]	High	[K].SLSALIGQCIHIER.[R]	1xCarbamidomethyl [C9]	2.51526e-10	4.90596e-07	1	7	1	3	A0A087WXK2		0	1596.85	0.88281	0.0792783	1	1	1	2.94	23.66	23.48	60.59	83.35		0	226	High	8.445e-06	1.173e-11	9.47	563.8	505.8	505.8	3.3608e-10	3.32546e-11	0	0	2.95506e-09	3.0696e-10	0	0	46	383752	397122	406907	51221.5	53187.6	33449.4	63386.7
A0A087WXK2 [46-62]	High	[R].EQVEPTPEDEDDDIELR.[G]		0.000177133	4.90596e-07	1	7	1	1	A0A087WXK2		0	2028.89											NoQuanValues	0	46	High	8.445e-06	8.694e-05	5.6	299.1	299.1	299.1	2.51895e-06	1.13368e-05	1.07982e-05	3.90122e-05	2.2148e-05	2.04576e-05	1.84903e-05	3.89803e-05
A0A087WY55 [1-15]	High	[-].MAALAPLPPLPAQFK.[S]	1xAcetyl [N-Term]; 1xMet-loss [M1]; 1xMet-loss+Acetyl [M1]	0.000492227	6.98196e-05	1	2	2	15	A0A087WY55	A0A087WY55 1xAcetyl [N-Term]	0	1475.86	1	1	1	1	1	9.42	45.04	18.97	40.54	39.23		0	1	High	8.047e-05	0.0005149	3.86	407.1	11.1	0	0.00013798	6.6034e-05	6.51368e-05	0.000186672	0.00121504	0.000164555	0.000163929	0.000248424	62.82	450384	511145	543496	258145	613022	708004	1.40917e+06
A0A087WY55 [23-39]	High	[R].TAQEHDKRDPVVAYYCR.[L]	1xCarbamidomethyl [C16]	0.000221498	4.28476e-05	1	2	1	8	A0A087WY55		2	2108	1	1	1	1	1	77.51	3.36	84.56	84.2	79.3		0	23	High	4.19e-05	0.0002173	3.98	311.4	311.4	311.4	0.000104161	6.48437e-05	6.3095e-05	0.000183554	0.000916498	0.00015024	0.000149488	0.000274658	19.23	551152	40160.9	555437	620545	662821	649885	35413.4
A0A087WY55 [237-244]	High	[R].LTPEDFAR.[A]		0.00105825	0.000186303	1	2	1	1	A0A087WY55		0	948.479	1	0.573077	1	1	1	53.03	55.91	99.45	94.65	138.87		0	237	High	0.0002186	0.001175	1.99	253.5	128.3	128.3	0.0102196	0.00032612	0.000326063	0.00116066	0.0878492	0.00352716	0.00352678	0.00730497	24.55	13555.2	5000.76	6879.21	60653.2	63014	16598.7	408734
A0A087WY55 [251-270]	High	[K].YAGSALQYEDVSTAVQNLQK.[A]		1.21561e-15	4.90596e-07	1	2	1	15	A0A087WY55		0	2185.08	1	1	1	1	1	26.89	28.1	29.13	86.42	97.2		0	251	High	8.445e-06	6.305e-16	13.29	683.2	683.2	683.2	5.1151e-14	7.91423e-15	0	0	4.49757e-13	6.86695e-14	0	0	48.94	1.20715e+06	730694	842351	491273	769303	880746	1.49284e+06
A0A087WY55 [40-48]	High	[R].LYAMQTGMK.[I]		0.000996821	0.000186303	1	2	1	1	A0A087WY55		0	1042.51											NoQuanValues	0	40	High	0.0002114	0.001087	2.16	355.9	167	167	0.00693807	0.000295357	0.000295073	0.00103525	0.0593953	0.00214224	0.0021419	0.0043549
A0A087WY55 [59-71]	High	[K].FLSKLMDQLEALK.[K]	1xAcetyl [K4]	0.0171739	0.000725482	1	2	1	2	A0A087WY55		1	1577.86	1	1	1	1	1	79.5	63.5	163.9	161.27	100.84		0	59	High	0.001764	0.07412	0.97	244.8	20.9	20.9	0.107602	0.00268475	0.00268473	0.00874061	0.521604	0.0225022	0.0225016	0.0516662	50.19	16622.6	53014.2	13392.6	5871.99	29153.7	30720.4	3.0479e+06
A0A087WY55 [73-96]	High	[K].QLGDNEAITQEIVGCAHLENYALK.[M]	1xCarbamidomethyl [C15]	2.63363e-14	4.90596e-07	1	2	1	4	A0A087WY55		0	2686.31	1	1	1	1	0.905292	12.78	26.24	80.9	114.35	64.82		0	73	High	8.445e-06	6.305e-16	12.46	629.9	629.9	629.9	3.43432e-13	5.58214e-14	0	0	3.01971e-12	4.80318e-13	0	0	54.45	768560	958193	778525	581841	773959	459032	481979
A0A087WYN9 [1013-1024]	High	[R].VPLEELCLHIMK.[C]	1xCarbamidomethyl [C7]	0.0114639	0.00058864	1	2	1	1	A0A087WYN9		0	1481.79											NoQuanValues	0	1013	High	0.001207	0.03989	0.65	39.2	31.5	31.5	0.225614	0.00497894	0.00497862	0.0174318	0.723791	0.0396331	0.0396324	0.0948214	45.71
A0A087WYN9 [1025-1036]	High	[K].CNLGSPEDFLSK.[A]	1xCarbamidomethyl [C1]	4.07441e-05	4.90596e-07	1	2	1	5	A0A087WYN9		0	1366.63	1	1	1	1	1	22.28	13.41	164.76	154.45	52.21		0	1025	High	8.445e-06	1.352e-05	5.44	457.4	362.5	362.5	3.60415e-06	1.579e-05	1.56861e-05	3.81141e-05	3.16895e-05	2.04576e-05	1.7942e-05	3.80938e-05	41.52	423666	289797	297755	267233	302843	231197	4.59106e+06
A0A087WYN9 [1037-1054]	High	[K].ALDPPQLQVISNAMNLLR.[K]		0.00040669	5.74315e-05	1	2	1	1	A0A087WYN9		0	1993.09	1	0.365522	1	1	1	14.37	25.08	21.25	79.76	90.94		0	1037	High	6.93e-05	0.000451	3.46	172.4	172.4	172.4	0.000349004	0.000103054	0.000102879	0.000307228	0.00307462	0.000250434	0.000250003	0.000584275	65.93	125317	165231	159341	69282.5	82629.3	112453	37442.4
A0A087WYN9 [1066-1081]	High	[K].LTPLGQHLAALPVNVK.[I]		4.29934e-10	4.90596e-07	1	2	1	8	A0A087WYN9		0	1671	1	1	1	1	1	9.86	49.61	58.55	32.66	27.6		0	1066	High	8.445e-06	2.184e-11	9.34	546.8	546.8	546.8	4.56048e-10	4.64761e-11	0	0	4.00991e-09	4.60797e-10	0	0	43.68	346567	367141	418804	304959	686640	318277	486294
A0A087WYN9 [1109-1117]	High	[K].SPFTTPIGR.[K]		0.000278887	4.28476e-05	1	2	1	4	A0A087WYN9		0	975.526	1	0.0208904	0.0350794	1	1	21.48	9.17	40.25	56.43	73.78		0	1109	High	4.6e-05	0.0003104	4.58	460.7	308.4	308.4	2.61061e-05	3.5616e-05	3.53813e-05	0.000101413	0.000229555	9.48354e-05	9.21263e-05	0.000168799	28.86	770126	502772	608064	703342	676555	588347	96137.6
A0A087WYN9 [1126-1146]	High	[K].SALAMADSDHLTIYNAYLGWK.[K]		2.50249e-10	4.90596e-07	1	2	1	1	A0A087WYN9		0	2340.13	1	0.55196	0.519596	1	1	135.48	27.77	63.89	26.77	68.51		0	1126	High	8.445e-06	1.165e-11	9.75	556.3	511.3	511.3	1.76835e-10	1.63245e-11	0	0	1.55486e-09	1.3564e-10	0	0	56.44	55151.2	646801	54737.7	211414	255714	143496	36111.2
A0A087WYN9 [1169-1183]	High	[R].TSLLTLEDVKQELIK.[L]		1.76141e-10	4.90596e-07	1	2	1	7	A0A087WYN9		1	1729.99	1	0.72399	1	1	1	18.63	33.79	46.2	86.32	114.39		0	1169	High	8.445e-06	7.75e-12	9.43	579.3	534.3	534.3	3.75168e-10	3.63328e-11	0	0	3.29876e-09	3.39992e-10	0	0	53.05	825892	892780	615038	311863	532322	304679	60504
A0A087WYN9 [1187-1203]	High	[K].AAGFSSSTTSTSWEGNR.[A]		1.00801e-10	4.90596e-07	1	2	1	7	A0A087WYN9		0	1745.77	1	1	1	1	1	13.47	5.69	80.27	71.04	88.96		0	1187	High	8.445e-06	4.06e-12	9.97	569.5	569.5	569.5	1.08228e-10	9.97919e-12	0	0	9.51618e-10	7.46824e-11	0	0	27.8	364373	402877	474274	505555	499373	454833	286366
A0A087WYN9 [1204-1217]	High	[R].ASQTLSFQEIALLK.[A]		0.000225335	4.28476e-05	1	2	1	3	A0A087WYN9		0	1548.86	1	1	1	1	1	19.08	4.7	160.24	79.59	120.42		0	1204	High	4.19e-05	0.0002322	3.92	274.2	230	230	0.000120779	6.6034e-05	6.59864e-05	0.00018056	0.00106322	0.000155715	0.000153205	0.000269995	55.82	172459	248389	194168	160362	175324	172539	2410.56
A0A087WYN9 [1218-1230]	High	[K].AVLVAGLYDNVGK.[I]		1.92451e-05	4.90596e-07	1	2	1	1	A0A087WYN9		0	1318.74	1	0.318938	0.392196	1	1	15.25	40.06	63.77	80.48	76.1		0	1218	High	8.445e-06	5.537e-06	5.86	474.8	203.3	203.3	1.37054e-06	6.10557e-06	5.70747e-06	4.05334e-05	1.20507e-05	2.04576e-05	1.95194e-05	4.05121e-05	42.27	218817	261881	194083	188963	434238	297205	55068.4
A0A087WYN9 [124-137]	High	[K].LQDLYMALQAFSFK.[T]		0.000106124	4.90596e-07	1	2	1	2	A0A087WYN9		0	1674.86	0.635893	0.760253	1	1	1	17.07	20.29	63.55	50.1	5.44		0	124	High	8.445e-06	4.386e-05	5.42	339.6	291	291	3.75919e-06	1.579e-05	1.56326e-05	3.80373e-05	3.30526e-05	2.04576e-05	1.78907e-05	3.80127e-05	63.51	100578	122101	142065	23916.5	35556	27942.2	11058.3
A0A087WYN9 [1243-1253]	High	[K].LACIVETAQGK.[A]	1xCarbamidomethyl [C3]	1.41347e-11	4.90596e-07	1	2	1	5	A0A087WYN9		0	1189.62	1	1	1	1	1	9.22	14.15	80.01	134.08	71.42		0	1243	High	8.445e-06	4.153e-13	11.18	604.4	389	389	6.62599e-12	9.45827e-13	0	0	5.82605e-11	8.03172e-12	0	0	24.63	1.02619e+06	879270	876807	1.13996e+06	865248	957959	795862
A0A087WYN9 [236-250]	High	[R].YAEQQNEEEKNENSK.[S]		0.00662441	0.000412176	1	2	1	1	A0A087WYN9		1	1839.8	1	0.688357	1	1	1	83.13	10.09	120.84	64.24	96.42		0	236	High	0.0006823	0.0168	1.16	119.9	119.9	119.9	0.0698082	0.00176658	0.0017665	0.00558683	0.405587	0.017619	0.0176182	0.0393503	9.75	3570	11926.3	26623	28145.6	28578.3	33609.2	58570
A0A087WYN9 [251-263]	High	[K].SLEEEEKFDPNER.[Y]		2.02103e-06	4.90596e-07	1	2	1	7	A0A087WYN9		1	1621.73	1	1	1	1	1	23.54	3.46	131.23	168.81	167.29		0	251	High	8.445e-06	3.981e-07	6.72	478.8	354.3	354.3	1.91268e-07	1.63482e-08	0	0	1.68177e-06	1.3412e-07	0	0	23.79	366273	592757	484651	766081	737212	790032	4.34925e+06
A0A087WYN9 [27-39]	High	[K].SAEAGIAGEAQSK.[K]		3.46509e-06	4.90596e-07	1	2	1	1	A0A087WYN9		0	1218.6	1	0.628166	0.824581	1	1	42.98	35.25	48.72	64.79	141.77		0	27	High	8.445e-06	7.457e-07	6.69	577.7	276.5	276.5	2.057e-07	1.74226e-08	0	0	1.80866e-06	1.4509e-07	0	0	14.78	839252	355522	521167	899000	423288	730547	159025
A0A087WYN9 [381-388]	High	[K].QFLIDWVR.[K]		0.00101178	0.000186303	1	2	1	4	A0A087WYN9		0	1076.59	1	0.0991299	0.197812	1	1	80.73	31.14	29.93	19.41	80.74		0	381	High	0.0002114	0.001107	2.24	289	86.6	86.6	0.00581642	0.000282177	0.00028216	0.00101683	0.0501926	0.00191862	0.0019184	0.00411503	54.02	101152	543659	211258	166222	302698	206523	55390.2
A0A087WYN9 [394-406]	High	[K].SPNPSFEKVPVGR.[Y]		8.51356e-09	4.90596e-07	1	2	1	2	A0A087WYN9		1	1413.75	1	0.0160732	0.0354101	1	1	18.93	18.75	60.88	64.69	72.91		0	394	High	8.445e-06	6.966e-10	8.23	497	465.5	465.5	5.87234e-09	8.54474e-10	0	0	5.16339e-08	8.0247e-09	0	0	23.86	825568	562639	743389	731639	499481	642217	184396
A0A087WYN9 [40-56]	High	[K].KPVSRPATAAAAAAGSR.[E]		0.000221491	2.60771e-05	1	2	1	2	A0A087WYN9		0	1581.88	1	1	1	1	1	6.48	18.85	71.43	140	87.47		0	40	High	2.254e-05	0.000181	4.43	293	187.1	187.1	3.73179e-05	4.3101e-05	4.29247e-05	9.90459e-05	0.000328188	0.000111623	0.000111584	0.000230726	12.53	295576	266795	301743	362234	310655	246891	35456.7
A0A087WYN9 [588-601]	High	[R].HRVVVVAGETGSGK.[S]		0.000221491	2.60771e-05	1	2	1	3	A0A087WYN9		1	1395.77											NoQuanValues	0	588	High	2.254e-05	0.0001529	4.17	403	315.2	315.2	6.79271e-05	5.00822e-05	4.92199e-05	0.00012717	0.000597377	0.000124209	0.000120877	0.000222123	11.64
A0A087WYN9 [590-601]	High	[R].VVVVAGETGSGK.[S]		0.000558295	6.98196e-05	1	2	1	2	A0A087WYN9		0	1102.61											NoQuanValues	0	590	High	8.424e-05	0.0005563	3.47	381.8	173.6	173.6	0.000335953	9.99372e-05	9.97485e-05	0.000308503	0.00295885	0.000240684	0.000238962	0.000530949	18.56
A0A087WYN9 [602-622]	High	[K].STQVPHFLLEDLLLNEWEASK.[C]	1xAcetyl [K21]	0.0105439	0.000557811	1	2	1	2	A0A087WYN9		0	2511.28	1	1	1	1	1	69.63	98.07	162.08	124.39	159.93		0	602	High	0.001122	0.03534	1.36	101.9	101.9	101.9	0.0432548	0.0011277	0.00112753	0.00321949	0.293116	0.0118639	0.0118636	0.0219818	15.14	905616	644985	135934	461315	20870.5	968744	31117.5
A0A087WYN9 [623-631]	High	[K].CNIVCTQPR.[R]	2xCarbamidomethyl [C1; C5]	0.000151261	4.90596e-07	1	2	1	5	A0A087WYN9		0	1147.53	1	1	1	1	1	28.76	53.24	50.04	96.41	59.53		0	623	High	8.445e-06	6.975e-05	5.58	384.2	306.3	306.3	2.65766e-06	1.13368e-05	1.07403e-05	3.88969e-05	2.33677e-05	2.04576e-05	1.84043e-05	3.88651e-05	17.26	812554	469741	827041	812834	261961	486248	915801
A0A087WYN9 [632-641]	High	[R].RISAVSLANR.[V]		0.0260485	0.000897332	1	2	1	1	A0A087WYN9		1	1086.64											NoQuanValues	0	632	High	0.002512	0.1274	0.98	256.7	3.1	3.1	0.105861	0.0026308	0.0026307	0.00843461	0.517088	0.0222685	0.0222682	0.0512143	17.4
A0A087WYN9 [642-655]	High	[R].VCDELGCENGPGGR.[N]	2xCarbamidomethyl [C2; C7]	8.16004e-09	4.90596e-07	1	2	1	4	A0A087WYN9		0	1519.63	1	0.417809	0.691604	1	1	11.63	9.02	97.91	101.31	148.49		0	642	High	8.445e-06	6.64e-10	8.76	539.5	539.5	539.5	1.74692e-09	2.435e-10	0	0	1.53602e-08	2.55752e-09	0	0	19.48	620524	636296	510514	659947	568821	564489	63022.1
A0A087WYN9 [656-664]	High	[R].NSLCGYQIR.[M]	1xCarbamidomethyl [C4]	0.000221491	2.60771e-05	1	2	1	3	A0A087WYN9		0	1110.54	1	0.224383	0.363108	1	1	5.33	12.45	69.65	27.63	35.41		0	656	High	2.254e-05	0.0001564	5.27	373.2	292.4	292.4	5.37179e-06	1.579e-05	1.51054e-05	3.7154e-05	4.72307e-05	2.04576e-05	1.73495e-05	3.71195e-05	26.84	818966	758251	740481	917382	729855	763293	57065.3
A0A087WYN9 [66-83]	High	[K].IYSFNSTNDSSGPANLDK.[S]		1.27824e-10	4.90596e-07	1	2	1	8	A0A087WYN9		0	1929.88	1	1	1	1	1	7.75	8.42	87.47	74.23	72.44		0	66	High	8.445e-06	5.348e-12	9.54	547.2	464.6	464.6	2.8792e-10	2.75454e-11	0	0	2.53161e-09	2.52152e-10	0	0	34.15	302726	344704	349551	414131	412256	355718	5465.45
A0A087WYN9 [675-685]	High	[R].LLYCTTGVLLR.[K]	1xCarbamidomethyl [C4]	0.000248695	4.28476e-05	1	2	1	4	A0A087WYN9		0	1308.73	1	1	1	1	1	19.27	27.6	139.02	143.71	98.98		0	675	High	4.6e-05	0.0002694	4.03	397.1	198.2	198.2	9.24607e-05	6.48437e-05	6.40428e-05	0.000186532	0.000813172	0.000133589	0.000131695	0.000248231	45.72	462366	601070	418692	333353	592010	504985	648309
A0A087WYN9 [686-707]	High	[R].KLQEDGLLSNVSHVIVDEVHER.[S]		9.48735e-12	4.90596e-07	1	2	1	6	A0A087WYN9		1	2516.31	1	0.0264828	0.0878284	1	1	37.58	37.97	51.27	20.07	90.84		0	686	High	8.445e-06	2.617e-13	9.95	563	498.8	498.8	1.13375e-10	1.068e-11	0	0	9.96875e-10	8.21906e-11	0	0	50.18	302785	492909	243763	174591	358478	221691	42831.1
A0A087WYN9 [687-707]	High	[K].LQEDGLLSNVSHVIVDEVHER.[S]		0.000965128	0.000116262	1	2	1	2	A0A087WYN9		0	2388.22	1	1	1	1	1	28.8	68.05	15.64	126.69	55		0	687	High	0.0001153	0.000918	2.52	209.2	209.2	209.2	0.00300544	0.000211942	0.000210319	0.000791705	0.0260068	0.000923346	0.000923244	0.00226625	54.17	195179	285587	166548	57496.7	179260	64577.3	53924.8
A0A087WYN9 [725-741]	High	[K].RSDLHLILMSATVDSEK.[F]		0.000965128	0.000134317	1	2	1	1	A0A087WYN9		1	1915	1	1	1	1	1	54.53	116.65	15.73	150.68	115.43		0	725	High	0.0001434	0.0009959	2.61	257.7	202.4	202.4	0.00245003	0.000199018	0.000198446	0.000727329	0.0212378	0.000706801	0.000706797	0.00176289	45.33	35822.4	99965.7	49794.2	13472.5	6459.87	70702.8	40056.9
A0A087WYN9 [808-828]	High	[K].YQEYIPVQTGAHADLNPFYQK.[Y]		2.80293e-13	4.90596e-07	1	2	1	6	A0A087WYN9		0	2482.2	1	1	1	1	1	15.48	46.02	60.47	141.75	117.75		0	808	High	8.445e-06	4.401e-15	12.35	605.8	534.5	534.5	4.45983e-13	6.84743e-14	0	0	3.92141e-12	6.08768e-13	0	0	47.3	574686	510481	420121	182051	512720	449344	45792.3
A0A087WYN9 [88-97]	High	[K].VVINNKLEQR.[I]		6.0024e-06	4.90596e-07	1	2	1	3	A0A087WYN9		1	1212.71	1	1	0.99014	1	1	81.42	98.6	82.3	108.12	80.97		0	88	High	8.445e-06	1.413e-06	5.9	469	308.2	308.2	1.2676e-06	6.10557e-06	5.74729e-06	4.07481e-05	1.11456e-05	2.04576e-05	1.96415e-05	4.07216e-05	18.64	52044.5	186277	49721	17021.8	46778.3	3529.25	30921
A0A087WYN9 [956-972]	High	[K].YHESSQMSSLVETFVSK.[A]		1.11224e-10	4.90596e-07	1	2	1	1	A0A087WYN9		0	1958.92											NoQuanValues	0	956	High	8.445e-06	4.55e-12	9.97	569.8	555.3	555.3	1.08228e-10	9.9916e-12	0	0	9.51618e-10	7.4876e-11	0	0
A0A087WYR0 [47-55]	High	[R].EWNRDVQYR.[G]		0.016412	0.000710086	1	2	1	2	A0A087WYR0		1	1265.6	1	1	1	1	1	7.71	44.31	137.66	94.2	114.85		0	47	High	0.001705	0.06911	0.57	188.5	98	98	0.267065	0.00605691	0.00605659	0.0219833	0.766072	0.0456481	0.0456477	0.111338	18.42	107820	125457	120424	76687.1	154960	75888.5	14697.2
A0A087WYR0 [60-78]	High	[R].VQLKQEDGSLCLVQFPSRK.[S]	1xCarbamidomethyl [C11]	0.00115731	0.000197313	1	2	1	1	A0A087WYR0		2	2232.18	1	0.11043	0.169986	1	1	19.12	40.31	89.14	68.53	105.29		0	60	High	0.0002302	0.00133	1.72	177	148.5	148.5	0.019106	0.000535825	0.000534163	0.00166393	0.153916	0.00586101	0.00586076	0.0118881	37.16	192185	175113	250202	134509	293990	320654	53699.2
A0A087WYR0 [64-78]	High	[K].QEDGSLCLVQFPSRK.[S]	1xCarbamidomethyl [C7]	0.00130557	0.000232639	1	2	1	1	A0A087WYR0		1	1763.87	1	1	1	1	1	25.15	68.73	76.21	120.9	78.55		0	64	High	0.0002757	0.00156	2.09	253.6	167.7	167.7	0.00811868	0.000301792	0.000301753	0.00101384	0.0701731	0.00282118	0.00282092	0.00589157	39.43	55949.1	33282	48322.9	18117.6	25971.1	4150.89	31915
A0A087WYR0 [8-27]	High	[R].SPADQDRFICIYPAYLNNKK.[T]	1xCarbamidomethyl [C10]	4.29089e-05	4.90596e-07	1	2	1	3	A0A087WYR0		2	2413.2	1	1	1	1	1	41.99	23.21	98.93	83	124.34		0	8	High	8.445e-06	1.439e-05	5.67	407.5	374.5	374.5	2.12151e-06	1.13368e-05	1.09692e-05	3.94431e-05	1.86536e-05	2.04576e-05	1.87563e-05	3.94151e-05	42.14	1.13349e+06	1.7745e+06	759446	347973	531263	545862	22412.2
A0A087WYR0 [98-112]	High	[K].TGGADQSLQQGEGSK.[K]		0.00795499	0.00045971	1	2	1	1	A0A087WYR0		0	1462.68	1	1	1	1	1	111.5	5.57	80.35	48.74	66.16		0	98	High	0.0007852	0.0227	1.05	33.4	33.4	33.4	0.0882774	0.00220912	0.00220909	0.00700192	0.467375	0.0200088	0.0200086	0.0455115	12.39	15109.5	169103	38863	160883	177438	177491	244442
A0A087WYT3 [30-37]	High	[K].DVNVNFEK.[S]		0.000962086	0.00010487	1	3	1	1	A0A087WYT3		0	964.473	1	1	1	1	1	89.84	116.19	147.43	139.12	133.51		0	30	High	0.00011	0.0008613	3.77	383.5	207.6	207.6	0.000167932	7.16935e-05	7.15812e-05	0.000204499	0.00147929	0.000193096	0.000192983	0.000349192	24.92	12340.4	52717.6	124331	31539.7	152816	12324.8	8057.67
A0A087WYT3 [38-52]	High	[K].SKLTFSCLGGSDNFK.[H]	1xCarbamidomethyl [C7]	1.14757e-08	4.90596e-07	1	3	1	6	A0A087WYT3		1	1660.8	1	0.914896	1	1	1	124.91	85.1	105.06	118.01	85.13		0	38	High	8.445e-06	9.857e-10	8.58	490.4	459.4	459.4	2.63149e-09	3.7146e-10	0	0	2.3138e-08	3.75737e-09	0	0	37.73	12533.4	63697.7	2553.67	130018	2045.8	145477	44226.5
A0A087WYT3 [38-69]	High	[K].SKLTFSCLGGSDNFKHLNEIDLFHCIDPNDSK.[H]	2xCarbamidomethyl [C7; C25]	1.53715e-09	4.90596e-07	1	3	1	3	A0A087WYT3		2	3708.74	1	0.460729	1	1	1	22.64	71.16	18.39	65.48	116.86		0	38	High	8.445e-06	9.566e-11	9.12	452.1	452.1	452.1	7.53419e-10	8.55202e-11	0	0	6.62461e-09	8.8711e-10	0	0	53.47	592336	375862	548730	103850	254165	64303.3	62512.5
A0A087WYT3 [40-52]	High	[K].LTFSCLGGSDNFK.[H]	1xCarbamidomethyl [C5]	8.4888e-10	4.90596e-07	1	3	1	13	A0A087WYT3		0	1445.67	1	1	1	1	1	9.84	42.7	108.48	45.57	63.69		0	40	High	8.445e-06	4.806e-11	9.05	545.9	415.1	415.1	8.87328e-10	1.02966e-10	0	0	7.80204e-09	1.0827e-09	0	0	43.05	674558	773778	820138	544200	1.39948e+06	1.20046e+06	6.28598e+06
A0A087WYT3 [40-69]	High	[K].LTFSCLGGSDNFKHLNEIDLFHCIDPNDSK.[H]	2xCarbamidomethyl [C5; C23]	0.001025	0.000186303	1	3	1	2	A0A087WYT3		1	3493.62	1	0.348052	0.987305	1	1	39.24	23.99	79.46	75.46	58.66		0	40	High	0.0002158	0.001127	1.97	143.4	143.4	143.4	0.010597	0.000328836	0.000328183	0.00115794	0.09097	0.00368276	0.00368241	0.00769918	56.4	342488	182808	428727	227699	220099	142414	4804.78
A0A087WYT3 [53-69]	High	[K].HLNEIDLFHCIDPNDSK.[H]	1xCarbamidomethyl [C10]	1.79712e-13	4.90596e-07	1	3	1	16	A0A087WYT3		0	2066.96	1	0.821922	1	1	1	10.63	39.02	83	73.64	10.58		0	53	High	8.445e-06	2.625e-15	12.27	680.1	603.7	603.7	5.32545e-13	8.17936e-14	0	0	4.68252e-12	7.22774e-13	0	0	46.11	749840	887992	920633	949440	2.20168e+06	1.68913e+06	8.12002e+06
A0A087WYT3 [76-82]	High	[R].SILCCLR.[K]	2xCarbamidomethyl [C4; C5]	0.00511042	0.000364222	1	3	1	7	A0A087WYT3		0	921.464	1	1	1	1	1	15.99	18.55	22.71	59.45	21.05		0	76	High	0.0005662	0.01132	2.09	380.1	36	36	0.00812142	0.000301792	0.000301739	0.00101946	0.0701979	0.00282579	0.00282576	0.0054578	33.69	2.50388e+06	3.17608e+06	3.44948e+06	3.90691e+06	4.87093e+06	5.69517e+06	7.45512e+06
A0A087WYT3 [83-92]	High	[R].KGESGQSWPR.[L]		0.000965128	0.00010487	1	3	1	1	A0A087WYT3		1	1131.55	1	1	1	1	1	47.61	74.72	86.7	82.98	42.82		0	83	High	0.00011	0.0008759	2.84	471.3	182.1	182.1	0.00144327	0.000166025	0.00016585	0.000559881	0.012591	0.000451802	0.000451355	0.00119796	13.22	17632	51392.5	38179.2	31104.5	23559.1	3228.48	16647.7
A0A087WYT3 [84-92]	High	[K].GESGQSWPR.[L]		0.00435384	0.000338454	1	3	1	2	A0A087WYT3		0	1003.46	1	1	1	1	1	48.18	62.55	98.27	88.65	8.61		0	84	High	0.0005056	0.009025	1.41	287.4	93.3	93.3	0.0391771	0.00107054	0.0010705	0.00331736	0.27262	0.0108914	0.0108912	0.0233289	16.2	34894.4	20733.7	13135.1	50287.6	37810	10226.1	50321.5
A0A087WYU2 [31-47]	High	[R].VLEVASGSGQHAAHFAR.[A]		1.04467e-07	4.90596e-07	1	2	1	2	A0A087WYU2		0	1736.88	0.102418	0.0799072	1	1	1	13.86	65.42	35.81	113.3	10.73		0	31	High	8.445e-06	1.278e-08	7.95	484.2	390.5	390.5	1.11185e-08	1.50282e-09	0	0	9.77617e-08	1.2415e-08	0	0	19.34	705819	621615	533856	31218.4	10536	50972.5	23527.4
A0A087WYU2 [48-62]	High	[R].AFPLAEWQPSDVDQR.[C]		0.0327738	0.000986941	1	2	1	1	A0A087WYU2		0	1758.84	1	1	1	1	1	74.15	75.56	149.11	117.96	154.65		0	48	High	0.002952	0.1673	1.31	192.1	189	189	0.0487464	0.00126945	0.00126929	0.00390131	0.319205	0.0134091	0.013409	0.0294807	30.38	5920.88	59172.9	50565.6	30217.1	11256.2	63473.3	47785.1
A0A087WZ13 [161-168]	High	[R].CFLVYSER.[T]	1xCarbamidomethyl [C1]	0.000965128	0.000134317	1	2	1	4	A0A087WZ13		0	1073.51	1	1	1	1	1	42.33	20.32	124.19	71.49	131.54		0	161	High	0.0001388	0.0009656	2.8	367.4	183.1	183.1	0.00157445	0.000171642	0.000171503	0.000584531	0.0137216	0.000456368	0.000455368	0.00122045	32.83	144259	345863	355674	409576	447216	297029	290819
A0A087WZ13 [17-29]	High	[K].SGAEVEAGDAAER.[R]		4.70026e-12	4.90596e-07	1	2	1	4	A0A087WZ13		0	1261.57	1	0.150146	1	1	1	74.05	106.08	42.69	47.49	102.99		0	17	High	8.445e-06	1.158e-13	11.49	606.7	400.8	400.8	3.20265e-12	4.42992e-13	0	0	2.816e-11	3.59725e-12	0	0	13.97	6998.33	8899.81	25625.2	288416	15983.7	92846.4	519152
A0A087WZ13 [189-201]	High	[R].AKSDLLGKPLGPR.[T]		0.000968384	0.000182582	1	2	1	1	A0A087WZ13		1	1351.81	1	0.660813	0.707886	1	1	140.39	38.36	16.98	60.61	163.45		0	189	High	0.0002048	0.00105	1.97	203.9	203.9	203.9	0.0106664	0.000328836	0.000328032	0.00115714	0.0915409	0.00369985	0.00369942	0.00773898	24.05	28651.9	428572	33326.3	50387.9	26680.8	61277.5	563443
A0A087WZ13 [202-221]	High	[R].TLYVHWTDAGQLTPALLHSR.[C]		9.92617e-07	4.90596e-07	1	2	1	5	A0A087WZ13		0	2279.19	1	0.370153	0.756899	1	1	27.2	25.23	156.4	154.38	102.72		0	202	High	8.445e-06	1.742e-07	6.84	354.6	354.6	354.6	1.43468e-07	1.26086e-08	0	0	1.26147e-06	9.55798e-08	0	0	49.22	288432	329520	477242	217665	282866	362588	906006
A0A087WZ13 [241-262]	High	[R].ALSAVHSPTFCQLACGQDGQLK.[G]	2xCarbamidomethyl [C11; C15]	2.25541e-09	4.90596e-07	1	2	1	4	A0A087WZ13		0	2388.14	1	1	1	1	1	4.23	31.73	122.81	71.13	54.14		0	241	High	8.445e-06	1.495e-10	9.06	410.3	410.3	410.3	8.64724e-10	9.95814e-11	0	0	7.60329e-09	1.04397e-09	0	0	40.2	212585	229258	214023	302139	369265	189182	4.53854e+06
A0A087WZ13 [294-304]	High	[R].VSFCAPGPPGR.[S]	1xCarbamidomethyl [C4]	0.000221491	2.60771e-05	1	2	1	1	A0A087WZ13		0	1144.56	1	1	1	1	1	6.09	11.7	93.55	101.54	100.61		0	294	High	2.254e-05	0.0001533	4.59	397	348.4	348.4	2.59442e-05	3.5616e-05	3.53989e-05	0.000101471	0.00022813	9.48354e-05	9.21794e-05	0.000168896	30.74	262993	238764	267967	266567	237047	210862	2092.98
A0A087WZ13 [30-46]	High	[R].RAPEEELPPLDPEEIRK.[R]		1.53379e-08	4.90596e-07	1	2	1	1	A0A087WZ13		2	2018.06	1	1	1	1	1	75.13	10.4	82.43	95.2	144.02		0	30	High	8.445e-06	1.379e-09	8.66	472.2	419.8	419.8	2.17115e-09	3.04255e-10	0	0	1.90903e-08	3.14552e-09	0	0	37.8	5426.66	44251.5	55991.6	57168.2	48800.5	47312.1	21058.2
A0A087WZ13 [305-320]	High	[R].SMLAALIAAQATALNR.[G]		0.000965128	0.00010487	1	2	1	1	A0A087WZ13		0	1614.9	1	1	1	1	1	72.48	39.01	101.11	121.96	56.11		0	305	High	0.00011	0.0008959	2.41	160.2	160.2	160.2	0.00384854	0.000230855	0.000230766	0.000865523	0.0334617	0.00140664	0.00140657	0.00322263	56.42	5654.51	47227.5	50209.7	19569	34068.8	45202	178395
A0A087WZ13 [433-472]	High	[R].GKPPPLLPSVLGPAGGDREALGLGPPAAQLTPPPAPVGLR.[G]		0.000221491	4.28476e-05	1	2	1	1	A0A087WZ13		1	3831.16											NoQuanValues	0	433	High	3.615e-05	0.0002058	4.03	214.5	214.5	214.5	9.37554e-05	6.48437e-05	6.3919e-05	0.000186179	0.000824607	0.00013862	0.000138265	0.000247709
A0A087WZ13 [482-500]	High	[K].DSGPLPTPPGVSLLGEPPK.[D]		1.28757e-05	4.90596e-07	1	2	1	1	A0A087WZ13		0	1858	1	1	1	1	1	51.51	91.92	135.04	88.2	81.93		0	482	High	8.445e-06	3.45e-06	6.48	354.9	354.9	354.9	3.34299e-07	2.76806e-08	0	0	2.93939e-06	2.51428e-07	0	0	57.05	33549.6	21886.4	10805.6	22468.6	5837.62	57163	36601.3
A0A087WZ13 [504-524]	High	[R].IPLNPYLNLHSLLPASNLAGK.[E]		4.99157e-10	4.90596e-07	1	2	1	5	A0A087WZ13		0	2245.27	1	1	1	1	1	76.89	28.44	76.78	101.11	6.42		0	504	High	8.445e-06	2.594e-11	9.12	515.2	515.2	515.2	7.65511e-10	8.62243e-11	0	0	6.73094e-09	8.92487e-10	0	0	59.32	140405	577684	203864	368697	537194	315419	1.44571e+06
A0A087WZ13 [535-557]	High	[R].SRRPAEGPPTNPPAPGGGSSSSK.[A]		0.00016994	4.90596e-07	1	2	1	2	A0A087WZ13		1	2191.09	1	1	1	1	1	24.86	61.92	95.25	87.83	87.65		0	535	High	8.445e-06	8.192e-05	4.84	224.7	224.7	224.7	1.44408e-05	1.579e-05	1.39597e-05	3.51556e-05	0.00012696	7.29886e-05	7.27237e-05	0.000140509	14.07	161128	125492	207099	180849	38587.2	186196	26466
A0A087WZ13 [627-657]	High	[R].SSGGSGGGPLSHFYSGSPTSYFTSGLQAGLK.[Q]		8.41151e-06	4.90596e-07	1	2	1	2	A0A087WZ13		0	2991.41	1	1	1	1	1	31.46	76.79	91.24	153.22	115.81		0	627	High	8.445e-06	2.095e-06	5.68	225.7	225.7	225.7	2.09508e-06	1.13368e-05	1.09831e-05	3.94773e-05	1.84211e-05	2.04576e-05	1.87788e-05	3.94508e-05	56.79	292599	163228	191957	191802	16019.6	152812	336670
A0A087WZ13 [65-85]	High	[R].GLPGDVTNQEVHDLLSDYELK.[Y]		0.00108013	0.000191293	1	2	1	1	A0A087WZ13		0	2342.15											NoQuanValues	0	65	High	0.0002217	0.001209	1.94	131.4	131.4	131.4	0.0113839	0.000343851	0.000343688	0.00124421	0.0974063	0.00397043	0.00397005	0.00820139	57.1
A0A087WZ13 [664-691]	High	[K].AIGSSPLGSGEGLLGLSPGPNGHSHLLK.[T]		1.02477e-09	4.90596e-07	1	2	1	3	A0A087WZ13		0	2652.41	1	1	1	1	1	12.02	27.57	100.86	168.53	153.31		0	664	High	8.445e-06	5.981e-11	9.03	390.7	380.5	380.5	9.30892e-10	1.13245e-10	0	0	8.18508e-09	1.21315e-09	0	0	47.28	215388	174540	217947	112320	149115	196242	222653
A0A087WZ13 [94-117]	High	[K].GTAFVTLLNGEQAEAAINAFHQSR.[L]		4.92751e-15	4.90596e-07	1	2	1	2	A0A087WZ13		0	2545.28	1	1	1	1	1	81.62	76.55	155.54	82.33	69.33		0	94	High	8.445e-06	6.305e-16	12.46	606.9	606.9	606.9	3.46046e-13	5.64779e-14	0	0	3.04269e-12	4.82754e-13	0	0	58.18	42064.9	3642.43	59780.8	34932.5	12967.1	8109.18	8949.9
A0A087WZF1 [331-349]	High	[K].KTYITDPVSAPCAPPLQPK.[G]	1xCarbamidomethyl [C12]	2.87363e-05	4.90596e-07	1	2	1	1	A0A087WZF1		1	2083.09											NoQuanValues	0	331	High	8.445e-06	8.91e-06	5.52	362.3	362.3	362.3	3.05324e-06	1.13368e-05	1.06045e-05	3.85208e-05	1.50882e-05	2.04576e-05	1.91057e-05	3.99106e-05
A0A087WZF1 [533-546]	High	[R].IVALDRDFHVHCYR.[C]	1xCarbamidomethyl [C12]	0.00918421	0.000513193	1	2	1	1	A0A087WZF1		1	1800.9											NoQuanValues	0	533	High	0.0009282	0.02871	0.78	148.6	115.7	115.7	0.167369	0.00379296	0.00379295	0.0128882	0.560395	0.0245317	0.0245315	0.0563959
A0A087WZG4 [276-291]	High	[K].IGDLLVQQFSGENGER.[M]		1.39242e-08	4.90596e-07	1	7	1	2	A0A087WZG4		0	1761.88	1	1	1	1	1	38.4	65.82	123.73	74.95	78.84		0	276	High	8.445e-06	1.234e-09	8.62	446.3	446.3	446.3	2.42018e-09	3.38481e-10	0	0	2.128e-08	3.47968e-09	0	0	46.62	142647	280084	160708	60499.2	358536	307336	413658
A0A087WZG4 [296-311]	High	[K].YGVFCSGHNEAVSHYK.[L]	1xCarbamidomethyl [C5]	0.00998928	0.000541166	1	7	1	1	A0A087WZG4		0	1854.82	1	1	1	1	1	54.81	49.52	101.44	105.49	145.27		0	296	High	0.001045	0.03265	0.92	107.5	107.5	107.5	0.121319	0.00290605	0.00290585	0.0094123	0.554976	0.0242028	0.0242023	0.055825	23.36	76012.6	27394.6	37254.4	59677.9	19340.4	44334.6	42387.1
A0A087WZG4 [821-829]	High	[R].QWQHQELER.[A]		0.0324699	0.000980657	1	7	1	1	A0A087WZG4		0	1253.6	1	0.449015	0.806294	1	1	72.48	33.37	85.78	143.84	99.46		0	821	High	0.002922	0.1655	0.61	135.9	1.3	1.3	0.242714	0.00529771	0.00529755	0.0186845	0.742383	0.0424388	0.0424385	0.102815	15.14	405760	132760	124275	177513	120002	239422	3718.3
A0A087WZG4 [958-973]	High	[K].SDVPIQLLSATNQFQR.[Q]		0.000227482	4.28476e-05	1	7	1	3	A0A087WZG4		0	1816.96											NoQuanValues	0	958	High	4.6e-05	0.0002366	4	319.4	244.5	244.5	0.000100529	6.48437e-05	6.33786e-05	0.000184462	0.000884428	0.000143803	0.000143534	0.000245361
A0A087WZK0 [117-140]	High	[R].YLVQHNMVDVLVTTAGGVEEDLIK.[C]		1.30391e-09	4.90596e-07	1	2	1	2	A0A087WZK0		0	2643.37	1	0.790666	1	1	1	81.14	40.59	40.65	21.26	38.06		0	117	High	8.445e-06	7.908e-11	8.99	446.7	446.7	446.7	1.03475e-09	1.28021e-10	0	0	9.09831e-09	1.35169e-09	0	0	64.05	238457	10267.3	219008	20033.9	34079.3	47535	10178.5
A0A087WZK0 [264-273]	High	[R].LINTQAIFAK.[C]		0.000221491	2.60771e-05	1	2	1	1	A0A087WZK0		0	1118.66	0.868073	0.29712	1	1	1	37.21	80.46	15.83	128.39	66.96		0	264	High	2.254e-05	0.0001345	4.67	474.9	248.8	248.8	2.14235e-05	2.70852e-05	2.70504e-05	0.000103033	0.000188355	9.48354e-05	9.40763e-05	0.00017155	39.09	494580	227520	354849	61288.8	3128.16	52370.3	45870.6
A0A087WZK0 [61-71]	High	[R].AVQQVNAMIEK.[K]		0.0212851	0.00080891	1	2	1	1	A0A087WZK0		0	1230.65	1	0.0936883	0.817967	1	1	25.77	64.99	105.07	43.25	40.38		0	61	High	0.002143	0.1001	0.61	107.5	63.3	63.3	0.24451	0.0053405	0.00534045	0.0189158	0.744236	0.0427418	0.0427415	0.103507	24.64	539785	325336	522784	284650	50723	227845	167082
A0A087WZK0 [72-90]	High	[K].KLEPLSQDEDQHADLTQSR.[R]		4.25872e-08	4.90596e-07	1	2	1	2	A0A087WZK0		1	2210.07	0.525567	1	0.841906	1	1	46.48	51.49	165.86	130.48	76.63		0	72	High	8.445e-06	4.514e-09	8.05	421.5	396.8	396.8	8.88071e-09	1.26067e-09	0	0	7.80857e-08	1.07617e-08	0	0	23.11	363266	136315	234863	1566.29	5192.85	4029.62	2.0479e+06
A0A087WZM5 [15-35]	Medium	[R].TFPKRGQTCVVHYTGMLEDGK.[K]	1xCarbamidomethyl [C9]; 1xOxidation [M16]	0.0585871	0.00130293	1	2	1	2	A0A087WZM5		2	2440.17	1	0.0347979	0.179294	1	1	70.84	33.05	41.56	58.71	29.21		0	15	High	0.004399	0.3733	0.47	17.2	17.2	17.2	0.34228	0.00839628	0.00839607	0.0314224	0.623175	0.0296637	0.0296634	0.0688495	41.25	899005	172789	473398	343960	296891	170969	54704.5
A0A087WZM5 [2-14]	High	[M].GVQVETISPGDGR.[T]		0.00082299	8.14481e-05	1	2	1	7	A0A087WZM5		0	1314.66	1	1	1	1	1	70.14	19.84	47.65	103.48	56.09		0	2	High	9.466e-05	0.0007369	3.28	449.6	19.8	19.8	0.000524915	0.000107798	0.00010671	0.000327896	0.00112126	0.000158956	0.000158837	0.000272389	25.52	57792.2	232397	361283	500591	692755	743327	1.37165e+06
A0A087WZR3 [166-187]	Medium	[K].TGRVLYTCFQSIQAQKSSEYER.[I]	1xCarbamidomethyl [C8]; 1xPhospho [Y6]	0.10006	0.00185302	1	3	1	1	A0A087WZR3		2	2731.25	0.180397	0.0579135	1	1	1	29.79	71.31	49.24	83.7	80.57		0	166	High	0.007031	0.8516	0.64	69.1	69.1	33.4	0.228675	0.00503798	0.00503781	0.0176386	0.664455	0.0323129	0.0323127	0.0760167	29.05	808369	435927	631615	8332.54	44606	23666.3	17932.1
A0A087WZR3 [214-225]	High	[K].ILCQEEQDAYRR.[I]	1xCarbamidomethyl [C3]	0.000221491	2.60771e-05	1	3	1	2	A0A087WZR3		1	1580.75	1	1	1	1	1	12.72	37	58.53	75.54	126.24		0	214	High	2.254e-05	0.0001519	4.58	426.9	319.5	319.5	2.6324e-05	3.5616e-05	3.53593e-05	0.000101358	0.000130079	7.29886e-05	7.25965e-05	0.000140356	18.29	119680	94983.4	119340	48241.9	35949.6	22051	412966
A0A087WZR3 [226-237]	High	[R].IHSLTHLDSVTK.[I]		0.00103661	0.000186303	1	3	1	1	A0A087WZR3		0	1350.74											NoQuanValues	0	226	High	0.0002186	0.001144	2.09	251	195	195	0.00811971	0.000301792	0.000301745	0.00101379	0.0398375	0.00158093	0.0015809	0.00356124	20.47
A0A087WZT0 [378-392]	High	[R].NALQELQQIIITPIK.[A]		2.78203e-08	4.90596e-07	1	3	1	1	A0A087WZT0		0	1722.02	1	0.575269	1	1	1	70.54	20.85	59.17	38.67	90.44		0	378	High	8.445e-06	2.756e-09	8.26	418.6	418.6	418.6	5.49333e-09	7.93177e-10	0	0	4.83014e-08	7.52192e-09	0	0	63.58	149595	19285.2	129184	51480.1	33716.2	46381.6	54755.6
A0A087X0K1 [97-107]	High	[K].DVAQIFNNILR.[R]		4.09367e-05	4.90596e-07	1	2	1	3	A0A087X0K1		0	1302.72	1	1	1	1	1	35	50.86	128.22	101.08	89.75		0	97	High	8.445e-06	1.358e-05	5.96	451.9	318.7	318.7	1.10071e-06	6.10557e-06	5.82438e-06	4.11658e-05	5.43945e-06	1.11184e-05	1.05149e-05	4.27423e-05	60.73	182772	283357	380240	103195	299889	181126	511248
A0A087X0K9 [1-16]	High	[-].MEETAIWEQHTVTLHR.[A]	1xAcetyl [N-Term]	2.61657e-11	4.90596e-07	1	1	1	1	A0A087X0K9	A0A087X0K9 1xAcetyl [N-Term]	0	2022.97	1	1	1	1	1	11.41	57.02	72.79	88.41	88.68		0	1	High	8.445e-06	8.493e-13	10.29	586.6	514.5	514.5	5.17818e-11	5.24162e-12	0	0	4.55304e-10	3.72911e-11	0	0	46.18	254742	222927	280513	109442	223720	379195	27075.9
A0A087X0P0 [1262-1273]	High	[K].TAQIINTQDLEK.[S]		0.000221491	4.28476e-05	1	1	1	2	A0A087X0P0		0	1373.73	1	1	1	1	1	77.43	89.19	164.55	155.33	68.57		0	1262	High	3.615e-05	0.0002012	4.55	383.8	314.7	314.7	2.83025e-05	3.96217e-05	3.95441e-05	0.000100837	0.000248878	0.000106818	0.000106672	0.000201396	31.13	19121.6	238489	263985	46466.6	126229	17159.5	21923.1
A0A087X0P0 [2469-2504]	High	[R].SQQAQDTSVISEHTDPQPSNKPLTCGGGSGIVQNTK.[A]	1xCarbamidomethyl [C25]	0.000221491	4.28476e-05	1	1	1	2	A0A087X0P0		0	3766.79											NoQuanValues	0	2469	High	2.978e-05	0.0001883	4.47	190.6	190.6	190.6	3.3997e-05	3.96217e-05	3.89385e-05	9.95586e-05	0.000298975	0.000106818	0.000104935	0.000198761
A0A087X0P0 [824-842]	Medium	[K].TLHMDFEQKYKMVLEENER.[M]		0.116318	0.00207212	1	1	1	1	A0A087X0P0		2	2440.16	1	0.0135265	0.0731244	1	1	53.8	28.57	44.16	7.33	88.55		0	824	High	0.008152	1	0.41	7.2	7.2	7.2	0.39085	0.0098007	0.00980052	0.0372537	0.852048	0.0574667	0.0574655	0.141526	41.14	4.47847e+06	1.71505e+06	2.12342e+06	1.92413e+06	1.15048e+06	1.27906e+06	148555
A0A087X0P0 [968-984]	High	[R].NALESLKQHQETINTLK.[S]		0.000965128	0.000160382	1	1	1	1	A0A087X0P0		1	1967.06											NoQuanValues	0	968	High	0.0001773	0.001039	2.1	176.2	173.3	173.3	0.00787422	0.000298223	0.000296766	0.0010172	0.0679569	0.00266882	0.00266683	0.00558554	29.9
A0A087X0R6 [101-119]	High	[R].QLPFRGDEGIFEESFIEER.[R]		3.12911e-09	4.90596e-07	1	3	1	8	A0A087X0R6		1	2298.1	1	0.999866	0.97788	1	1	74.12	39.75	50.37	135.35	90.3		0	101	High	8.445e-06	2.182e-10	8.57	500	450.6	450.6	2.70633e-09	3.82237e-10	0	0	2.37961e-08	3.87761e-09	0	0	55.44	109015	468526	187527	237386	559437	423150	611504
A0A087X0R6 [1-11]	High	[-].MSDTAVADTRR.[L]	1xMet-loss+Acetyl [M1]	0.00190092	0.000272666	1	3	1	1	A0A087X0R6		1	1133.55											NoQuanValues	0	1	High	0.0003262	0.002685	2.11	530.5	11.2	0	0.00772397	0.000298223	0.000297329	0.00101971	0.0665908	0.00259503	0.00259436	0.00543568
A0A087X0R6 [11-44]	High	[R].RLNSKPQDLTDAYGPPSNFLEIDIFNPQTVGVGR.[A]		4.66165e-07	4.90596e-07	1	3	1	4	A0A087X0R6		1	3758.91	1	0.702987	0.848712	1	1	67.7	41.5	90.51	79.58	65.66		0	11	High	8.445e-06	7.252e-08	6.91	379.8	379.8	379.8	1.2418e-07	1.09791e-08	0	0	1.09188e-06	8.02307e-08	0	0	60.29	279581	43498.6	274523	172706	314185	151784	43592.4
A0A087X0R6 [120-129]	High	[R].RQGLEQFINK.[I]		0.00374144	0.000318465	1	3	1	5	A0A087X0R6		1	1232.67	1	0.313239	0.844149	1	1	50.03	19	128.39	112.31	152.13		0	120	High	0.0004622	0.007287	1.92	394.4	21.6	21.6	0.0121361	0.000354533	0.000353605	0.0012615	0.103451	0.0042424	0.00424232	0.00868008	19.5	5.2287e+06	1.81109e+06	3.24984e+06	2.27809e+06	1.54782e+06	2.01811e+06	603897
A0A087X0R6 [12-44]	High	[R].LNSKPQDLTDAYGPPSNFLEIDIFNPQTVGVGR.[A]		0.000221491	4.28476e-05	1	3	1	3	A0A087X0R6		0	3602.81											NoQuanValues	0	12	High	4.19e-05	0.0002131	3.83	137.2	137.2	137.2	0.000148042	6.6034e-05	6.47363e-05	0.00017719	0.00130383	0.000175946	0.000175804	0.000352993
A0A087X0R6 [130-140]	High	[K].IAGHPLAQNER.[C]		0.00033537	4.28476e-05	1	3	1	6	A0A087X0R6		0	1205.64	1	1	1	1	1	16.09	56.26	86.6	96.93	69.25		0	130	High	5.115e-05	0.0003793	3.99	462.1	159	159	0.000103151	6.48437e-05	6.31707e-05	0.000183767	0.000907577	0.00015024	0.000149719	0.000274969	12.6	250903	307439	347659	299452	937745	502040	44030.3
A0A087X0R6 [141-153]	High	[R].CLHMFLQEEAIDR.[N]	1xCarbamidomethyl [C1]	7.55581e-08	4.90596e-07	1	3	1	4	A0A087X0R6		0	1661.78	1	1	0.678856	1	1	85.85	40.47	8.55	59.25	42.26		0	141	High	8.445e-06	8.782e-09	7.97	418.4	418.4	418.4	1.06076e-08	1.4552e-09	0	0	9.32696e-08	1.20466e-08	0	0	34.03	20116.3	211292	103509	140369	326739	323362	59183.4
A0A087X0R6 [2-11]	High	[M].SDTAVADTRR.[L]	1xAcetyl [N-Term]	0.0163084	0.000706028	1	3	1	2	A0A087X0R6		1	1133.55	1	1	1	1	1	94.93	98.11	101.22	20.4	71.9		0	2	High	0.001692	0.06847	1.1	282.7	17.5	17.5	0.0793438	0.0019921	0.0019919	0.00633735	0.438869	0.0186995	0.0186994	0.0419528	14.13	205947	367850	3348.22	349411	14458.1	728504	78185.5
A0A087X0R6 [56-62]	High	[R].TNLPIFK.[L]		0.000965128	0.000126929	1	3	1	10	A0A087X0R6		0	832.493	1	1	1	1	1	12.39	12.34	39.57	79.1	88.13		0	56	High	0.0001263	0.0009242	3.14	404	132.4	132.4	0.000725445	0.000115561	0.000115429	0.000351989	0.00637446	0.000359386	0.000358752	0.000944873	28.58	1.21505e+06	1.05042e+06	1.3485e+06	905333	1.15019e+06	1.10284e+06	1.08944e+06
A0A087X0R6 [72-79]	High	[R].YSDFEWLK.[N]		0.00102579	0.000186303	1	3	1	1	A0A087X0R6		0	1087.51											NoQuanValues	0	72	High	0.0002186	0.001128	2.37	367.3	174	174	0.00429236	0.000238504	0.000238284	0.000860247	0.0372969	0.00153291	0.00153233	0.00342223
A0A087X0R6 [88-96]	High	[K].IVVPPLPGK.[A]		0.000303724	4.28476e-05	1	3	1	9	A0A087X0R6		0	919.598	1	0.621274	1	1	1	44.53	14.16	50.59	29.5	1.6		0	88	High	5.115e-05	0.0003421	4.23	318.5	182.6	182.6	5.82982e-05	5.00822e-05	4.97523e-05	0.000128275	0.000512711	0.000124209	0.000122157	0.000224065	41.14	179816	485759	423034	587978	692141	523410	439306
A0A087X0S5 [152-180]	High	[K].YLIVVTDGHPLEGYKEPCGGLEDAVNEAK.[H]	1xCarbamidomethyl [C18]	7.25322e-11	4.90596e-07	1	2	1	2	A0A087X0S5		1	3173.55	1	0.428048	1	1	1	13.21	34.46	25.28	90.25	49.71		0	152	High	8.445e-06	2.77e-12	9.95	514.6	490.2	490.2	1.12078e-10	1.05189e-11	0	0	9.85475e-10	8.01113e-11	0	0	47.44	149888	156880	190864	56125.2	30560	34036.5	59938
A0A087X0S5 [871-886]	High	[R].VAVVQYSGTGQQRPER.[A]		4.53691e-07	4.90596e-07	1	2	1	2	A0A087X0S5		0	1774.92	1	0.904312	1	1	1	47.1	60.93	89.26	115.64	37.76		0	871	High	8.445e-06	7.03e-08	7.34	479	358.9	358.9	4.52598e-08	4.8737e-09	0	0	3.97957e-07	3.0315e-08	0	0	18.97	577459	245866	304168	91109.7	33008.4	36417.2	210968
A0A087X0S5 [937-955]	High	[R].LLLFSDGNSQGATPAAIEK.[A]		6.20791e-07	4.90596e-07	1	2	1	1	A0A087X0S5		0	1932.01											NoQuanValues	0	937	High	8.445e-06	1.01e-07	7.01	483.1	350.3	350.3	9.67702e-08	9.02904e-09	0	0	8.50874e-07	6.16548e-08	0	0
A0A087X0W9 [149-161]	High	[R].IAEAEIENLTGAR.[H]		2.94221e-08	4.90596e-07	1	2	1	4	A0A087X0W9		0	1386.72	1	0.0907019	0.187493	0.479355	0.489328	16.69	5.56	72.48	74.95	59.6		0	149	High	8.445e-06	2.936e-09	8.36	582.2	259.3	259.3	4.36078e-09	6.37316e-10	0	0	3.83432e-08	6.07788e-09	0	0	38.02	363895	279613	389446	308086	344298	324856	1.03912e+06
A0A087X0W9 [168-175]	High	[K].LAQILAAR.[Q]		0.000221491	2.60771e-05	1	2	1	1	A0A087X0W9		0	855.541	1	1	1	1	1	24.8	18.39	76.68	74.56	105.93		0	168	High	2.254e-05	0.0001849	4.4	386.2	176.9	176.9	3.96024e-05	4.3101e-05	4.27226e-05	9.86226e-05	0.000348283	0.000111623	0.000111008	0.000229704	29.97	33891.3	47519.2	56541.2	19663.3	13822.6	19107.7	43410.9
A0A087X0W9 [263-290]	High	[R].ALSHILQTPIEIIQADSPPIIVGEEYSK.[K]		2.35534e-11	4.90596e-07	1	2	1	2	A0A087X0W9		0	3061.65	1	0.0995576	1	1	1	32.73	43.8	35.15	73.43	16.85		0	263	High	8.445e-06	7.512e-13	10.01	523.6	523.6	523.6	9.81957e-11	8.98771e-12	0	0	8.63409e-10	6.7442e-11	0	0	62.26	198565	352516	394479	93995.6	123827	47101.5	29700
A0A087X0W9 [300-313]	High	[R].HAYGLGEHYNSVTR.[L]		1.37056e-14	4.90596e-07	1	2	1	2	A0A087X0W9		0	1603.76	1	1	1	1	1	163.87	37.67	59.42	159.72	88.65		0	300	High	8.445e-06	6.305e-16	12.93	710.5	594.3	594.3	1.16434e-13	1.79503e-14	0	0	1.02377e-12	1.50649e-13	0	0	17.51	1.04006e+06	25099	13714.7	785163	673039	1.32702e+06	533047
A0A087X117 [1007-1019]	High	[R].GLLPGCVYHVQLK.[A]	1xCarbamidomethyl [C6]	0.00145839	0.00024637	1	1	1	2	A0A087X117		0	1483.81	1	1	1	1	1	4.29	60.4	132.22	94.06	138.47		0	1007	High	0.00029	0.001803	1.73	249	151.5	151.5	0.0187223	0.000535825	0.000535753	0.00167058	0.0399011	0.00158093	0.00158083	0.00356098	41.79	223344	218087	205363	15808.6	58190.8	32167.7	42906.3
A0A087X117 [160-170]	High	[K].IQSTVTQPGGK.[F]		0.0236298	0.000851073	1	1	1	1	A0A087X117		0	1115.61	1	0.482019	1	1	1	78.59	90.11	155.29	117.56	48		0	160	High	0.002351	0.1139	1.06	250.8	45.3	45.3	0.087484	0.00218298	0.00218292	0.00692078	0.183372	0.0071473	0.0071471	0.0147921	13.19	1.31367e+06	227712	575478	201009	56337	38907.4	27545.9
A0A087X117 [335-356]	High	[R].VLNGPEGDGVPEAVVTLNNQIK.[V]		0.0285933	0.000928223	1	1	1	1	A0A087X117		0	2263.19											NoQuanValues	0	335	High	0.00269	0.1424	0.77	68.4	65.2	65.2	0.169908	0.00385576	0.00385574	0.0130871	0.343483	0.0147732	0.014773	0.0325961	43.24
A0A087X142 [18-37]	High	[R].SLSLGGHVGFDSLPDQLVSK.[S]		2.44754e-07	4.90596e-07	1	7	1	3	A0A087X142		0	2056.07	1	0.48441	0.348103	1	1	62.44	51.18	50.79	71.74	77.89		0	18	High	8.445e-06	3.434e-08	7.24	382.9	343	343	5.74773e-08	5.93205e-09	0	0	5.05382e-07	3.72497e-08	0	0	51.15	228580	45880.5	216837	140210	437347	293360	49971.5
A0A087X142 [38-57]	High	[K].SVTQGFSFNILCVGETGIGK.[S]	1xCarbamidomethyl [C12]	0.00503246	0.000361089	1	7	1	1	A0A087X142		0	2114.06											NoQuanValues	0	38	High	0.0005618	0.01109	1.27	168.3	168.3	168.3	0.0532957	0.00134091	0.0013409	0.0040561	0.339587	0.0145157	0.0145144	0.0319509
A0A087X142 [400-420]	High	[K].AAVEALQSQALHATSQQPLRK.[D]		0.000288759	4.28476e-05	1	7	1	2	A0A087X142		1	2247.22	1	1	1	1	1	13.6	12.25	102.37	93.45	77.86		0	403	High	4.6e-05	0.0003233	3.67	237.9	237.9	237.9	0.000212263	8.18794e-05	8.12678e-05	0.000259388	0.00186968	0.000204753	0.000202521	0.000401941	34.31	121386	94101.2	119273	217198	188216	170619	14498.7
A0A087X142 [58-82]	High	[K].STLMNTLFNTTFETEEASHHEACVR.[L]	1xCarbamidomethyl [C23]	9.97529e-05	4.90596e-07	1	7	1	2	A0A087X142		0	2925.31	0.608267	1	1	1	1	70	32.78	59.35	119.31	4.35		0	58	High	8.445e-06	4.054e-05	5.03	290.8	290.8	290.8	9.30805e-06	1.579e-05	1.44511e-05	3.60218e-05	8.18372e-05	2.55476e-05	2.50127e-05	7.19942e-05	51.99	40151.3	22490.7	7467.16	128086	243758	166939	12332.6
A0A087X142 [83-98]	High	[R].LRPQTYDLQESNVQLK.[L]		2.93375e-09	4.90596e-07	1	7	1	6	A0A087X142		0	1932.02	1	1	1	1	1	13.1	23.5	23.4	96.3	84.77		0	83	High	8.445e-06	2.026e-10	8.98	516.8	516.8	516.8	1.04021e-09	1.30434e-10	0	0	9.1463e-09	1.38457e-09	0	0	31.69	507836	638802	518546	582740	945109	801165	685542
A0A087X1F8 [1-19]	High	[-].MDGPGYGDEEEPLHTILGK.[T]	1xMet-loss [M1]	0.000971196	0.000182582	1	1	1	1	A0A087X1F8		0	1926.91											NoQuanValues	0	1	High	0.0002048	0.001053	1.81	245.8	4.3	4.3	0.0153673	0.000435747	0.000435139	0.00143127	0.127558	0.00496162	0.00496055	0.0101624
A0A087X1F8 [2-19]	High	[M].DGPGYGDEEEPLHTILGK.[T]		3.90577e-08	4.90596e-07	1	1	1	1	A0A087X1F8		0	1926.91	0.684296	0.0429715	1	1	1	77.03	1.42	51.98	19.62	85.93		0	2	High	8.445e-06	4.08e-09	7.83	650.8	10.8	10.8	1.48809e-08	1.95597e-09	0	0	1.30844e-07	1.46717e-08	0	0	44.86	612486	78510.1	348892	34164.3	34752.3	33789.7	62565.2
A0A087X1U1 [167-174]	High	[R].VFQDVAQK.[I]		0.000452995	5.74315e-05	1	5	1	1	A0A087X1U1		0	934.499	1	0.973138	1	1	1	63.68	45.94	108.27	132.36	95.18		0	486	High	7.472e-05	0.0004879	3.49	414.4	203.7	203.7	0.000320457	9.35386e-05	9.31492e-05	0.000282024	0.00282134	0.000240684	0.000240631	0.000534083	17.05	20351	22976.1	59341	40344.5	22670.7	60464.5	111610
A0A087X1U1 [20-30]	High	[K].VGIVGNLASGK.[S]		5.697e-05	4.90596e-07	1	5	1	3	A0A087X1U1		0	1014.59											NoQuanValues	0	339	High	8.445e-06	2.025e-05	5.65	414.4	248.6	248.6	2.25453e-06	1.13368e-05	1.09042e-05	3.9302e-05	1.98232e-05	2.04576e-05	1.86654e-05	3.92727e-05	31.67
A0A087X1U1 [359-370]	High	[R].ATSACAPISSPK.[T]	1xCarbamidomethyl [C5]	2.41602e-05	4.90596e-07	1	5	1	1	A0A087X1U1		0	1189.59	1	1	1	1	1	83.1	26.41	86.64	66.78	44.88		0	678	High	8.445e-06	7.246e-06	5.73	456.9	341.7	341.7	1.87485e-06	1.13368e-05	1.10918e-05	3.97267e-05	1.64848e-05	2.04576e-05	1.89591e-05	3.96999e-05	17.14	432196	11788.9	411467	263942	175902	303879	12734.5
A0A087X1U1 [37-52]	High	[R].YLTGTYVQEESPEGGR.[F]		4.83095e-09	4.90596e-07	1	5	1	1	A0A087X1U1		0	1785.83	1	1	1	1	1	12.28	12.76	100.22	56.12	158.78		0	356	High	8.445e-06	3.612e-10	8.62	447.2	409.3	409.3	2.4019e-09	3.34716e-10	0	0	2.11193e-08	3.43133e-09	0	0	30.01	191061	187626	232562	205858	264560	227584	43971.7
A0A087X1U1 [496-509]	High	[R].LTSQSEAMALQSIR.[N]		2.14105e-05	4.90596e-07	1	5	1	1	A0A087X1U1		0	1534.79											NoQuanValues	0	815	High	8.445e-06	6.28e-06	5.63	353.5	302.9	302.9	2.32362e-06	1.13368e-05	1.08728e-05	3.92065e-05	2.04306e-05	2.04576e-05	1.86124e-05	3.91773e-05
A0A087X1U1 [613-631]	High	[K].LFLAPLPCTELSLGQHLLR.[A]	1xCarbamidomethyl [C8]	1.80813e-08	4.90596e-07	1	5	1	1	A0A087X1U1		0	2178.21	1	1	1	1	1	24.66	41.5	107.25	43.74	58.62		0	932	High	8.445e-06	1.671e-09	8.33	397.4	397.4	397.4	4.64987e-09	6.77049e-10	0	0	4.08851e-08	6.51658e-09	0	0	60.79	312219	187891	273010	147749	345365	226234	47024.8
A0A087X1Z2 [5-19]	High	[R].YDAGRDGFIDLMELK.[L]		0.000199287	2.60771e-05	1	1	1	1	A0A087X1Z2		1	1742.84	1	1	1	1	1	13.65	21.91	141.7	157.19	12.02		0	5	High	1.674e-05	0.0001038	4.97	437.1	376.5	376.5	1.05934e-05	1.579e-05	1.42988e-05	3.57398e-05	5.23486e-05	2.04576e-05	1.72295e-05	3.69194e-05	54.75	61227.6	56844.6	46628.2	51554.8	48678.2	33394	11881.5
A0A087X1Z3 [106-114]	High	[K].CGFLPGNEK.[V]	1xCarbamidomethyl [C1]	0.00139005	0.00024637	1	2	1	1	A0A087X1Z3		0	1021.48											NoQuanValues	0	106	High	0.00029	0.001691	2.41	355	197.9	197.9	0.00391097	0.000233676	0.000233291	0.000863366	0.0340332	0.00145557	0.00145551	0.00333693
A0A087X1Z3 [147-160]	High	[K].IEDGNDFGVAIQEK.[V]		0.000965128	0.00015247	1	2	1	3	A0A087X1Z3		0	1534.74	1	1	1	1	1	54.55	25.12	144.97	120.31	152.41		0	147	High	0.000164	0.00102	2.55	261.1	159.2	159.2	0.00282112	0.00020893	0.000208884	0.000771089	0.0244174	0.000847458	0.000847401	0.00215351	35.46	15600.3	40837.6	18948.8	183684	246747	150962	54340.5
A0A087X1Z3 [170-181]	High	[K].TKVEAFQTTISK.[Y]		0.000216667	2.60771e-05	1	2	1	8	A0A087X1Z3		1	1352.74	1	0.278581	1	1	1	26.56	11.48	75.47	46.77	58.71		0	170	High	2.254e-05	0.0001204	5.26	442.6	358.3	358.3	5.47841e-06	1.579e-05	1.50825e-05	3.71237e-05	4.81681e-05	2.04576e-05	1.73285e-05	3.70879e-05	24.73	575872	398585	353467	889545	884488	721655	7.80233e+06
A0A087X1Z3 [182-192]	High	[K].YFSERGDAVAK.[A]		0.00951616	0.000528663	1	2	1	1	A0A087X1Z3		1	1242.61	1	1	1	1	1	45.66	30.75	143.98	37.72	153.34		0	182	High	0.0009757	0.03033	1.56	318.5	103.4	103.4	0.0275567	0.000757541	0.000757408	0.00242729	0.208041	0.00811238	0.00811133	0.016898	15.54	44256.2	19953.5	22909.7	58247.3	32856.4	61327.3	58332.3
A0A087X1Z3 [204-218]	High	[R].ALVHERDEAAYGELR.[A]		0.000817313	8.14481e-05	1	2	1	2	A0A087X1Z3		1	1728.87	1	1	1	1	1	29.44	28.74	31.46	96.45	130.01		0	204	High	9.466e-05	0.0007325	3.28	350.1	232.4	232.4	0.000522468	0.000107798	0.000106732	0.000327056	0.00460334	0.0003144	0.000313988	0.000814775	22.5	52804.2	89233.6	96484.6	328752	490076	289782	153018
A0A087X1Z3 [219-225]	High	[R].AMVLDLR.[A]		0.000972059	0.000182582	1	2	1	1	A0A087X1Z3		0	817.46	1	1	0.651785	1	1	88.68	44.03	83.35	51.25	91.73		0	219	High	0.0002048	0.001055	2.45	275.5	192.4	192.4	0.00353742	0.00022235	0.000221869	0.000854873	0.0306059	0.00118664	0.0011865	0.00278049	34.05	28128.4	225681	88622.4	336886	537302	219801	48898.2
A0A087X211 [32-40]	High	[R].HLEVISGQK.[L]		1.05783e-08	4.90596e-07	1	2	1	1	A0A087X211		0	1010.56	1	1	1	1	1	11.8	122.75	83.05	72.68	120.12		0	32	High	8.445e-06	8.962e-10	9	645.7	321.7	321.7	9.91145e-10	1.19636e-10	0	0	8.71487e-09	1.25185e-09	0	0	15.74	37925.7	30063.4	35935.1	406534	63293.1	35365.6	33812.3
A0A087X211 [337-346]	High	[K].CLEPTVALLR.[W]	1xCarbamidomethyl [C1]	0.000965128	0.000168434	1	2	1	2	A0A087X211		0	1171.65	1	0.788909	0.869999	1	1	81.82	46.37	122.33	100.69	88.39		0	337	High	0.0001921	0.001042	2.75	293.1	177.4	177.4	0.00177884	0.000176721	0.000176554	0.000606956	0.015484	0.000504269	0.000503231	0.00134377	47.6	61743.1	6831.69	32189.4	10476.7	7666.34	18603.1	62514.2
A0A087X211 [459-466]	High	[K].IDLGFGTK.[V]		0.000965153	0.000176488	1	2	1	1	A0A087X211		0	850.467											NoQuanValues	0	459	High	0.0001965	0.001044	2.44	343	108.5	108.5	0.00360986	0.000224611	0.000224013	0.000875569	0.031272	0.00122939	0.00122805	0.00286526
A0A087X211 [475-482]	High	[K].LAADVILK.[T]		0.000418178	5.74315e-05	1	2	1	5	A0A087X211		0	842.535											NoQuanValues	0	475	High	7.472e-05	0.000461	3.48	371.5	86.4	86.4	0.000327441	9.6512e-05	9.64899e-05	0.000281373	0.00288331	0.000240684	0.000239908	0.000532705	31.72
A0A087X211 [483-489]	High	[K].TLDLINK.[L]		0.00776531	0.000451648	1	2	1	1	A0A087X211		0	816.483	1	1	1	1	1	39.23	65.67	83.03	125.25	155.83		0	483	High	0.0007682	0.02178	1.33	243.5	58.3	58.3	0.0463236	0.00119937	0.00119928	0.00363339	0.3079	0.0127084	0.0127084	0.0278618	29.63	55119.7	23877.3	40542.3	39452.1	7927.49	24677.9	18718.5
A0A087X211 [490-503]	High	[K].LKPLVPGMEVSFYK.[I]		1.94342e-07	4.90596e-07	1	2	1	2	A0A087X211		0	1607.89	1	0.625704	1	1	1	44.7	42.21	53.29	147.24	141.5		0	490	High	8.445e-06	2.629e-08	7.08	417.8	417.8	417.8	8.25281e-08	7.93739e-09	0	0	7.25647e-07	5.20401e-08	0	0	47.74	456048	184024	493403	78587.4	86276.3	161739	49384
A0A087X211 [510-523]	High	[R].LITPLAFALTSDNR.[E]		9.08502e-06	4.90596e-07	1	2	1	1	A0A087X211		0	1531.85	1	1	1	1	1	75.59	51.99	10.08	15.2	129.29		0	510	High	8.445e-06	2.293e-06	5.99	359.9	341	341	1.03026e-06	6.10557e-06	5.8627e-06	4.13548e-05	9.05876e-06	2.04576e-05	2.00429e-05	4.13257e-05	53.25	24623	58897.7	12301	58542.9	22185	29861.4	47963.4
A0A087X211 [532-558]	High	[R].ILLEAAPLPDFPALVLGESIAANNAYR.[Q]		1.14618e-09	4.90596e-07	1	2	1	3	A0A087X211		0	2838.54	0.757884	0.100712	1	1	1	9.29	50.42	46.76	82.31	141.24		0	532	High	8.445e-06	6.805e-11	8.71	527.5	527.5	527.5	1.94166e-09	2.72183e-10	0	0	1.70725e-08	2.82902e-09	0	0	69.16	221086	187850	222275	32304.3	15440.5	13595.8	53728.7
A0A087X211 [584-604]	High	[K].CLTPHLKDGVPGLNIEELIEK.[L]	1xCarbamidomethyl [C1]	6.29265e-07	4.90596e-07	1	2	1	3	A0A087X211		1	2375.26	1	0.0367997	0.563929	1	1	9.53	29.27	35	69.68	98.97		0	584	High	8.445e-06	1.027e-07	6.94	391.9	332.9	332.9	1.14402e-07	1.03125e-08	0	0	1.00591e-06	7.40402e-08	0	0	53.64	375962	336099	406981	103427	144727	81386.6	58047.8
A0A087X211 [591-604]	High	[K].DGVPGLNIEELIEK.[L]		4.35851e-05	4.90596e-07	1	2	1	1	A0A087X211		0	1525.81	1	1	1	1	1	70.07	30.67	98.5	109.12	147.59		0	591	High	8.445e-06	1.465e-05	5.72	367.6	330.8	330.8	1.92046e-06	1.13368e-05	1.10638e-05	3.96888e-05	1.68858e-05	2.04576e-05	1.89193e-05	3.96605e-05	54.63	17993.2	135330	127164	102888	181692	120295	1.12539e+06
A0A087X211 [649-657]	High	[K].ALALAQADR.[L]		0.000878803	8.14481e-05	1	2	1	3	A0A087X211		0	928.521	1	1	1	1	1	17.05	85.9	81.88	103.76	143.27		0	649	High	9.977e-05	0.0007823	3.47	391.9	141.9	141.9	0.000335024	9.99372e-05	9.97904e-05	0.000308642	0.0029506	0.000240684	0.000239089	0.000531201	20.62	1.29797e+06	1.04678e+06	1.47951e+06	1.08503e+06	1.15077e+06	7017.41	63346.7
A0A087X211 [686-695]	High	[R].KNEELSVLLK.[A]		0.00137904	0.00024637	1	2	1	2	A0A087X211		1	1172.69	1	1	1	1	1	28.62	8.82	65.93	56.09	113.85		0	686	High	0.0002887	0.001674	2.04	297.3	118.7	118.7	0.00921461	0.000308756	0.000308131	0.00107489	0.0794801	0.00319211	0.00319178	0.00664352	31.44	656726	374206	472452	305118	363074	346346	20980.2
A0A087X211 [704-716]	High	[R].AQSDIEHLFQHNR.[K]		0.000221491	2.60771e-05	1	2	1	1	A0A087X211		0	1594.77	1	0.943713	1	1	1	55.01	55.36	68.08	50.47	80.49		0	704	High	2.254e-05	0.0001355	4.43	434.4	255.8	255.8	3.74698e-05	4.3101e-05	4.29146e-05	9.90197e-05	0.000329525	0.000111623	0.000111555	0.000230658	31.09	53434.5	195605	142945	52088.8	198133	173781	77210.3
A0A087X211 [717-730]	High	[R].KLESVAEEHEILTK.[S]		6.2347e-05	4.90596e-07	1	2	1	6	A0A087X211		1	1625.87	1	1	0.811201	1	1	56.21	87.28	97.37	90.99	45.1		0	717	High	8.445e-06	2.262e-05	5.55	343.8	343.8	343.8	2.82592e-06	1.13368e-05	1.06898e-05	3.87477e-05	2.4847e-05	2.04576e-05	1.8319e-05	3.87192e-05	23.18	427972	149670	206831	191305	49051.7	45507.9	37046.2
A0A087X211 [731-738]	High	[K].SYMELLQR.[N]		0.000269396	4.28476e-05	1	2	1	3	A0A087X211		0	1039.52	1	1	1	1	1	13.06	35.14	142.04	91.35	130.32		0	731	High	4.6e-05	0.0002978	3.88	367.6	193.9	193.9	0.000132689	6.6034e-05	6.53896e-05	9.72447e-05	0.00116834	0.000158956	0.000158139	0.000226493	38.5	503536	393814	492904	291917	604641	439098	8943.18
A0A087X211 [748-758]	High	[K].DLQITCDSLNK.[Q]	1xCarbamidomethyl [C6]	1.69525e-05	4.90596e-07	1	2	1	8	A0A087X211		0	1306.63	1	1	1	1	1	7.13	19.96	136.83	154.02	83.53		0	748	High	8.445e-06	4.771e-06	6.18	447.8	365.7	365.7	6.5918e-07	6.10557e-06	6.10083e-06	4.25713e-05	5.79597e-06	1.11184e-05	1.04453e-05	4.25405e-05	31.75	333027	384167	361879	223816	336070	284535	2980.05
A0A087X211 [777-784]	High	[K].SIAQLIEK.[E]		0.00144164	0.00024637	1	2	1	1	A0A087X211		0	901.535	1	1	1	1	1	63.02	34.28	163.33	142.49	132.63		0	777	High	0.00029	0.001775	1.97	299	110.8	110.8	0.0107717	0.00033353	0.000333496	0.00117952	0.0924053	0.00372561	0.00372558	0.0077789	35.81	72672	14433	71835.6	54518.1	28659.6	34911.3	5307.53
A0A087X211 [790-801]	High	[K].EVQNQLVDREHK.[L]		0.000965128	0.000134317	1	2	1	4	A0A087X211		1	1494.77	1	1	1	1	1	89.39	28.09	77.34	86.62	103.84		0	790	High	0.0001388	0.0009485	2.54	299.5	203.3	203.3	0.00285141	0.000211942	0.000211758	0.000796342	0.0246766	0.000852392	0.000852213	0.0021777	13.24	51925.1	116802	341780	62015.1	38165.7	40424.5	163863
A0A087X211 [851-858]	High	[K].ASSLEVQK.[A]		0.000720195	6.98196e-05	1	2	1	1	A0A087X211		0	861.468	1	1	1	1	1	31.52	85.18	163.7	148.82	126		0	851	High	8.998e-05	0.0006617	3.09	392	157.8	157.8	0.000807641	0.000125165	0.00012483	0.000405099	0.00709007	0.000359386	0.000357775	0.000942609	13.01	391106	212813	266507	295744	244909	5418.97	15761.2
A0A087X211 [874-881]	High	[K].LQQEELNK.[H]		0.00130557	0.000232639	1	2	1	1	A0A087X211		0	1001.53											NoQuanValues	0	874	High	0.0002757	0.00156	2.06	369.3	41.7	41.7	0.00878951	0.000306196	0.00030603	0.00105465	0.0759475	0.00307322	0.00307302	0.00640951	13.09
A0A087X211 [91-109]	High	[R].DCLQNTYNLNSVLAGVVCR.[S]	2xCarbamidomethyl [C2; C18]	1.95585e-09	4.90596e-07	1	2	1	1	A0A087X211		0	2196.05											NoQuanValues	0	91	High	8.445e-06	1.266e-10	8.88	440.4	393.1	393.1	1.31217e-09	1.6761e-10	0	0	1.15375e-08	1.76237e-09	0	0
A0A087X211 [9-18]	High	[K].SLLLTVSQYK.[A]		5.41853e-05	4.90596e-07	1	2	1	3	A0A087X211		0	1151.67	1	1	1	1	1	6.11	41.35	134.28	127.07	89.95		0	9	High	8.445e-06	1.906e-05	5.83	463.1	222.2	222.2	1.48735e-06	1.13368e-05	1.13304e-05	4.02982e-05	1.30777e-05	2.04576e-05	1.93641e-05	4.0282e-05	41.75	598052	529231	563058	223440	453197	244577	463624
A0A087X240 [37-55]	High	[R].YVLYMVNFDGYSACDHTSK.[G]	1xCarbamidomethyl [C14]	0.000218599	2.60771e-05	1	3	1	5	A0A087X240		0	2269.99	0.29419	0.367857	1	1	1	14.13	82.99	93.69	61.17	20.69		0	77	High	2.254e-05	0.0001227	4.85	351.8	351.8	351.8	1.40152e-05	1.579e-05	1.39936e-05	3.52473e-05	0.000123219	7.29886e-05	7.28757e-05	0.00014087	49.63	331348	417837	435699	57239.7	38908.8	3196.14	204076
A0A087X240 [78-94]	High	[K].FQLFTPFSLGFEFRPGR.[E]		4.20004e-06	4.90596e-07	1	3	1	3	A0A087X240		0	2046.06	0.965752	0.350867	1	1	1	45.94	70.99	89.05	47.53	53.19		0	118	High	8.445e-06	9.331e-07	6.75	360.4	360.4	360.4	1.76131e-07	1.50891e-08	0	0	1.54867e-06	1.21472e-07	0	0	63.29	140002	383281	271955	7528.45	49599.6	59520.2	57630.3
A0A087X240 [95-109]	High	[R].EYFYISSAIPDNGRR.[S]		2.36735e-11	4.90596e-07	1	3	1	3	A0A087X240		1	1787.87	1	0.232259	0.590594	1	1	25.47	19.16	79.67	38.69	143.19		0	135	High	8.445e-06	7.561e-13	10.51	600	582.1	582.1	3.11714e-11	3.29043e-12	0	0	2.74082e-10	2.336e-11	0	0	34.98	1.77125e+06	1.09727e+06	1.26486e+06	1.0254e+06	768822	1.13254e+06	461948
A0A087X2D5 [115-123]	High	[K].TMASQVSIR.[R]		0.000270846	4.28476e-05	1	1	1	3	A0A087X2D5		0	992.519	1	0.840298	1	1	0.826174	21.55	89.15	86.62	101.34	7.12		0	115	High	4.6e-05	0.0002999	4.19	410.1	288	288	6.51721e-05	5.00822e-05	4.93717e-05	0.000127449	0.000573154	0.000124209	0.000121209	0.000222625	16.62	839415	694738	1.06526e+06	21517.4	304123	527323	272421
A0A087X2D5 [183-198]	High	[R].WSFVESLEPSHVVQVR.[C]		9.18378e-15	4.90596e-07	1	1	1	4	A0A087X2D5		0	1898.98	1	1	1	1	1	58.52	13.98	162.86	154.25	36.79		0	183	High	8.445e-06	6.305e-16	12.72	653.7	653.7	653.7	1.88786e-13	2.92818e-14	0	0	1.65995e-12	2.48469e-13	0	0	51.19	62858.7	15234.2	62832.3	42387.9	34418	45454.3	1.26305e+06
A0A087X2D5 [231-250]	High	[R].LMYGQEDVPKDVLEYVVFEK.[Q]		6.30512e-16	4.90596e-07	1	1	1	5	A0A087X2D5		1	2401.2	1	0.696345	1	1	1	50.56	51.47	164.51	167.75	23.19		0	231	High	8.445e-06	6.305e-16	14.07	701.2	629.3	629.3	8.44578e-15	1.2606e-15	0	0	7.42615e-14	1.07411e-14	0	0	59.74	767722	2.12624e+06	1.21425e+06	162590	105366	52618.2	1.85536e+06
A0A087X2D5 [231-250]	High	[R].LMYGQEDVPKDVLEYVVFEK.[Q]	1xOxidation [M2]	1.46335e-09	4.90596e-07	1	1	1	1	A0A087X2D5		1	2417.19	1	1	1	1	1	92.43	56.18	143.09	114.34	73.84		0	231	High	8.445e-06	9.044e-11	8.53	446.7	446.7	446.7	2.91857e-09	4.16106e-10	0	0	2.56622e-08	4.21083e-09	0	0	53.84	25590.2	403519	186457	13404.3	41376.7	21837.8	1.15127e+06
A0A087X2D5 [251-260]	High	[K].QLTNPYGSWR.[M]		0.000221491	2.60771e-05	1	1	1	3	A0A087X2D5		0	1221.6	1	0.0918077	0.880814	1	1	10.8	71.54	61.8	45.86	92.14		0	251	High	2.254e-05	0.0001585	4.97	452.1	295	295	1.08108e-05	1.579e-05	1.42793e-05	3.57156e-05	9.50488e-05	3.29943e-05	3.29927e-05	7.1375e-05	34.24	1.87199e+06	1.53942e+06	1.58686e+06	909521	109626	854643	482386
A0A087X2D5 [265-278]	High	[K].IVPPWAPPKQPILK.[T]		0.000251737	4.28476e-05	1	1	1	4	A0A087X2D5		1	1583.97	1	0.25426	0.450167	1	1	82.18	139.99	52.61	23	46.78		0	265	High	4.6e-05	0.0002737	3.95	313.9	287.1	287.1	0.000112286	6.48437e-05	6.25741e-05	0.000181956	0.00098823	0.000155715	0.000154617	0.000272183	47.82	21068.6	55259.1	9917.5	11161.7	131343	8112.09	1.79076e+06
A0A087X2D5 [279-306]	High	[K].TVMIPGPQLKPEEEYEEAQGEAQKPQLA.[-]		0.0016943	0.000260152	1	1	1	1	A0A087X2D5		0	3110.54	1	0.0710088	1	1	1	36.11	25.48	79.68	91.98	52.09		0	279	High	0.0003059	0.002242	2.06	138	138	138	0.00867766	0.000303768	0.000303359	0.00103211	0.0750143	0.0030365	0.00303617	0.00632279	47.74	588699	1.06162e+06	597370	92595.7	135440	156761	45657.6
A0A087X2D5 [41-49]	High	[R].FTPPIYQPK.[F]		0.000560808	6.98196e-05	1	1	1	2	A0A087X2D5		0	1090.59	1	1	1	1	1	23.7	41.14	81.17	111.27	124.62		0	41	High	8.424e-05	0.0005578	3.74	397	182.9	182.9	0.000181705	7.49471e-05	7.48629e-05	0.000232565	0.00160061	0.000204753	0.00020469	0.000405445	35.59	132107	143309	202360	81839.6	33324.1	63392.9	56984
A0A087X2D5 [75-96]	High	[R].SIHLACTAGIFDAYVPPEGDAR.[I]	1xCarbamidomethyl [C6]	2.81508e-06	4.90596e-07	1	1	1	4	A0A087X2D5		0	2360.13	1	0.792853	0.623782	1	1	13.15	44.21	35.71	69.38	95.27		0	75	High	8.445e-06	5.858e-07	6.76	328.3	328.3	328.3	1.73737e-07	1.49047e-08	0	0	1.52762e-06	1.19124e-07	0	0	44.55	98572.4	121092	95904.4	23982.4	63421.6	47030	861777
A0A087X2I1 [112-123]	High	[R].VALDMTTLTIMR.[Y]		8.81619e-07	4.90596e-07	1	1	1	7	A0A087X2I1		0	1364.73	1	1	1	1	1	5.51	52.5	152.51	172.86	128.75		0	112	High	8.445e-06	1.52e-07	6.8	495.6	349.2	349.2	1.58688e-07	1.38341e-08	0	0	1.3953e-06	1.08543e-07	0	0	53.41	977954	883665	898483	284962	564305	212430	71451.4
A0A087X2I1 [128-157]	High	[R].EVDPLVYNMSHEDPGNVSYSEIGGLSEQIR.[E]		6.30512e-16	4.90596e-07	1	1	1	3	A0A087X2I1		0	3334.55	1	0.0830062	0.426583	1	1	11.57	35.51	106.02	118.89	78.79		0	128	High	8.445e-06	6.305e-16	18.65	918.1	918.1	918.1	2.21782e-19	3.27215e-20	0	0	1.95007e-18	2.87447e-19	0	0	56.04	994752	1.04721e+06	834234	358990	578934	300984	210001
A0A087X2I1 [161-175]	High	[R].EVIELPLTNPELFQR.[V]		7.58961e-10	4.90596e-07	1	1	1	8	A0A087X2I1		0	1797.97	1	1	1	1	1	15.55	52.86	135.33	101.82	23.51		0	161	High	8.445e-06	4.219e-11	9.89	624.9	356.8	356.8	1.27798e-10	1.19927e-11	0	0	1.12369e-09	9.9036e-11	0	0	59.25	495961	679229	609576	254547	442034	148085	1.33613e+06
A0A087X2I1 [176-194]	High	[R].VGIIPPKGCLLYGPPGTGK.[T]	1xCarbamidomethyl [C9]	0.000221491	2.60771e-05	1	1	1	1	A0A087X2I1		1	1924.07	1	1	1	1	1	96.17	70.64	80.99	67.23	125.2		0	176	High	2.254e-05	0.0001492	4.48	311.6	311.6	311.6	3.29127e-05	3.96217e-05	3.90361e-05	9.97705e-05	0.000289436	0.000106818	0.000105205	0.000199203	46.96	9027.46	13465	52965	55335.7	21013.5	15429	110673
A0A087X2I1 [200-211]	High	[R].AVASQLDCNFLK.[V]	1xCarbamidomethyl [C8]	1.866e-10	4.90596e-07	1	1	1	9	A0A087X2I1		0	1365.68	1	1	1	1	1	7.73	16.06	109.09	62.31	48.26		0	200	High	8.445e-06	8.288e-12	10.03	586.8	383.7	383.7	9.41093e-11	8.72094e-12	0	0	8.27478e-10	6.51435e-11	0	0	39.21	1.27676e+06	1.09472e+06	1.21292e+06	1.05633e+06	1.08894e+06	800922	4.48587e+06
A0A087X2I1 [212-220]	High	[K].VVSSSIVDK.[Y]		0.00116966	0.000197313	1	1	1	4	A0A087X2I1		0	933.525	1	1	1	1	1	36.78	99.38	102.55	95.93	42.1		0	212	High	0.0002302	0.00135	1.99	255.4	180.3	180.3	0.0102604	0.000328836	0.000328798	0.0010353	0.0881884	0.00354542	0.00354487	0.00435511	18.43	257657	130413	285110	301337	127087	11708.6	80252.2
A0A087X2I1 [212-227]	High	[K].VVSSSIVDKYIGESAR.[L]		3.70311e-10	4.90596e-07	1	1	1	9	A0A087X2I1		1	1709.91	1	1	1	1	1	10.35	9.93	116.99	137.76	76.64		0	212	High	8.445e-06	1.834e-11	9.43	569.2	506.9	506.9	3.75168e-10	3.6156e-11	0	0	3.29876e-09	3.37345e-10	0	0	37.58	1.32272e+06	1.43311e+06	1.62145e+06	980529	808153	865150	2.12721e+06
A0A087X2I1 [231-237]	High	[R].EMFNYAR.[D]		0.00114111	0.000191293	1	1	1	10	A0A087X2I1		0	930.414	1	1	1	1	1	17.64	24.35	108.6	92.36	77.46		0	231	High	0.0002258	0.001304	2.5	362.5	175.1	175.1	0.00319558	0.000213195	0.000211814	0.000811544	0.0276566	0.00104121	0.00104092	0.00255295	25.09	1.01237e+06	709971	850585	618969	618516	389935	769078
A0A087X2I1 [238-255]	High	[R].DHQPCIIFMDEIDAIGGR.[R]	1xCarbamidomethyl [C5]	4.37496e-11	4.90596e-07	1	1	1	2	A0A087X2I1		0	2086.97	1	1	1	1	1	63.47	66.93	98.05	92.04	37.31		0	238	High	8.445e-06	1.541e-12	10.4	594.2	594.2	594.2	4.01009e-11	4.3939e-12	0	0	3.52597e-10	3.25871e-11	0	0	54.25	110013	20979.4	103116	113418	36053.2	42709.8	910709
A0A087X2I1 [238-256]	High	[R].DHQPCIIFMDEIDAIGGRR.[F]	1xCarbamidomethyl [C5]	7.72089e-14	4.90596e-07	1	1	1	2	A0A087X2I1		1	2243.07	1	0.987533	1	1	1	19.19	21.92	119.92	26.16	99.05		0	238	High	8.445e-06	9.853e-16	12.71	677.4	677.4	677.4	1.95311e-13	3.14647e-14	0	0	1.71731e-12	2.75384e-13	0	0	55.71	341619	240452	344500	73370.6	92174.4	59415.9	46116.9
A0A087X2I1 [257-269]	High	[R].FSEGTSADREIQR.[T]		1.19089e-11	4.90596e-07	1	1	1	6	A0A087X2I1		1	1495.71	1	1	1	1	1	35.77	37.8	57.29	63.86	37.94		0	257	High	8.445e-06	3.404e-13	11.22	606.8	457.9	457.9	6.06499e-12	8.45671e-13	0	0	5.33278e-11	6.96176e-12	0	0	17.18	2220231	1.11037e+06	2.33145e+06	1.66551e+06	735487	1.38062e+06	629626
A0A087X2I1 [270-286]	High	[R].TLMELLNQMDGFDTLHR.[V]		6.30512e-16	4.90596e-07	1	1	1	6	A0A087X2I1		0	2033.98	1	0.262409	1	1	1	45.7	66.83	150.53	153.12	116		0	270	High	8.445e-06	6.305e-16	15.99	807.8	753.1	753.1	1.03135e-16	1.71217e-17	0	0	9.06836e-16	1.51712e-16	0	0	61.62	588393	1.27131e+06	638656	144367	323909	86839.3	593453
A0A087X2I1 [312-323]	High	[R].KIHIDLPNEQAR.[L]		1.58683e-05	4.90596e-07	1	1	1	2	A0A087X2I1		1	1433.79	1	1	1	1	1	14.8	44.83	129.67	82.47	148.84		0	312	High	8.445e-06	4.408e-06	6.14	419.9	388.6	388.6	7.22617e-07	6.10557e-06	6.04986e-06	4.22905e-05	6.35374e-06	1.11184e-05	1.03559e-05	4.22601e-05	28.12	363078	269195	324034	141112	376031	270090	128259
A0A087X2I1 [313-323]	High	[K].IHIDLPNEQAR.[L]		0.00102075	0.000186303	1	1	1	1	A0A087X2I1		0	1305.69											NoQuanValues	0	313	High	0.0002158	0.00112	2.27	288.4	151.1	151.1	0.00532919	0.000259929	0.000259829	0.000924799	0.0460528	0.00174893	0.00174845	0.00377422
A0A087X2I1 [329-336]	High	[K].IHAGPITK.[H]		0.000312397	4.28476e-05	1	1	1	4	A0A087X2I1		0	836.499	1	1	1	1	1	105.87	49.98	99.11	85.29	78.36		0	329	High	5.115e-05	0.0003525	4.48	517.3	275.6	275.6	3.29325e-05	3.96217e-05	3.90339e-05	9.97573e-05	0.00028961	0.000106818	0.000105196	0.000199177	12.77	24098.7	91425.8	8918.31	53361.1	21420.4	27285.5	26595.6
A0A087X2I1 [337-347]	High	[K].HGEIDYEAIVK.[L]		1.09982e-15	4.90596e-07	1	1	1	7	A0A087X2I1		0	1273.64	1	1	1	1	1	10.27	8.13	107.99	119.99	122.7		0	337	High	8.445e-06	6.305e-16	14.68	820.7	546	546	2.06871e-15	3.50559e-16	0	0	1.81896e-14	3.14483e-15	0	0	31.11	1.29557e+06	1.58954e+06	1.49294e+06	972525	1.12107e+06	981376	2.32327e+06
A0A087X2I1 [348-358]	High	[K].LSDGFNGADLR.[N]		0.000217486	2.60771e-05	1	1	1	5	A0A087X2I1		0	1164.56	1	1	1	1	1	5.65	8.71	31.42	67.32	28.56		0	348	High	2.254e-05	0.0001214	4.88	475.3	267.2	267.2	1.3212e-05	1.579e-05	1.40573e-05	3.53494e-05	0.000116157	5.70033e-05	5.69467e-05	0.000141283	30.8	1.52843e+06	1.68582e+06	1.53379e+06	1.25546e+06	1.13885e+06	1.05609e+06	1.28289e+06
A0A087X2I1 [359-370]	High	[R].NVCTEAGMFAIR.[A]	1xCarbamidomethyl [C3]	0.000276126	4.28476e-05	1	1	1	1	A0A087X2I1		0	1368.64											NoQuanValues	0	359	High	4.6e-05	0.0003067	3.73	366.6	260.9	260.9	0.000187857	7.49471e-05	7.46374e-05	0.000232099	0.00165479	0.000204753	0.000204165	0.000404589	36.31
A0A087X2I1 [371-383]	High	[R].ADHDFVVQEDFMK.[A]		1.58941e-08	4.90596e-07	1	1	1	7	A0A087X2I1		0	1580.7	1	1	1	1	1	13.83	25.25	119.67	94.52	41.59		0	371	High	8.445e-06	1.437e-09	8.51	463.7	428.8	428.8	3.08066e-09	4.42495e-10	0	0	2.70875e-08	4.43726e-09	0	0	39.06	533167	609956	703152	469882	765388	561549	1.16971e+06
A0A087X2I1 [63-76]	High	[K].ALQSVGQIVGEVLK.[Q]		3.55785e-08	4.90596e-07	1	1	1	6	A0A087X2I1		0	1440.84	1	1	1	1	1	12.63	42.12	69.26	83.34	49.31		0	63	High	8.445e-06	3.664e-09	7.97	411.3	383.6	383.6	1.06076e-08	1.45202e-09	0	0	9.32696e-08	1.2001e-08	0	0	58.17	1.74442e+06	1.48827e+06	1.36498e+06	797288	888159	353225	2.20371e+06
A0A088AWN3 [103-111]	Medium	[R].YICSTVPAK.[A]	1xCarbamidomethyl [C3]	0.104574	0.00190625	1	2	1	1	A0A088AWN3		0	1038.53	1	1	1	1	1	20.54	60.56	170.07	164.12	69.75		0	103	High	0.007281	0.9091	0.65	185.3	21.5	21.5	0.222095	0.00494861	0.00494845	0.0173079	0.71974	0.038963	0.0389629	0.0932141	41.22	58174.6	38597.9	54115.7	60985.4	62188.6	13727.9	2.81661e+06
A0A088AWN3 [1796-1805]	High	[K].LTPLSEISQR.[L]		0.00276506	0.000298598	1	2	1	2	A0A088AWN3		0	1143.64	1	1	1	1	1	148	84.58	118.16	119.87	102.91		0	1796	High	0.0003988	0.004799	1.37	274	37.6	37.6	0.0425828	0.00111616	0.00111559	0.00339459	0.289807	0.0116741	0.0116741	0.024557	32.91	23802.4	422349	21570.8	7585.92	411699	449008	3282.38
A0A088AWN3 [195-206]	High	[K].GNMNSAISVTMR.[S]		0.00841902	0.000475819	1	2	1	1	A0A088AWN3		0	1280.61											NoQuanValues	0	195	High	0.0008375	0.02491	0.88	177.4	112.5	112.5	0.130915	0.00300597	0.00300576	0.00978635	0.576213	0.0255505	0.0255502	0.0588851
A0A088AWN3 [1996-2010]	High	[R].QFVEACGQALAVNER.[L]	1xCarbamidomethyl [C6]	0.000965128	0.000143834	1	2	1	1	A0A088AWN3		0	1691.82											NoQuanValues	0	1996	High	0.0001541	0.001009	2.29	188.8	188.8	188.8	0.00516759	0.000251761	0.000251516	0.000878585	0.0446387	0.00170215	0.00170192	0.00373687
A0A088AWN3 [2049-2081]	High	[K].TSVLPNSLHIFNAISGTPTSTMVHGMTSSSSVV.[-]		0.0013499	0.000238016	1	2	1	1	A0A088AWN3		0	3359.66											NoQuanValues	0	2049	High	0.0002796	0.001628	1.71	74.2	74.2	74.2	0.0197034	0.000541228	0.000540995	0.00165997	0.158093	0.00617432	0.00617336	0.0125818
A0A088AWN3 [472-489]	High	[K].QGIFSVTCPHPDIFLVAR.[I]	1xCarbamidomethyl [C8]	6.30512e-16	4.90596e-07	1	2	1	1	A0A088AWN3		0	2057.06	1	0.430263	1	1	1	20.21	34.04	107.12	117.64	74.69		0	472	High	8.445e-06	6.305e-16	13.93	700.6	616.9	616.9	1.18288e-14	1.94254e-15	0	0	1.04007e-13	1.71177e-14	0	0	55.46	336740	227284	263586	94466.1	157926	88043	39553.2
A0A088AWN3 [534-541]	High	[R].MPFAWAAR.[T]		0.0010078	0.000186303	1	2	1	2	A0A088AWN3		0	949.471	1	0.201607	0.613133	1	1	17.58	44.47	65.84	84.74	28.24		0	534	High	0.0002114	0.001102	2.45	319.7	188.1	188.1	0.00351689	0.00022235	0.000222119	0.000855798	0.030417	0.00117229	0.00117223	0.00278349	40.61	230532	268099	187721	170143	275409	112312	18523.2
A0A088AWN3 [627-642]	High	[K].TPITFEVEEFVPCIPK.[H]	1xCarbamidomethyl [C13]	1.82581e-05	4.90596e-07	1	2	1	1	A0A088AWN3		0	1905.97	1	0.134904	0.951067	1	1	8.16	49.32	65.68	66.18	26.32		0	627	High	8.445e-06	5.206e-06	6.55	378.3	378.3	378.3	2.81104e-07	2.31063e-08	0	0	2.47167e-06	2.03531e-07	0	0	61	173495	147565	158226	38742.5	120833	102297	40393.3
A0A088AWN3 [779-806]	High	[R].VVTSEQHIPVSANLPSGYLGYQELGMGR.[H]		3.69683e-10	4.90596e-07	1	2	1	3	A0A088AWN3		0	3002.5	1	1	1	1	1	3.46	65.51	125.62	122.46	49.25		0	779	High	8.445e-06	1.832e-11	9.21	533	533	533	6.23641e-10	6.72554e-11	0	0	5.48351e-09	6.71792e-10	0	0	52.52	324089	330019	346345	104792	325429	126593	43643.8
A0A096LP22 [94-118]	High	[R].AAELFGLTAEEVYLVHDELDKPLGR.[L]		6.30512e-16	4.90596e-07	1	4	1	2	A0A096LP22		0	2785.44	0.979461	0.152059	1	1	1	44.54	32.63	41.85	67.64	87.93		0	94	High	8.445e-06	6.305e-16	15.56	753.8	753.8	753.8	2.74697e-16	4.43215e-17	0	0	2.41534e-15	3.86437e-16	0	0	61.47	309216	491917	198125	25492	27392.6	44765	21391.2
A0A096LP25 [176-187]	High	[K].TQNNLESDYLAR.[D]		0.000229401	4.28476e-05	1	2	1	1	A0A096LP25		0	1423.68											NoQuanValues	0	176	High	4.6e-05	0.00024	4.05	272.7	230.7	230.7	8.81233e-05	6.48437e-05	6.44099e-05	0.000187758	0.000435533	0.000124209	0.000123683	0.000226259
A0A096LP25 [262-287]	High	[K].NQFQAFTQPATDGLSEPDVFAIAPFR.[S]		0.00498103	0.000354539	1	2	1	1	A0A096LP25		0	2867.4	1	1	1	1	1	86.26	51.17	52.7	27.05	29.34		0	262	High	0.0005486	0.01093	1.5	47.2	47.2	47.2	0.0318716	0.000910643	0.000910122	0.00281047	0.150665	0.00551829	0.0055179	0.0111911	63.49	22394.3	55562.4	7545.75	40176.6	74748.4	120120	42374.2
A0A096LP25 [448-466]	High	[R].HYSPEDEPSPEAQPIAAYK.[I]		0.0148245	0.000679939	1	2	1	1	A0A096LP25		0	2128.98											NoQuanValues	0	448	High	0.001564	0.05904	0.9	255.7	34.3	34.3	0.1273	0.00297318	0.00297311	0.00972196	0.470188	0.020131	0.0201309	0.0457419	30.03
A0A096LPI6 [115-122]	High	[R].NVLTESAR.[I]		0.00115731	0.000197313	1	1	1	1	A0A096LPI6		0	889.474											NoQuanValues	0	115	High	0.0002302	0.00133	2.54	313.3	200.4	200.4	0.00287038	0.000211942	0.000211627	0.00079579	0.0248388	0.000852392	0.000851709	0.00217614
A0A096LPI6 [128-152]	High	[K].ITDLANLSAANHDAAIFPGGFGAAK.[N]		2.94721e-08	4.90596e-07	1	1	1	3	A0A096LPI6		0	2442.24	1	0.419054	1	0.143936	0.0703866	23.15	58.98	70.43	25.83	64.32		0	128	High	8.445e-06	2.947e-09	8.09	458.1	362.4	362.4	8.18421e-09	1.16425e-09	0	0	7.19615e-08	1.00307e-08	0	0	54.81	121151	190425	144807	46614.4	115654	44161.8	2.23972e+06
A0A096LPI6 [176-196]	High	[K].EFHQAGKPIGLCCIAPVLAAK.[V]	2xCarbamidomethyl [C12; C13]	0.00406287	0.00032153	1	1	1	1	A0A096LPI6		0	2280.2											NoQuanValues	0	176	High	0.0004705	0.008176	1.04	15.7	15.7	15.7	0.0911202	0.00227771	0.00227758	0.00730811	0.475955	0.020356	0.0203559	0.0462616	37.78
A0A096LPI6 [200-225]	High	[R].GVEVTVGHEQEEGGKWPYAGTAEAIK.[A]		0.00115947	0.000197313	1	1	1	1	A0A096LPI6		1	2742.34	1	1	1	1	1	68.96	59.67	146.95	141.76	104.29		0	200	High	0.0002302	0.001334	1.74	124.8	124.8	124.8	0.0180298	0.000515	0.000514756	0.00165095	0.146238	0.00540766	0.00540733	0.0109191	32.06	321650	325270	47150.2	33616.5	7773.87	24518.3	788136
A0A096LPI6 [235-244]	High	[K].EVVEAHVDQK.[N]		2.29321e-05	4.90596e-07	1	1	1	3	A0A096LPI6		0	1153.58	1	1	1	1	1	7.38	32.26	94.67	163.24	83.77		0	235	High	8.445e-06	6.812e-06	5.86	490.6	287.1	287.1	1.39626e-06	6.10557e-06	5.69817e-06	4.04826e-05	1.22768e-05	2.04576e-05	1.94936e-05	4.04645e-05	13.06	56384.3	52191.5	60511.2	24091.3	39752.1	47650.3	45515.7
A0A096LPI6 [84-105]	High	[R].GGAEVQIFAPDVPQMHVIDHTK.[G]		0.00315729	0.000309233	1	1	1	1	A0A096LPI6		0	2389.2											NoQuanValues	0	84	High	0.0004427	0.005774	1.08	22.4	22.4	22.4	0.0835028	0.00209616	0.00209608	0.00659769	0.452442	0.0194007	0.0193997	0.0439752	39.56
A0A0A0MQR2 [169-177]	High	[R].CCGCVFSER.[A]	3xCarbamidomethyl [C1; C2; C4]	0.00104657	0.000186303	1	1	1	1	A0A0A0MQR2		0	1174.44	1	0.700189	1	1	1	59.92	42.96	84.23	132.04	107.46		0	169	High	0.0002186	0.001158	2.05	202	202	202	0.00900932	0.000308756	0.000308518	0.0010765	0.0777768	0.00313262	0.00313261	0.00649245	14.54	50612.7	11162.3	43577.1	26073.1	52454.5	26660.9	297504
A0A0A0MQR2 [207-213]	Medium	[K].EDVDVLK.[T]		0.0406062	0.00109335	1	1	1	2	A0A0A0MQR2		0	817.43	1	0.07583	0.960357	1	1	54.78	14.68	61.1	71.93	72.43		0	207	High	0.003435	0.22	1.57	299.8	84.7	84.7	0.0271439	0.00074758	0.000747542	0.00124723	0.205557	0.0080317	0.00803159	0.00790315	21.14	3.37924e+06	917866	3.15121e+06	752707	559445	671437	512226
A0A0A0MQR2 [234-252]	High	[K].AAESVSKPDVSEEAPGPSK.[V]		5.32837e-05	4.90596e-07	1	1	1	4	A0A0A0MQR2		0	1884.92	1	0.930175	1	1	1	32.48	22.65	35.63	37.11	22.46		0	234	High	8.445e-06	1.868e-05	5.6	287.7	287.7	287.7	2.51895e-06	1.13368e-05	1.08e-05	3.90168e-05	2.2148e-05	2.04576e-05	1.84956e-05	3.89864e-05	19.69	697028	698372	1.18075e+06	598856	945254	870768	730601
A0A0A0MQR2 [253-266]	High	[K].VKTGKPEEASLDSR.[E]		0.00131369	0.000232639	1	1	1	1	A0A0A0MQR2		1	1516.8	1	1	1	1	1	21.14	71.46	137.12	115.32	132.49		0	253	High	0.0002757	0.001572	1.84	159.5	159.5	159.5	0.0145745	0.000414187	0.00041417	0.00136587	0.121806	0.00484833	0.00484782	0.00986761	12.69	60251.6	42899.3	42154.8	81848	19285.8	128061	82691.6
A0A0A0MQR2 [255-266]	High	[K].TGKPEEASLDSR.[E]		0.0236298	0.000851073	1	1	1	1	A0A0A0MQR2		0	1289.63	1	1	1	1	1	10.13	59.82	83.5	158.04	80.84		0	255	High	0.002343	0.1137	0.7	129.1	64.3	64.3	0.200009	0.00452926	0.00452897	0.0158016	0.692318	0.0341129	0.0341122	0.0808149	12.76	243389	291851	291667	23307.1	25415.9	62857.6	34249.7
A0A0A0MQR2 [298-309]	High	[R].SIADSEESEAYK.[S]		2.77332e-05	4.90596e-07	1	1	1	2	A0A0A0MQR2		0	1328.59	1	1	1	1	1	24.58	41.07	39.1	31.47	74.22		0	298	High	8.445e-06	8.535e-06	5.59	402.8	246.2	246.2	2.58579e-06	1.13368e-05	1.07699e-05	3.89712e-05	2.27357e-05	2.04576e-05	1.84623e-05	3.89408e-05	19.11	194706	315592	237578	194868	478524	418209	147428
A0A0A0MQR2 [310-320]	High	[K].SLFTTHSSAKR.[S]		0.000221491	2.60771e-05	1	1	1	1	A0A0A0MQR2		1	1234.65	1	1	1	1	1	26.88	115.82	83.89	94.22	146.04		0	310	High	2.254e-05	0.0001535	4.46	428.5	318.2	318.2	3.46007e-05	3.96217e-05	3.88813e-05	9.94926e-05	0.000304286	0.000106818	0.000104817	0.000198636	13.52	18215.7	15324.7	25602.1	7454.87	5449.5	45397.8	29817.5
A0A0A0MQR2 [76-85]	High	[R].RPIVACELGR.[L]	1xCarbamidomethyl [C6]	0.0012404	0.000215382	1	1	1	4	A0A0A0MQR2		0	1170.64	1	0.93051	1	1	1	15.47	16.81	116.64	73.96	101.23		0	76	High	0.000253	0.00146	2.43	365.1	140.4	140.4	0.00373898	0.000224611	0.000222712	0.000870041	0.0324576	0.00132486	0.0013244	0.00304252	20.49	241220	291123	329917	249953	351332	304409	282965
A0A0A0MQR2 [86-99]	High	[R].LYNKDAVIEFLLDK.[S]		3.84961e-05	4.90596e-07	1	1	1	2	A0A0A0MQR2		1	1680.92	1	1	1	1	1	25.51	104.64	95.91	32.5	13.34		0	86	High	8.445e-06	1.262e-05	5.45	333.8	333.8	333.8	3.51907e-06	1.579e-05	1.57214e-05	3.81869e-05	3.09413e-05	2.04576e-05	1.79822e-05	3.81665e-05	56.37	211769	350654	336601	2127.75	217297	90630.8	56813.7
A0A0A0MQX1 [1-10]	High	[-].MDNFFTEGTR.[V]	1xAcetyl [N-Term]	2.61487e-07	4.90596e-07	1	1	1	1	A0A0A0MQX1	A0A0A0MQX1 1xAcetyl [N-Term]	0	1259.54	1	1	1	1	1	29.17	22.75	79.15	62.91	129.42		0	1	High	8.445e-06	3.706e-08	7.81	425.3	393.2	393.2	1.55751e-08	2.05039e-09	0	0	1.36948e-07	1.50944e-08	0	0	55.33	284544	169330	186180	32562.2	51936.5	45129.2	30538
A0A0A0MQX1 [1134-1146]	High	[R].CSVGTYNSSGAYR.[F]	1xCarbamidomethyl [C1]	1.03926e-10	4.90596e-07	1	1	1	3	A0A0A0MQX1		0	1421.61	0.229792	0.41984	1	1	1	8.83	79.04	102.42	66.86	97.82		0	1134	High	8.445e-06	4.203e-12	10.07	610.7	363.6	363.6	8.53671e-11	7.9555e-12	0	0	7.5061e-10	6.08353e-11	0	0	19.34	605877	547548	508672	24881.6	11453	61069.7	110491
A0A0A0MQX1 [1279-1297]	High	[K].EIIDNTTKENGIDIIMADR.[T]		4.2107e-09	4.90596e-07	1	1	1	3	A0A0A0MQX1		1	2161.08	1	1	1	1	1	18.02	104.19	156.83	164.73	47.67		0	1279	High	8.445e-06	3.083e-10	8.67	478	393.2	393.2	2.15475e-09	3.01962e-10	0	0	1.89461e-08	3.12385e-09	0	0	46.39	354649	271786	391003	6938.55	4379.84	31046.7	1.0248e+06
A0A0A0MQX1 [1393-1407]	High	[R].SKGDTRVEGQEFIVR.[G]		4.6628e-06	4.90596e-07	1	1	1	2	A0A0A0MQX1		2	1720.9	1	0.345537	1	1	1	88.84	42.99	77.27	88	16.35		0	1393	High	8.445e-06	1.054e-06	6.56	475	368	368	2.73263e-07	2.26407e-08	0	0	2.40273e-06	1.98882e-07	0	0	22.73	828731	101819	326332	56015.9	140307	137176	214619
A0A0A0MQX1 [1399-1407]	High	[R].VEGQEFIVR.[G]		0.000695029	6.98196e-05	1	1	1	1	A0A0A0MQX1		0	1076.57											NoQuanValues	0	1399	High	8.424e-05	0.0006445	3.34	401.3	131.5	131.5	0.000452844	0.000107798	0.000107412	0.00032803	0.00399453	0.000297094	0.000297039	0.000762423	24.13
A0A0A0MQX1 [1429-1441]	High	[R].WFVLTHNSLDYYK.[S]		0.000307235	4.28476e-05	1	1	1	2	A0A0A0MQX1		0	1685.83	1	0.21781	1	1	1	21.93	35.28	81.89	46.51	75.62		0	1429	High	5.115e-05	0.0003462	3.58	302.1	254.3	254.3	0.000263093	8.3941e-05	8.35358e-05	0.000284949	0.00231696	0.000208737	0.000206027	0.000425846	47.45	185826	238683	154910	35838.2	59395.6	31722.5	8412.05
A0A0A0MQX1 [1492-1498]	High	[K].LLNEATR.[W]		0.0037097	0.000318465	1	1	1	1	A0A0A0MQX1		0	816.457											NoQuanValues	0	1492	High	0.0004622	0.007198	1.56	270.9	53.6	53.6	0.0272537	0.00075266	0.000752634	0.00240645	0.206219	0.00805675	0.00805668	0.016756	14.33
A0A0A0MQX1 [1511-1525]	High	[K].APIDTPTQQLIQDIK.[E]		0.000221491	4.28476e-05	1	1	1	1	A0A0A0MQX1		0	1680.92	1	0.651727	1	1	1	109.75	33.07	62.77	25.73	142.37		0	1511	High	3.615e-05	0.0001965	4.42	220.1	204.8	204.8	3.79503e-05	4.3101e-05	4.28748e-05	9.89609e-05	0.000333751	0.000111623	0.000111451	0.000230506	44.15	1950.58	11470.5	38670.1	55575.9	30234.8	60052.3	54419.6
A0A0A0MQX1 [1679-1689]	High	[K].YALFTYESLKK.[T]		0.000965128	0.000134317	1	1	1	1	A0A0A0MQX1		1	1362.73	1	1	1	1	1	64.79	60.43	125.06	145.02	45.07		0	1679	High	0.0001388	0.0009403	2.58	296.6	216	216	0.002636	0.000203901	0.000203724	0.000723439	0.0228311	0.000763989	0.000763763	0.00195907	37.2	210269	39796.9	221811	6967.46	31387.7	23524.3	25369.7
A0A0A0MQX1 [1709-1724]	High	[R].QEMTSTVYCHGGGSCK.[I]	2xCarbamidomethyl [C9; C15]	6.30512e-16	4.90596e-07	1	1	1	2	A0A0A0MQX1		0	1801.73	0.891375	0.141172	1	1	1	63.39	36.53	12.93	52.56	72.38		0	1709	High	8.445e-06	6.305e-16	14.78	798.3	773.8	773.8	1.64602e-15	2.51922e-16	0	0	1.4473e-14	2.21246e-15	0	0	14.91	511599	165304	212171	28325.9	60255.9	58220	44550.8
A0A0A0MQX1 [1725-1739]	High	[K].ITINSHTTAGEVVEK.[L]		0.00665554	0.000412176	1	1	1	1	A0A0A0MQX1		0	1598.84											NoQuanValues	0	1725	High	0.0006823	0.01694	1.14	196.2	66.9	66.9	0.0718525	0.00181607	0.00181599	0.00574906	0.412991	0.017879	0.0178787	0.0400016	25.74
A0A0A0MQX1 [1770-1778]	High	[R].TVVADVLAK.[F]		0.0168669	0.000715619	1	1	1	1	A0A0A0MQX1		0	915.551	1	1	1	1	1	73.97	56.92	5.58	164.64	11.25		0	1770	High	0.001738	0.07211	1.34	317.1	53.2	53.2	0.0455728	0.00117781	0.00117773	0.00357235	0.304332	0.0125192	0.0125187	0.0274359	29.75	560781	63734.5	408215	130798	142412	35609.6	50874.6
A0A0A0MQX1 [1782-1798]	Medium	[K].LAATSEVGDLPWKFYFK.[L]		0.0476902	0.00116865	1	1	1	1	A0A0A0MQX1		1	1972.02											NoQuanValues	0	1782	High	0.003768	0.2743	0.48	37.5	37.5	37.5	0.328499	0.00798829	0.00798823	0.0298669	0.814582	0.0513239	0.0513237	0.126041
A0A0A0MQX1 [1846-1870]	High	[R].LQYLQGDYTLHAAIPPLEEVYSLQR.[L]		0.000965128	0.000134317	1	1	1	1	A0A0A0MQX1		0	2917.51											NoQuanValues	0	1846	High	0.0001388	0.0009771	2.77	88.8	88.8	88.8	0.0016938	0.000174581	0.000173852	0.000582026	0.0147514	0.000493538	0.000493266	0.00132097
A0A0A0MQX1 [1881-1887]	High	[K].TFTPCER.[L]	1xCarbamidomethyl [C5]	0.00130557	0.000232639	1	1	1	2	A0A0A0MQX1		0	910.409	1	1	1	1	1	42.56	43.24	97.89	69.02	114.12		0	1881	High	0.0002757	0.00156	2.29	290.1	207.2	207.2	0.00510975	0.000251761	0.000251721	0.000879443	0.0441318	0.00167838	0.00167799	0.0037163	15.57	438226	291892	180598	236587	117284	119530	138580
A0A0A0MQX1 [1893-1901]	High	[R].TSFLEGTLR.[R]		0.000481066	6.98196e-05	1	1	1	1	A0A0A0MQX1		0	1023.55											NoQuanValues	0	1893	High	8.047e-05	0.0005074	3.41	327.6	184.4	184.4	0.000386555	0.000103054	0.000101853	0.000304237	0.0034076	0.000265686	0.00026525	0.000661139
A0A0A0MQX1 [1942-1953]	High	[K].FQGMNQEQAMAK.[Y]		4.63149e-05	4.90596e-07	1	1	1	1	A0A0A0MQX1		0	1382.62	1	1	1	1	1	36.94	36.21	113.64	153.63	70.13		0	1942	High	8.445e-06	1.577e-05	5.5	464.4	300.3	300.3	3.17279e-06	1.13368e-05	1.0573e-05	3.84438e-05	2.78968e-05	2.04576e-05	1.81327e-05	3.84157e-05	22.8	402662	182918	310430	26558.8	53514.6	56452.6	160255
A0A0A0MQX1 [1996-2022]	High	[K].RGEGRPLEVFQYEHILSFGAPLANTYK.[I]		0.000371865	5.74315e-05	1	1	1	1	A0A0A0MQX1		1	3092.6	1	1	1	1	1	138.38	65.48	85.54	23.43	73		0	1996	High	6.37e-05	0.0004188	3.79	274.1	274.1	274.1	0.000163879	6.83356e-05	6.79538e-05	0.000204924	0.00144356	0.000187708	0.000186968	0.000349875	55.78	459182	26141	45178.5	46812.2	9094.02	53033.1	5617.13
A0A0A0MQX1 [224-232]	High	[K].FVQLNICQK.[G]	1xCarbamidomethyl [C7]	0.000187061	4.90596e-07	1	1	1	4	A0A0A0MQX1		0	1149.61	1	0.643523	1	1	1	26.52	76.16	152.54	120.87	63.06		0	224	High	8.445e-06	9.41e-05	5.13	508.5	299.4	299.4	7.35073e-06	1.579e-05	1.47325e-05	3.6523e-05	6.46293e-05	2.55476e-05	2.54595e-05	7.29554e-05	33.18	29108.4	36574.1	49195.9	582981	585310	48902.8	311798
A0A0A0MQX1 [240-247]	High	[R].IVDYLLEK.[N]		0.000249994	4.28476e-05	1	1	1	2	A0A0A0MQX1		0	992.566	1	0.514168	1	1	1	32.99	50.63	86.92	95.99	73.87		0	240	High	4.6e-05	0.0002711	4.06	447.4	266.3	266.3	8.76996e-05	6.48437e-05	6.44345e-05	0.000187888	0.000771195	0.000133589	0.000132762	0.000250094	37.5	930350	499662	607580	64172.2	19994.3	59122.4	2988.7
A0A0A0MQX1 [358-376]	High	[R].SAELLGLDPTQLTDALTQR.[S]		1.25553e-08	4.90596e-07	1	1	1	1	A0A0A0MQX1		0	2042.08	0.646487	0.728407	1	1	1	77.06	35.76	108.55	41.03	29.66		0	358	High	8.445e-06	1.095e-09	8.75	563.9	494.8	494.8	1.76319e-09	2.49109e-10	0	0	1.55033e-08	2.61564e-09	0	0	62.14	601359	442351	53522.7	11673.9	23307.7	24516.6	9855.77
A0A0A0MQX1 [500-523]	High	[K].LGLLALINEESHFPQATDSTLLEK.[L]		6.30512e-16	4.90596e-07	1	1	1	1	A0A0A0MQX1		0	2639.39	0.00716378	0.00116531	1	1	1	28.28	46.94	45.35	14.13	40.98		0	500	High	8.445e-06	6.305e-16	14.48	756.8	678.7	678.7	3.34596e-15	5.58061e-16	0	0	2.94202e-14	4.86174e-15	0	0	61.38	1.22805e+06	841014	725080	17437.4	45040.3	27064.3	37386.2
A0A0A0MQX1 [548-558]	High	[K].HYAGEVQYDVR.[G]		0.000781627	8.14481e-05	1	1	1	1	A0A0A0MQX1		0	1336.63	1	0.814247	1	1	1	53.91	60.16	147.38	143.09	115.27		0	548	High	9.466e-05	0.0007056	3.4	322.6	215.3	215.3	0.000394093	0.000103054	0.000101667	0.0003037	0.00347443	0.000270698	0.000270695	0.000687493	19.41	14973.9	49738	32014.5	21550.4	95893.9	94162.6	1.00659e+06
A0A0A0MQX1 [54-86]	High	[K].VTAMHPTNEEGVDDMASLTELHGGSIMYNLFQR.[Y]		6.10419e-06	4.90596e-07	1	1	1	1	A0A0A0MQX1		0	3663.69											NoQuanValues	0	54	High	8.445e-06	1.441e-06	6.15	341.2	341.2	341.2	7.14174e-07	6.10557e-06	6.05602e-06	4.23209e-05	6.2795e-06	1.11184e-05	1.03648e-05	4.22887e-05
A0A0A0MQX1 [564-577]	High	[K].NRDTFRDDLLNLLR.[E]		0.00377997	0.000318465	1	1	1	1	A0A0A0MQX1		2	1760.94	0.712933	0.716422	1	1	1	25.25	85.19	79.99	42.18	68.63		0	564	High	0.0004622	0.007399	2.11	213.4	152.9	152.9	0.00767613	0.000298223	0.000297493	0.00102036	0.0661552	0.0025767	0.00257636	0.005369	53.32	255349	152975	200393	4019.97	30085.2	54097.9	37761.5
A0A0A0MQX1 [578-594]	High	[R].ESRFDFIYDLFEHVSSR.[N]		6.75122e-10	4.90596e-07	1	1	1	1	A0A0A0MQX1		1	2147.02	1	0.459151	1	1	1	61.85	37.54	14.79	111.43	86.92		0	578	High	8.445e-06	3.687e-11	9.33	541.7	541.4	541.4	4.71808e-10	4.88455e-11	0	0	4.14849e-09	4.91044e-10	0	0	61.57	202752	41519.6	187470	24590	55170.9	43699.8	33689.4
A0A0A0MQX1 [581-594]	High	[R].FDFIYDLFEHVSSR.[N]		9.17516e-13	4.90596e-07	1	1	1	3	A0A0A0MQX1		0	1774.84	0.334048	0.356945	1	1	1	22.61	82.63	77.85	24.09	91.57		0	581	High	8.445e-06	1.742e-14	11.43	621	590.9	590.9	3.6732e-12	5.5578e-13	0	0	3.22975e-11	4.74487e-12	0	0	62.45	191715	279374	193544	9667.85	21317.9	55495.7	50150.2
A0A0A0MQX1 [617-635]	High	[K].DSLHSLMATLSSSNPFFVR.[C]		1.44363e-09	4.90596e-07	1	1	1	3	A0A0A0MQX1		0	2109.04	0.992166	0.764205	1	1	1	8.47	82.17	59.85	103.73	38.34		0	617	High	8.445e-06	8.899e-11	9	493.3	492.1	492.1	9.98587e-10	1.23669e-10	0	0	8.78031e-09	1.30302e-09	0	0	63.57	242677	277396	285523	62870.5	61275.4	2164.05	45479.3
A0A0A0MQX1 [644-658]	High	[K].MPDQFDQAVVLNQLR.[Y]		8.36528e-08	4.90596e-07	1	1	1	2	A0A0A0MQX1		0	1773.9											NoQuanValues	0	644	High	8.445e-06	9.885e-09	7.69	547.9	475.2	475.2	2.03537e-08	2.48311e-09	0	0	1.78965e-07	1.77649e-08	0	0	52.13
A0A0A0MQX1 [703-711]	High	[R].NLALPEDVR.[G]		0.00126287	0.000220806	1	1	1	4	A0A0A0MQX1		0	1026.56	0.164724	0.0369752	1	1	1	29.67	55.73	24.84	67.95	62.56		0	703	High	0.0002615	0.001494	2.29	336.1	129.5	129.5	0.00509407	0.000248938	0.000248837	0.000865202	0.0439942	0.00166853	0.00166841	0.00322136	28.31	426358	789476	704322	65813.2	48245	17521.9	36803.3
A0A0A0MQX1 [714-732]	High	[K].CTSLLQLYDASNSEWQLGK.[T]	1xCarbamidomethyl [C1]	6.30512e-16	4.90596e-07	1	1	1	2	A0A0A0MQX1		0	2213.05											NoQuanValues	0	714	High	8.445e-06	6.305e-16	14.1	772	731.6	731.6	8.0175e-15	1.18892e-15	0	0	7.04958e-14	1.02538e-14	0	0
A0A0A0MQX1 [914-929]	High	[R].MKEQQELSLTEASLQK.[L]		5.63739e-09	4.90596e-07	1	1	1	3	A0A0A0MQX1		1	1862.95	0.188094	0.0153051	1	1	1	12.99	38.51	30.26	70.71	29.83		0	914	High	8.445e-06	4.319e-10	8.65	514	488.5	488.5	2.25932e-09	3.13145e-10	0	0	1.98656e-08	3.19636e-09	0	0	32.91	416075	364791	473363	110828	48074.7	91146.7	51476.8
A0A0A0MQX1 [914-929]	High	[R].MKEQQELSLTEASLQK.[L]	1xOxidation [M1]	0.0133725	0.00063995	1	1	1	1	A0A0A0MQX1		1	1878.95											NoQuanValues	0	914	High	0.001407	0.05023	0.64	31	31	31	0.229865	0.00506052	0.00506033	0.0176744	0.72858	0.0403363	0.0403361	0.0967609
A0A0A0MQX8 [249-275]	High	[K].AAQYQVNQAAAAQAAATAAAMTQSAVK.[S]		0.000217687	2.60771e-05	1	3	1	3	A0A0A0MQX8		0	2606.3	1	0.0367997	0.211998	1	1	9.69	15.21	47.25	58.49	95.87		0	249	High	2.254e-05	0.0001217	4.01	241.3	241.3	241.3	9.78975e-05	6.48437e-05	6.3589e-05	9.73489e-05	0.000483839	0.000124209	0.000122748	0.000202095	53.55	225463	247490	203791	115101	144019	109105	21210.9
A0A0A0MQX8 [279-299]	High	[K].RPLEATFDLGIPQAVLPPLPK.[R]		0.00168943	0.000255559	1	3	1	1	A0A0A0MQX8		0	2272.31											NoQuanValues	0	279	High	0.0003018	0.002231	1.87	116	116	116	0.0133793	0.000377038	0.000376899	0.00127871	0.065427	0.00256143	0.00256135	0.00530735
A0A0A0MR02 [108-120]	High	[K].LTFDTTFSPNTGK.[K]		2.04486e-07	4.90596e-07	1	2	1	3	A0A0A0MR02		0	1428.7	1	0.762505	1	1	1	7.7	25.46	82.47	84.5	90.65		0	108	High	8.445e-06	2.788e-08	7.5	448.6	384.5	384.5	3.17014e-08	3.61401e-09	0	0	2.78741e-07	2.34307e-08	0	0	40.26	875468	781622	758403	242132	325055	197198	45084.1
A0A0A0MR02 [108-121]	High	[K].LTFDTTFSPNTGKK.[S]		3.84644e-15	4.90596e-07	1	2	1	13	A0A0A0MR02		1	1556.8	1	0.0285798	0.0164823	1	1	33.25	76.11	32.8	92.01	35.7		0	108	High	8.445e-06	6.305e-16	13.22	718.7	629.8	629.8	6.06499e-14	9.40683e-15	0	0	5.33278e-13	8.33007e-14	0	0	32.58	36097.4	72839.2	63789.5	9071.72	54972	27105.9	2.41866e+06
A0A0A0MR02 [1-23]	High	[-].MATHGQTCARPMCIPPSYADLGK.[A]	2xCarbamidomethyl [C8; C13]; 1xMet-loss+Acetyl [M1]	0.000965128	0.000160382	1	2	1	3	A0A0A0MR02		0	2473.14											NoQuanValues	0	1	High	0.0001736	0.001029	2.08	375.9	5.6	0	0.0083231	0.000301792	0.000301146	0.00101131	0.0720202	0.00291233	0.00291161	0.00606103
A0A0A0MR02 [178-185]	High	[R].NNFAVGYR.[T]		0.000221491	2.60771e-05	1	2	1	9	A0A0A0MR02		0	940.464											NoQuanValues	0	178	High	2.254e-05	0.000128	5.76	436.6	294.6	294.6	1.7314e-06	1.13368e-05	1.11645e-05	3.99074e-05	1.52235e-05	2.04576e-05	1.90887e-05	3.98835e-05	24.99
A0A0A0MR02 [186-208]	High	[R].TGDFQLHTNVNDGTEFGGSIYQK.[V]		6.30512e-16	4.90596e-07	1	2	1	10	A0A0A0MR02		0	2528.17	1	0.421237	1	1	1	2.73	21.19	113.64	114.94	147.41		0	186	High	8.445e-06	6.305e-16	14.31	700.2	657.4	657.4	4.91491e-15	7.75775e-16	0	0	4.32155e-14	6.68807e-15	0	0	41.58	2.81213e+06	2.71917e+06	2.87055e+06	1.2413e+06	1.12759e+06	808483	92526.8
A0A0A0MR02 [209-229]	High	[K].VCEDLDTSVNLAWTSGTNCTR.[F]	2xCarbamidomethyl [C2; C19]	1.78162e-09	4.90596e-07	1	2	1	2	A0A0A0MR02		0	2399.06	0.556991	0.293285	1	1	1	11.23	70.52	59.86	49.67	42.48		0	209	High	8.445e-06	1.135e-10	8.83	406.3	406.3	406.3	1.4884e-09	1.94933e-10	0	0	1.30871e-08	2.05902e-09	0	0	47.7	224892	281706	260829	60415.7	7808.78	57078.3	57576.9
A0A0A0MR02 [2-10]	High	[M].ATHGQTCAR.[P]	1xAcetyl [N-Term]; 1xCarbamidomethyl [C7]	0.00155284	0.00024637	1	2	1	1	A0A0A0MR02	A0A0A0MR02 1xAcetyl [N-Term]	0	1043.47	1	1	1	1	1	4.17	69.26	79.39	147.85	60.88		0	2	High	0.0002943	0.001969	2.12	432.5	2.5	2.5	0.00756085	0.000298223	0.00029803	0.00102257	0.0651042	0.00254856	0.00254847	0.0052398	8.6	47624.7	50800.3	47046.1	39599.1	6250.21	44897.2	3879.87
A0A0A0MR02 [2-23]	High	[M].ATHGQTCARPMCIPPSYADLGK.[A]	1xAcetyl [N-Term]; 2xCarbamidomethyl [C7; C12]	0.00257968	0.000294955	1	2	1	1	A0A0A0MR02	A0A0A0MR02 1xAcetyl [N-Term]	0	2473.14											NoQuanValues	0	2	High	0.000382	0.004335	1.26	202	3.9	3.9	0.0552736	0.00137044	0.00137024	0.0041063	0.348142	0.0154366	0.0154363	0.0342119
A0A0A0MR02 [236-247]	High	[K].YQLDPTASISAK.[V]		0.000221491	2.60771e-05	1	2	1	9	A0A0A0MR02		0	1293.67	1	0.374312	0.166039	1	1	23.92	18.65	28.95	69.3	34.51		0	236	High	2.254e-05	0.0001472	5.1	529.2	155.6	155.6	7.92184e-06	1.579e-05	1.46341e-05	3.63531e-05	6.96503e-05	2.55476e-05	2.5297e-05	7.26243e-05	32.47	618007	785127	484733	432873	429917	305624	3.50641e+06
A0A0A0MR02 [248-267]	High	[K].VNNSSLIGVGYTQTLRPGVK.[L]		6.30512e-16	4.90596e-07	1	2	1	18	A0A0A0MR02		0	2103.16	0.471793	0.298065	1	1	1	9.19	37.17	45.99	50.28	60.42		0	248	High	8.445e-06	6.305e-16	14.35	740.5	692.7	692.7	4.45983e-15	6.9762e-16	0	0	3.92141e-14	6.07308e-15	0	0	38.69	7.97828e+06	6.83315e+06	8.10884e+06	1.56346e+06	2.36621e+06	1.13046e+06	7.63529e+06
A0A0A0MR02 [268-277]	High	[K].LTLSALVDGK.[S]		5.94213e-06	4.90596e-07	1	2	1	10	A0A0A0MR02		0	1016.6	1	0.440168	1	1	1	29.58	47.2	163.9	163.21	166.31		0	268	High	8.445e-06	1.399e-06	6.35	482.9	284.2	284.2	4.43835e-07	3.62486e-08	0	0	3.90251e-06	1.11184e-05	1.09094e-05	4.39252e-05	46.08	2.99436e+06	5.56067e+06	4.74618e+06	789355	1.49682e+06	634886	2.80357e+06
A0A0A0MR02 [32-39]	High	[K].GFGFGLVK.[L]		0.000226511	4.28476e-05	1	2	1	15	A0A0A0MR02		0	824.466	0.75013	0.650871	1	1	1	8.73	23.93	55.1	76.32	91.02		0	32	High	4.6e-05	0.0002347	4.53	382	332.6	332.6	2.93978e-05	3.96217e-05	3.94128e-05	0.000100553	0.000258514	0.000106818	0.000106268	0.000200817	42.43	4892540	5.21257e+06	4.37693e+06	881553	968200	595437	2.67962e+06
A0A0A0MR02 [32-43]	High	[K].GFGFGLVKLDVK.[T]		0.00197483	0.000272666	1	2	1	1	A0A0A0MR02		1	1279.74	1	1	1	1	1	55.18	37.15	90.34	164.58	46.33		0	32	High	0.0003262	0.002856	1.66	203.7	173.7	173.7	0.0218289	0.000594156	0.000594145	0.00185272	0.172229	0.00675978	0.0067595	0.0138263	54.38	64828.3	243126	189176	121475	270154	215860	18741.7
A0A0A0MR02 [46-64]	High	[K].SCSGVEFSTSGSSNTDTGK.[V]	1xCarbamidomethyl [C2]	1.13265e-09	4.90596e-07	1	2	1	4	A0A0A0MR02		0	1907.79	1	1	1	1	1	13.58	68.69	82.73	100.13	69.37		0	46	High	8.445e-06	6.722e-11	9.31	525.1	525.1	525.1	4.90495e-10	5.07779e-11	0	0	4.31279e-09	5.10932e-10	0	0	20.84	312151	371476	285780	40131.2	118146	39380.6	53793.2
A0A0A0MR02 [46-72]	High	[K].SCSGVEFSTSGSSNTDTGKVTGTLETK.[Y]	1xCarbamidomethyl [C2]	1.27907e-15	4.90596e-07	1	2	1	6	A0A0A0MR02		1	2737.25	1	1	1	1	1	30.66	70.04	109.92	122.64	157.23		0	46	High	8.445e-06	6.305e-16	13.19	691.7	691.7	691.7	6.41791e-14	9.86787e-15	0	0	5.6431e-13	8.61513e-14	0	0	31.56	1.19814e+06	1.4743e+06	774775	226051	98232.4	55623.9	794024
A0A0A0MR02 [73-85]	High	[K].YKWCEYGLTFTEK.[W]	1xCarbamidomethyl [C4]	4.23946e-07	4.90596e-07	1	2	1	8	A0A0A0MR02		1	1724.8	1	0.352499	1	1	1	11.69	47.8	97.04	159.16	124.28		0	73	High	8.445e-06	6.495e-08	7.51	555.5	518.9	518.9	3.11466e-08	3.56438e-09	0	0	2.73864e-07	2.32159e-08	0	0	43.91	1.8098e+06	1.65362e+06	2.08053e+06	252725	489556	207772	19944.9
A0A0A0MR02 [75-85]	High	[K].WCEYGLTFTEK.[W]	1xCarbamidomethyl [C2]	0.000221491	4.28476e-05	1	2	1	4	A0A0A0MR02		0	1433.64	0.837478	0.465077	1	1	1	15.72	99.62	131.9	161.72	43.62		0	75	High	4.19e-05	0.0002132	4.42	508.9	234	234	3.80311e-05	4.3101e-05	4.28682e-05	9.89511e-05	0.000334461	0.000111623	0.000111428	0.000230483	45.18	1377504	1.01226e+06	1.14228e+06	119417	2284.41	54967.1	41957.5
A0A0A0MR02 [86-107]	High	[K].WNTDNTLGTEIAIEDQICQGLK.[L]	1xCarbamidomethyl [C18]	6.30512e-16	4.90596e-07	1	2	1	6	A0A0A0MR02		0	2519.21	0.855989	0.0629593	1	1	1	14.42	54.24	148.62	77.44	107.73		0	86	High	8.445e-06	6.305e-16	13.82	729.2	707.7	707.7	1.53022e-14	2.35052e-15	0	0	1.34548e-13	2.04597e-14	0	0	60.63	2.01993e+06	2.69967e+06	2.46622e+06	162090	330594	121210	29287.6
A0A0A0MR85 [169-187]	High	[R].IFEPNCLDAFPNLKDFISR.[F]	1xCarbamidomethyl [C6]	1.15867e-14	4.90596e-07	1	1	1	1	A0A0A0MR85		1	2296.14	0.985959	0.063939	1	1	1	24.4	59.45	47.69	103.8	151.17		0	169	High	8.445e-06	6.305e-16	12.71	660.6	641.1	641.1	1.95311e-13	3.14933e-14	0	0	1.71731e-12	2.7579e-13	0	0	60.39	445501	286217	314107	21439.6	22319.5	56169.2	25811.5
A0A0A0MR85 [2-11]	High	[M].SMTLGYWDIR.[G]	1xAcetyl [N-Term]	0.000371865	5.74315e-05	1	1	1	3	A0A0A0MR85	A0A0A0MR85 1xAcetyl [N-Term]	0	1283.61	0.111416	0.0742296	1	1	1	7.6	21.33	84.17	62.17	23.71		0	2	High	6.37e-05	0.0004186	3.89	512.5	3.5	3.5	0.000128623	6.6034e-05	6.5569e-05	0.00017941	0.00113245	0.000158956	0.00015866	0.000298	60.79	333498	353330	387275	20644.7	28613.9	19682.4	187020
A0A0A0MR85 [51-69]	High	[K].FKLGLDFPNLPYLIDGAHK.[I]		6.30512e-16	4.90596e-07	1	1	1	4	A0A0A0MR85		1	2158.17	0.666354	0.246909	1	1	1	26.24	54.47	126.46	33.1	143.42		0	51	High	8.445e-06	6.305e-16	14.71	772.8	684.2	684.2	1.95311e-15	3.26783e-16	0	0	1.71731e-14	2.92545e-15	0	0	60.23	828964	581909	508550	37739.3	63374.4	19715.9	196615
A0A0A0MR85 [53-69]	High	[K].LGLDFPNLPYLIDGAHK.[I]		6.30512e-16	4.90596e-07	1	1	1	4	A0A0A0MR85		0	1883.01	0.19966	0.552686	1	1	1	8.04	40.67	62.29	66.28	77.04		0	53	High	8.445e-06	6.305e-16	14.92	782.3	696.3	696.3	1.19188e-15	2.09356e-16	0	0	1.04799e-14	1.89073e-15	0	0	60.41	571112	605634	515682	32942.3	54609.5	25122.4	503942
A0A0A0MR85 [70-82]	High	[K].ITQSNAILCYIAR.[K]	1xCarbamidomethyl [C9]	3.78295e-06	4.90596e-07	1	1	1	1	A0A0A0MR85		0	1522.8	0.493572	0.336492	1	1	1	16.48	86.85	81.92	99.19	69.29		0	70	High	8.445e-06	8.258e-07	6.26	364.7	364.7	364.7	5.46942e-07	4.50562e-08	0	0	4.80909e-06	1.11184e-05	1.0653e-05	4.31667e-05	48.13	646581	507679	478758	30626.8	47425.2	1750.17	202498
A0A0A0MRC4 [164-179]	High	[R].HLSIAQEQGDKVGEAR.[A]		6.30512e-16	4.90596e-07	1	1	1	2	A0A0A0MRC4		1	1737.89	1	0.769219	1	1	1	52.44	36.03	80.2	115	9.96		0	164	High	8.445e-06	6.305e-16	15.95	861.5	661.4	661.4	1.12469e-16	1.87782e-17	0	0	9.88912e-16	1.66443e-16	0	0	17.14	367657	113114	378527	42974	47836	80871.6	60757.6
A0A0A0MRJ3 [1223-1245]	High	[K].SSTSSSVGTDVTEGPAHPAPHTR.[L]		1.01612e-09	4.90596e-07	1	6	1	6	A0A0A0MRJ3		0	2278.07	1	1	1	1	1	60.06	44.94	77.13	85.01	143.94		0	1223	High	8.445e-06	5.924e-11	9.09	436.5	436.5	436.5	8.19609e-10	9.57952e-11	0	0	7.2066e-09	1.0076e-09	0	0	18.71	607858	133960	552743	168635	267324	424092	44298.7
A0A0A0MRJ3 [1450-1462]	Medium	[R].VLDAEPPEMPPCR.[R]	1xCarbamidomethyl [C12]	0.127046	0.00218901	1	6	1	1	A0A0A0MRJ3		0	1510.7	1	1	1	1	1	55.27	61.59	127.13	83.46	41.43		0	1450	High	0.00884	1	0.45	43.8	10.8	10.8	0.35107	0.00912899	0.00912897	0.0346353	0.829273	0.0540356	0.054035	0.133049	34.59	16664	63285.1	53058.9	42793.9	22990	11445.5	16234.1
A0A0A0MRJ3 [172-186]	High	[K].TPLAPLAPNLGKPSR.[I]		0.000982585	0.000186303	1	6	1	2	A0A0A0MRJ3		0	1531.9	1	1	1	1	1	25.47	34.29	166.6	139.28	151.65		0	172	High	0.0002114	0.001068	1.82	122.2	122.2	122.2	0.0152142	0.000435747	0.000435379	0.00143162	0.126452	0.00494844	0.00494823	0.0101418	28.27	145647	175890	238908	111737	206245	230311	623287
A0A0A0MRJ3 [201-220]	High	[K].APEAAVSEDGKSDDELLSSK.[A]		5.58867e-07	4.90596e-07	1	6	1	6	A0A0A0MRJ3		1	2047.97	0.520438	0.157606	1	1	1	102.11	25.43	55.74	101.39	65.33		0	201	High	8.445e-06	8.948e-08	6.84	369.7	369.7	369.7	1.44235e-07	1.2648e-08	0	0	1.26822e-06	9.60225e-08	0	0	27.09	14400.3	45940.1	3919.93	203698	322810	336964	979095
A0A0A0MRJ3 [294-315]	High	[R].GSQVTHSSLEMTCYDSDDANPR.[S]	1xCarbamidomethyl [C13]	0.000965128	0.000134317	1	6	1	2	A0A0A0MRJ3		0	2470.02	1	1	1	1	1	61.45	18.83	96.02	160.07	92.86		0	294	High	0.0001388	0.0009681	2.23	150	150	150	0.00587035	0.000282177	0.000282082	0.00101656	0.0506384	0.00193858	0.00193846	0.004138	27.48	36881.6	93960.8	34105.8	140246	157714	201080	61212
A0A0A0MRJ3 [338-351]	High	[R].LQAGDAPSVGGSCR.[S]	1xCarbamidomethyl [C13]	0.000221491	4.28476e-05	1	6	1	5	A0A0A0MRJ3		0	1374.64	1	0.0192231	0.0164428	1	1	79.6	66.83	31.91	32.83	13.01		0	338	High	2.978e-05	0.0001903	4.64	248.8	241	241	2.31029e-05	2.70852e-05	2.68629e-05	0.000102445	0.000203132	9.48354e-05	9.33395e-05	0.00017055	18.72	6052.91	25606.3	48598	9181.83	22993.7	6906.73	441108
A0A0A0MRJ3 [647-658]	High	[K].SSGIPVKPVNGR.[K]		0.000967117	0.000182582	1	6	1	1	A0A0A0MRJ3		0	1210.69	1	1	1	1	1	66.17	72.18	124.27	88.81	71.67		0	647	High	0.0002048	0.001048	2.27	263.2	179.2	179.2	0.00537673	0.000271483	0.000271458	0.000948467	0.0464682	0.00177333	0.00177276	0.00379566	19.47	55806.7	332726	318993	46259.1	30171.5	118063	104143
A0A0A0MRJ3 [758-769]	High	[K].AVALDSDNISLK.[S]		0.0048544	0.000351188	1	6	1	1	A0A0A0MRJ3		0	1245.67	1	1	1	1	1	22.97	14.13	103.98	128.78	42.56		0	758	High	0.0005486	0.01053	1.72	242	121.1	121.1	0.0191683	0.000535825	0.000533904	0.001663	0.154382	0.00590797	0.00590783	0.0119897	34.96	140496	217739	162126	211215	264605	278498	79998.5
A0A0A0MRM8 [1009-1015]	High	[R].DRELALR.[I]		0.00426435	0.000331731	1	1	1	6	A0A0A0MRM8		1	872.495	1	1	1	1	1	46.73	86.75	86.87	108.77	83.74		0	1009	High	0.0004968	0.008754	1.84	450.2	24.3	24.3	0.014428	0.000400596	0.000400513	0.00103056	0.120735	0.00480206	0.00480183	0.0047381	16.72	50933.1	18667.5	51988.8	11566.5	640589	831477	16977.6
A0A0A0MRM8 [1016-1035]	High	[R].IAQSEAELISDEAQADLALR.[R]		6.30512e-16	4.90596e-07	1	1	1	12	A0A0A0MRM8		0	2143.09	1	1	1	1	1	5.9	13.64	98.73	84.83	89.32		0	1016	High	8.445e-06	6.305e-16	15.35	772.9	739	739	4.45983e-16	6.99723e-17	0	0	3.92141e-15	6.21051e-16	0	0	55.04	1.21642e+06	1.25063e+06	1.1151e+06	762159	904743	694432	1.82955e+06
A0A0A0MRM8 [1016-1036]	High	[R].IAQSEAELISDEAQADLALRR.[G]		2.17012e-10	4.90596e-07	1	1	1	3	A0A0A0MRM8		1	2299.19	1	0.328474	0.353887	1	1	25.71	67.43	85.97	109.31	90.98		0	1016	High	8.445e-06	9.882e-12	9.1	551.2	551.2	551.2	7.93285e-10	9.27639e-11	0	0	6.97514e-09	9.73837e-10	0	0	49.33	1.54596e+07	2.52754e+07	2.52241e+07	1.49126e+07	5.07144e+07	8.05166e+07	24214.7
A0A0A0MRM8 [1036-1044]	High	[R].RGPAVLATK.[A]		0.000232288	4.28476e-05	1	1	1	6	A0A0A0MRM8		1	912.563											NoQuanValues	0	1036	High	4.6e-05	0.000245	4.72	440.5	189.2	189.2	1.89902e-05	1.83222e-05	1.82298e-05	3.4915e-05	0.00016695	7.29886e-05	7.14053e-05	0.000139533	14.57
A0A0A0MRM8 [106-113]	High	[K].IYSSEAIK.[S]		0.000965128	0.00015247	1	1	1	6	A0A0A0MRM8		0	910.488	1	1	1	1	1	50.92	63.34	86.56	97.34	129.28		0	106	High	0.0001686	0.001026	2.45	368.1	129.5	129.5	0.0035551	0.00022235	0.000221633	0.000853585	0.0307686	0.00119631	0.00119533	0.00280098	17.28	3460592	1.10166e+06	2.39885e+06	2.71421e+06	722607	1.37318e+06	84236.4
A0A0A0MRM8 [1064-1079]	High	[R].DTINTSCDIELLAACR.[E]	2xCarbamidomethyl [C7; C15]	1.22874e-09	4.90596e-07	1	1	1	4	A0A0A0MRM8		0	1851.86	1	1	1	1	1	30.6	34.43	109.67	76.05	119.09		0	1064	High	8.445e-06	7.388e-11	8.8	482	474.3	474.3	1.59374e-09	2.19996e-10	0	0	1.40133e-08	2.32421e-09	0	0	45.71	362220	264073	195441	136832	271545	272980	1.56661e+06
A0A0A0MRM8 [1064-1084]	High	[R].DTINTSCDIELLAACREEFHR.[R]	2xCarbamidomethyl [C7; C15]	9.32508e-15	4.90596e-07	1	1	1	8	A0A0A0MRM8		1	2550.17	1	1	1	1	1	37.22	65.48	101.57	164.07	78.6		0	1064	High	8.445e-06	6.305e-16	13.07	660	660	660	8.44578e-14	1.21237e-14	0	0	7.42615e-13	1.0532e-13	0	0	45.85	841380	396712	849051	231237	454012	916716	1.19697e+06
A0A0A0MRM8 [1110-1126]	High	[K].SVTDYAQQNPAAQIPAR.[Q]		6.30512e-16	4.90596e-07	1	1	1	22	A0A0A0MRM8		0	1829.91	0.413705	0.0828149	1	1	1	3.62	4.22	42.03	27.97	24.53		0	1110	High	8.445e-06	6.305e-16	14.93	762.2	762.2	762.2	1.18288e-15	1.97363e-16	0	0	1.04007e-14	1.72544e-15	0	0	33.27	1.3915e+06	1.29493e+06	1.35589e+06	2.88092e+06	3.09845e+06	3.10558e+06	4.70232e+06
A0A0A0MRM8 [1138-1156]	High	[R].FFRIPFIRPADQYKDPQSK.[K]		0.00129311	0.000220806	1	1	1	7	A0A0A0MRM8		2	2353.25	1	1	1	1	1	32.2	31.94	71.69	86.52	111.65		0	1138	High	0.0002615	0.001541	1.79	151.9	151.9	151.9	0.0160851	0.000470195	0.00047018	0.0012617	0.132664	0.00508153	0.00508148	0.00861463	46.58	259761	437782	259804	123489	235804	226783	95906
A0A0A0MRM8 [1141-1156]	High	[R].IPFIRPADQYKDPQSK.[K]		0.000221491	2.60771e-05	1	1	1	22	A0A0A0MRM8		1	1903.01	1	1	1	1	1	6.68	14.62	29.52	27.87	40.07		0	1141	High	2.254e-05	0.0001482	4.62	416.7	313.4	313.4	2.4235e-05	3.12707e-05	3.11914e-05	0.000102041	0.000213092	9.48354e-05	9.28361e-05	0.000169843	28.17	2.99572e+06	2.64254e+06	2.71772e+06	2.80917e+06	2.22352e+06	2.1798e+06	2.19757e+06
A0A0A0MRM8 [119-133]	High	[K].SLGTRPPHVFAIADK.[A]		8.66338e-10	4.90596e-07	1	1	1	17	A0A0A0MRM8		0	1608.89	1	1	1	1	1	17.79	3.19	40.41	41.26	50.31		0	119	High	8.445e-06	4.925e-11	9.26	562.7	408.1	408.1	5.4339e-10	5.69981e-11	0	0	4.77788e-09	5.64747e-10	0	0	33.38	3.26215e+06	2.46197e+06	2.39797e+06	2.66112e+06	2.53202e+06	2.50909e+06	2.28136e+06
A0A0A0MRM8 [1208-1215]	High	[K].RGAEILPR.[Q]		0.00169105	0.000255559	1	1	1	3	A0A0A0MRM8		1	911.542	1	1	0.773624	1	1	22.08	81.61	88.08	148.7	81.53		0	1208	High	0.0003018	0.002236	2.02	368	69.5	69.5	0.0095844	0.000308756	0.000307473	0.00107229	0.0825518	0.00330599	0.00330589	0.00676362	18.09	37048.3	57392.6	54188.4	2558.75	13245.3	24467	11686.7
A0A0A0MRM8 [1216-1223]	High	[R].QFEEIWER.[C]		0.000221491	2.60771e-05	1	1	1	7	A0A0A0MRM8		0	1136.54	1	0.461355	1	1	1	109.74	37.16	53.67	59.74	56.5		0	1216	High	2.254e-05	0.0001331	4.98	495.2	315.9	315.9	1.05797e-05	1.579e-05	1.43007e-05	3.57436e-05	9.30167e-05	2.55476e-05	2.47717e-05	7.14311e-05	38.62	32474.4	692449	209118	704465	1.49133e+06	1.0078e+06	555974
A0A0A0MRM8 [1224-1237]	High	[R].CGGIQYLQNAIESR.[Q]	1xCarbamidomethyl [C1]	1.62566e-09	4.90596e-07	1	1	1	3	A0A0A0MRM8		0	1608.78	0.176447	1	0.37556	1	1	79.12	28.05	49.11	138.22	93.35		0	1224	High	8.445e-06	1.022e-10	9.11	551.5	502.4	502.4	7.73657e-10	8.75151e-11	0	0	6.80256e-09	9.08017e-10	0	0	46.31	43635.1	3233.54	51969.6	1.1852e+06	1.63283e+06	2.10592e+06	124750
A0A0A0MRM8 [1238-1253]	High	[R].QARPTYATAMLQSLLK.[-]		6.30512e-16	4.90596e-07	1	1	1	14	A0A0A0MRM8		0	1791.98	1	0.816406	1	1	1	10.44	10.44	52.92	70.1	56.87		0	1238	High	8.445e-06	6.305e-16	15.72	840.8	696.3	696.3	1.88786e-16	3.00596e-17	0	0	1.65995e-15	2.64766e-16	0	0	53.51	2.78079e+06	2.49278e+06	3.07373e+06	1.5802e+06	1.8671e+06	1.55323e+06	2.69582e+06
A0A0A0MRM8 [1238-1253]	High	[R].QARPTYATAMLQSLLK.[-]	1xOxidation [M10]	0.00105085	0.000186303	1	1	1	1	A0A0A0MRM8		0	1807.97	1	1	1	1	1	129.75	81.13	165.25	133.09	156.59		0	1238	High	0.0002186	0.001165	1.97	167.8	167.8	167.8	0.0107189	0.000328836	0.000327942	0.0011569	0.0919723	0.00370405	0.0037028	0.00773668	36.68	26795.2	155839	5478.92	58753.4	33339.2	163934	747845
A0A0A0MRM8 [1-37]	High	[-].MEDGKPVWAPHPTDGFQMGNIVDIGPDSLTIEPLNQK.[G]	1xAcetyl [K5]; 1xAcetyl [N-Term]; 1xOxidation [M1]	0.000965128	0.000134317	1	1	1	1	A0A0A0MRM8	A0A0A0MRM8 1xAcetyl [K5]; 1xAcetyl [N-Term]	0	4146.98											NoQuanValues	1	1	High	0.0001434	0.001006	2.29	152	152	6.4	0.00514919	0.000251761	0.000251561	0.000878756	0.0444775	0.0016974	0.00169717	0.00373759
A0A0A0MRM8 [1-37]	High	[-].MEDGKPVWAPHPTDGFQMGNIVDIGPDSLTIEPLNQK.[G]	1xAcetyl [N-Term]	0.000929021	8.14481e-05	1	1	1	2	A0A0A0MRM8	A0A0A0MRM8 1xAcetyl [N-Term]	0	4088.97											NoQuanValues	0	1	High	9.977e-05	0.0008274	2.77	87.5	87.5	20	0.00169594	0.000174581	0.000173837	0.000581949	0.0147698	0.000493538	0.000493213	0.00132079
A0A0A0MRM8 [143-157]	High	[K].MSQSIIVSGESGAGK.[T]		1.19323e-08	4.90596e-07	1	1	1	2	A0A0A0MRM8		0	1450.72											NoQuanValues	0	143	High	8.445e-06	1.031e-09	8.42	499.6	432.6	432.6	3.77423e-09	5.50172e-10	0	0	3.31858e-08	5.37757e-09	0	0
A0A0A0MRM8 [143-162]	High	[K].MSQSIIVSGESGAGKTENTK.[F]		4.38776e-10	4.90596e-07	1	1	1	5	A0A0A0MRM8		1	2024	1	0.195888	1	1	1	33.35	158.76	56.56	19.89	28.81		0	143	High	8.445e-06	2.237e-11	8.96	522.6	436.3	436.3	1.09098e-09	1.37033e-10	0	0	9.5927e-09	1.45368e-09	0	0	23.59	28975.6	58235.5	52831.6	59038.4	1.43688e+06	25742.1	1.901e+06
A0A0A0MRM8 [143-162]	High	[K].MSQSIIVSGESGAGKTENTK.[F]	1xOxidation [M1]	1.34955e-10	4.90596e-07	1	1	1	1	A0A0A0MRM8		1	2039.99	1	1	1	1	1	82.09	18.45	166.15	165.24	169.21		0	143	High	8.445e-06	5.695e-12	9.63	544.1	528.2	528.2	2.3578e-10	2.15873e-11	0	0	2.07315e-09	1.94405e-10	0	0	19.06	300514	261869	11332.5	265161	244935	183285	27109.3
A0A0A0MRM8 [167-181]	High	[R].YLTESYGTGQDIDDR.[I]		6.36021e-13	4.90596e-07	1	1	1	10	A0A0A0MRM8		0	1732.77	1	1	1	1	1	41.02	4.36	144.68	123.54	121.36		0	167	High	8.445e-06	1.139e-14	11.57	601.7	410	410	2.70175e-12	3.62825e-13	0	0	2.37558e-11	3.11248e-12	0	0	29.37	567961	1.23773e+06	739203	1.17737e+06	1.2468e+06	1.14529e+06	1.76809e+06
A0A0A0MRM8 [167-196]	High	[R].YLTESYGTGQDIDDRIVEANPLLEAFGNAK.[T]		6.30512e-16	4.90596e-07	1	1	1	9	A0A0A0MRM8		1	3299.61	1	1	1	1	1	8.39	24.06	155.5	168.73	139.3		0	167	High	8.445e-06	6.305e-16	13.75	699.3	699.3	699.3	1.78702e-14	2.88361e-15	0	0	1.57127e-13	2.50341e-14	0	0	60.58	1.93112e+06	2.26587e+06	2.20898e+06	868795	1.16536e+06	731316	44747
A0A0A0MRM8 [182-196]	High	[R].IVEANPLLEAFGNAK.[T]		1.61572e-14	4.90596e-07	1	1	1	11	A0A0A0MRM8		0	1585.86	1	0.587203	0.8801	1	1	39.68	43.47	69.38	95.42	80.22		0	182	High	8.445e-06	6.305e-16	12.78	681.2	478.4	478.4	1.64602e-13	2.44485e-14	0	0	1.4473e-12	2.08657e-13	0	0	54.93	57810.2	28127.9	33556	26917	28303	55330.7	146958
A0A0A0MRM8 [209-217]	High	[K].FVEIHFNEK.[S]		3.5458e-08	4.90596e-07	1	1	1	4	A0A0A0MRM8		0	1162.59	1	1	1	1	1	74.77	36.11	73.73	48.95	156.6		0	209	High	8.445e-06	3.65e-09	8.58	620.7	295.4	295.4	2.63752e-09	3.7216e-10	0	0	2.3191e-08	3.76552e-09	0	0	30.53	68257.2	6693.03	71207.9	32610.4	26600.7	52251.7	15497.1
A0A0A0MRM8 [218-232]	High	[K].SSVVGGFVSHYLLEK.[S]		7.4727e-16	4.90596e-07	1	1	1	25	A0A0A0MRM8		0	1621.86	1	1	1	1	1	10.3	22.3	39.96	10.85	67.98		0	218	High	8.445e-06	6.305e-16	13.78	708.3	594.7	594.7	1.64602e-14	2.53441e-15	0	0	1.4473e-13	2.22941e-14	0	0	53.03	2.48044e+06	2.44311e+06	2.92732e+06	1.45863e+06	2.24028e+06	1.6946e+06	1.35578e+06
A0A0A0MRM8 [233-243]	High	[K].SRICVQGKEER.[N]	1xCarbamidomethyl [C4]	6.17647e-06	4.90596e-07	1	1	1	2	A0A0A0MRM8		2	1361.7	1	0.427145	1	1	1	150.45	74.3	136.56	131.11	140.72		0	233	High	8.445e-06	1.463e-06	6.62	516.6	391.1	391.1	2.401e-07	1.99408e-08	0	0	2.11114e-06	1.70324e-07	0	0	10.85	3275.55	58253.8	2319.63	18479.6	20813.4	63842.9	50568.4
A0A0A0MRM8 [244-250]	High	[R].NYHIFYR.[L]		0.000966435	0.000182582	1	1	1	3	A0A0A0MRM8		0	1012.5	1	0.309434	0.271813	1	1	62.96	35.53	70.84	118.96	87.92		0	244	High	0.0002048	0.001047	2.59	375.2	233.6	233.6	0.00258072	0.000199018	0.000197732	0.000726367	0.0223572	0.000743727	0.00074278	0.00186403	26.97	37071.4	53006.6	120235	38459.4	22752.9	48546.4	121826
A0A0A0MRM8 [251-260]	High	[R].LCAGASEDIR.[E]	1xCarbamidomethyl [C2]	0.00153066	0.00024637	1	1	1	1	A0A0A0MRM8		0	1091.51	0.617384	1	0.490438	1	1	20.32	25.34	78.72	75.51	141.05		0	251	High	0.00029	0.001929	2.16	358.2	128.6	128.6	0.00698259	0.000295357	0.000294841	0.00103428	0.0598052	0.00218526	0.00218525	0.00444625	18.44	34151.2	48239.5	34845.2	1.58464e+06	1.30157e+06	939934	18332
A0A0A0MRM8 [251-262]	High	[R].LCAGASEDIREK.[L]	1xCarbamidomethyl [C2]	0.000221491	2.60771e-05	1	1	1	9	A0A0A0MRM8		1	1348.65	1	0.282113	0.325947	1	1	78.16	95.12	56.26	85.98	76.32		0	251	High	2.254e-05	0.0001774	4.38	409.5	197.8	197.8	4.13639e-05	4.3101e-05	4.25682e-05	9.83703e-05	0.000363777	0.000111623	0.00011066	0.00022911	15.68	684905	190170	205079	257831	59272.9	676257	1.78682e+06
A0A0A0MRM8 [263-272]	High	[K].LHLSSPDNFR.[Y]		0.00108932	0.000191293	1	1	1	1	A0A0A0MRM8		0	1185.6	1	0.00594282	0.0252913	1	1	16.14	14.13	70.85	36.3	37.28		0	263	High	0.0002217	0.001223	2.5	448.1	146.3	146.3	0.00313173	0.000213195	0.000212214	0.000812781	0.0271064	0.00100479	0.00100461	0.00248082	25.67	716154	640050	516567	456216	345590	431782	6606.52
A0A0A0MRM8 [281-289]	High	[R].YFANKETDK.[Q]		0.00126711	0.000220806	1	1	1	1	A0A0A0MRM8		1	1115.54											NoQuanValues	0	281	High	0.0002615	0.001502	2.13	284.3	243.8	243.8	0.00743258	0.000296274	0.000295647	0.00102508	0.0639328	0.00247971	0.00247944	0.00511267
A0A0A0MRM8 [281-295]	High	[R].YFANKETDKQILQNR.[K]		6.30512e-16	4.90596e-07	1	1	1	8	A0A0A0MRM8		2	1867.97	1	1	1	1	1	23.72	17.1	114.89	84.51	122.52		0	281	High	8.445e-06	6.305e-16	15.91	863.9	732.1	732.1	1.22236e-16	2.10232e-17	0	0	1.07479e-15	1.94944e-16	0	0	21.11	2.49631e+06	1.59632e+06	1.82446e+06	1.83812e+06	1.47415e+06	2.08598e+06	45639.2
A0A0A0MRM8 [286-295]	High	[K].ETDKQILQNR.[K]		0.000686886	6.98196e-05	1	1	1	6	A0A0A0MRM8		1	1244.66	1	0.166529	0.532577	1	1	47.1	37.96	62.19	92.28	43.56		0	286	High	8.424e-05	0.0006388	3.97	622.4	42.9	42.9	0.000107962	6.48437e-05	6.28444e-05	0.000182732	0.000950056	0.000155715	0.000155488	0.000273398	13.4	4352190	1.81927e+06	2.34401e+06	1.81849e+06	1.48432e+06	3.00266e+06	376047
A0A0A0MRM8 [296-302]	High	[R].KSPEYLK.[A]		0.00268364	0.000294955	1	1	1	5	A0A0A0MRM8		1	864.483	1	0.474882	1	1	1	47.56	43.46	94.58	110.28	121.08		0	296	High	0.0003904	0.004592	1.98	376.2	74.2	74.2	0.0103537	0.000328836	0.000328625	0.00107512	0.0889618	0.00358639	0.0035863	0.00664506	11.84	7931.62	21807.3	14111.1	69959.7	111482	46312.8	288006
A0A0A0MRM8 [303-319]	High	[K].AGSMKDPLLDDHGDFIR.[M]	1xOxidation [M4]	1.51385e-09	4.90596e-07	1	1	1	4	A0A0A0MRM8		1	1902.9	1	1	1	1	1	95.96	39.96	71.07	116.2	83.91		0	303	High	8.445e-06	9.395e-11	8.67	466.7	466.7	466.7	2.15475e-09	3.01456e-10	0	0	1.89461e-08	3.11695e-09	0	0	28.51	712200	186857	117544	364003	160226	244537	740963
A0A0A0MRM8 [303-319]	High	[K].AGSMKDPLLDDHGDFIR.[M]		6.30512e-16	4.90596e-07	1	1	1	22	A0A0A0MRM8		1	1886.91	1	1	1	1	1	12.23	24.95	70.66	62.55	34.83		0	303	High	8.445e-06	6.305e-16	13.21	712.4	632	632	6.14423e-14	9.56562e-15	0	0	5.40246e-13	8.43959e-14	0	0	39.12	3.202e+06	2.50473e+06	2.8465e+06	2.8946e+06	3.20178e+06	1.92397e+06	3.32015e+06
A0A0A0MRM8 [308-319]	High	[K].DPLLDDHGDFIR.[M]		0.00136238	0.000243677	1	1	1	1	A0A0A0MRM8		0	1412.68	1	0.804108	0.487077	1	1	12.39	31.13	128.98	34.17	54.59		0	308	High	0.000284	0.001647	1.67	168.1	162.9	162.9	0.0213724	0.000578881	0.000578811	0.00178795	0.16923	0.00657852	0.00657784	0.0134936	33.96	80939.1	67540.2	64380.7	29426.2	51420.5	32969	627770
A0A0A0MRM8 [326-339]	High	[K].KIGLDDEEKLDLFR.[V]		6.30512e-16	4.90596e-07	1	1	1	10	A0A0A0MRM8		2	1690.9	1	1	1	1	1	14.81	18.46	132.95	158.66	109.37		0	326	High	8.445e-06	6.305e-16	14.72	835.5	620.7	620.7	1.90797e-15	3.14064e-16	0	0	1.67763e-14	2.79163e-15	0	0	41.7	555838	614786	455966	454750	621600	652432	65486.7
A0A0A0MRM8 [327-339]	High	[K].IGLDDEEKLDLFR.[V]		2.46271e-12	4.90596e-07	1	1	1	8	A0A0A0MRM8		1	1562.81	1	1	1	1	1	16.73	37.79	65.48	169.15	88.76		0	327	High	8.445e-06	5.473e-14	10.63	630.3	478.7	478.7	2.3582e-11	2.61395e-12	0	0	2.0735e-10	2.02796e-11	0	0	42.86	2.1588e+06	1.59945e+06	1.67697e+06	794361	1.65807e+06	1.76018e+06	3.20511e+06
A0A0A0MRM8 [340-365]	High	[R].VVAGVLHLGNIDFEEAGSTSGGCNLK.[N]	1xCarbamidomethyl [C23]	6.30512e-16	4.90596e-07	1	1	1	3	A0A0A0MRM8		0	2644.3	1	0.0255701	0.378148	1	1	30.23	88.94	46.55	8.36	61.73		0	340	High	8.445e-06	6.305e-16	15.56	759.1	759.1	759.1	2.74697e-16	4.42167e-17	0	0	2.41534e-15	3.84953e-16	0	0	50.43	1.79758e+06	3.15763e+06	2.11158e+06	941146	45111.8	1.51926e+06	30201.9
A0A0A0MRM8 [368-387]	High	[K].SAQSLEYCAELLGLDQDDLR.[V]	1xCarbamidomethyl [C8]	6.30512e-16	4.90596e-07	1	1	1	11	A0A0A0MRM8		0	2296.08	1	0.613402	1	1	1	14.41	28.93	125.64	98.45	153.96		0	368	High	8.445e-06	6.305e-16	17.35	858.3	771.5	771.5	4.45983e-18	6.54948e-19	0	0	3.92141e-17	5.58801e-18	0	0	57.24	2.15953e+06	2.42257e+06	1.81061e+06	1.29325e+06	2.10131e+06	1.33209e+06	1.1739e+06
A0A0A0MRM8 [394-403]	High	[R].VMLTTAGGTK.[G]		0.000965128	0.000134317	1	1	1	1	A0A0A0MRM8		0	978.529	1	0.432744	0.966476	1	1	72.61	65.74	29.3	74.08	124.97		0	394	High	0.0001388	0.0009698	2.48	308.5	146.2	146.2	0.00334133	0.000217052	0.00021703	0.000858933	0.0289102	0.00110176	0.00110144	0.00269325	17.35	4.1628e+06	673666	2.37207e+06	2.44482e+06	580425	1.27473e+06	347369
A0A0A0MRM8 [404-420]	High	[K].GTVIKVPLKVEQANNAR.[D]		6.30512e-16	4.90596e-07	1	1	1	21	A0A0A0MRM8		2	1837.07	1	1	1	1	1	44.95	10.17	22.64	68.56	54.48		0	404	High	8.445e-06	6.305e-16	18.12	964.1	790	790	7.65893e-19	1.23726e-19	0	0	6.73429e-18	1.10547e-18	0	0	26.89	4.64378e+06	1.88524e+06	2.82864e+06	2.46117e+06	2.00871e+06	2.2119e+06	1.47329e+06
A0A0A0MRM8 [409-420]	High	[K].VPLKVEQANNAR.[D]		7.13238e-08	4.90596e-07	1	1	1	4	A0A0A0MRM8		1	1338.75	1	1	1	1	1	50.17	33.63	169.16	162.86	170.64		0	409	High	8.445e-06	8.204e-09	7.59	429.7	388.8	388.8	2.57168e-08	3.03184e-09	0	0	2.26121e-07	2.04592e-08	0	0	14.53	1.20032e+06	1.49653e+06	468289	503769	544628	900986	14321.3
A0A0A0MRM8 [426-438]	High	[K].TVYSHLFDHVVNR.[V]		2.54146e-14	4.90596e-07	1	1	1	11	A0A0A0MRM8		0	1586.81	1	0.875402	1	1	1	11.93	26.27	60.04	72.42	51.59		0	426	High	8.445e-06	6.305e-16	13	729.5	577.8	577.8	1.00751e-13	1.48183e-14	0	0	8.85879e-13	1.2324e-13	0	0	34.86	3.19557e+06	2.54187e+06	2.72961e+06	2.51628e+06	2.1465e+06	1.45986e+06	1.51634e+06
A0A0A0MRM8 [480-487]	High	[K].LQQFFNER.[I]		0.000352995	4.28476e-05	1	1	1	5	A0A0A0MRM8		0	1081.54	1	1	1	1	1	64.48	10.4	35.41	85.37	89.61		0	480	High	5.115e-05	0.000399	3.91	423.1	186.5	186.5	0.000123647	6.6034e-05	6.58226e-05	0.000180159	0.00108853	0.000155715	0.000152765	0.000269348	31.18	44309.9	120607	42498	154312	179904	189419	1.25966e+06
A0A0A0MRM8 [488-498]	High	[R].ILKEEQELYQK.[E]		1.3604e-09	4.90596e-07	1	1	1	15	A0A0A0MRM8		1	1420.77	1	0.302431	0.526216	1	1	9.59	11.1	60.63	27.58	70.56		0	488	High	8.445e-06	8.301e-11	9.01	611.5	353	353	9.76398e-10	1.18225e-10	0	0	8.5852e-09	1.24117e-09	0	0	23.01	887667	744946	767632	818447	705165	880676	3.97023e+06
A0A0A0MRM8 [488-521]	High	[R].ILKEEQELYQKEGLGVNEVHYVDNQDCIDLIEAK.[L]	1xCarbamidomethyl [C27]	9.66151e-11	4.90596e-07	1	1	1	3	A0A0A0MRM8		2	4031.99	1	0.0175223	0.334889	1	1	20.81	47.27	48.82	55.93	10.49		0	488	High	8.445e-06	3.865e-12	9.48	553.9	553.9	553.9	3.30854e-10	3.23656e-11	0	0	2.90911e-09	2.94304e-10	0	0	49.44	545612	372133	551593	199880	109647	302314	51465.9
A0A0A0MRM8 [499-521]	High	[K].EGLGVNEVHYVDNQDCIDLIEAK.[L]	1xCarbamidomethyl [C16]	6.30512e-16	4.90596e-07	1	1	1	10	A0A0A0MRM8		0	2630.24	1	1	1	1	1	25.35	41.6	153.07	118.01	73.24		0	499	High	8.445e-06	6.305e-16	13.46	674.9	616.6	616.6	3.46046e-14	5.79292e-15	0	0	3.04269e-13	5.06908e-14	0	0	48.23	2.70456e+06	2.20482e+06	1.60511e+06	1.27415e+06	2.45573e+06	3.16799e+06	7.35199e+06
A0A0A0MRM8 [522-550]	High	[K].LVGILDILDEENRLPQPSDQHFTSAVHQK.[H]		6.30512e-16	4.90596e-07	1	1	1	19	A0A0A0MRM8		1	3299.7	1	1	1	1	1	16.02	19.51	82.88	25.75	62.44		0	522	High	8.445e-06	6.305e-16	17.25	872.6	851.4	851.4	5.62173e-18	9.04007e-19	0	0	4.94304e-17	7.81399e-18	0	0	55	3.7848e+06	3.38433e+06	2.73671e+06	1.89259e+06	2.63143e+06	1.91917e+06	4.39706e+06
A0A0A0MRM8 [570-580]	High	[R].NIRDDEGFIIR.[H]		3.28359e-05	4.90596e-07	1	1	1	20	A0A0A0MRM8		1	1347.7	1	1	1	1	1	11.35	5.76	40.03	34.52	30.94		0	570	High	8.445e-06	1.043e-05	6.08	462.7	278.6	278.6	8.22315e-07	6.10557e-06	5.98329e-06	0	7.23035e-06	1.11184e-05	1.02335e-05	0	32.91	2.56734e+06	3.19976e+06	2.76944e+06	3.25759e+06	3.00219e+06	2.91979e+06	2.63719e+06
A0A0A0MRM8 [581-596]	High	[R].HFAGAVCYETTQFVEK.[N]	1xCarbamidomethyl [C7]	9.4001e-14	4.90596e-07	1	1	1	4	A0A0A0MRM8		0	1886.87	1	1	1	1	1	25.36	9.46	109.64	88.34	90.85		0	581	High	8.445e-06	1.238e-15	12.78	682.3	678.3	678.3	1.64602e-13	2.46022e-14	0	0	1.4473e-12	2.10856e-13	0	0	35.51	632205	1.05775e+06	829152	985830	1.08383e+06	896837	63089.8
A0A0A0MRM8 [597-613]	High	[K].NNDALHMSLESLICESR.[D]	1xCarbamidomethyl [C14]	2.70151e-14	4.90596e-07	1	1	1	7	A0A0A0MRM8		0	1988.92	1	0.924853	1	1	1	11.18	27.91	165.18	140.85	129.11		0	597	High	8.445e-06	6.305e-16	12.93	676.2	625.5	625.5	1.18288e-13	1.84178e-14	0	0	1.04007e-12	1.56946e-13	0	0	52.96	1.29379e+06	1.2754e+06	1.05136e+06	583406	1.0426e+06	856499	1.5955e+06
A0A0A0MRM8 [619-629]	High	[R].ELFESSTNNNK.[D]		0.000170852	4.90596e-07	1	1	1	2	A0A0A0MRM8		0	1282.59	1	1	1	1	1	50.41	25.3	83.12	38.45	97.09		0	619	High	8.445e-06	8.255e-05	4.73	445.2	253.4	253.4	1.84128e-05	1.83222e-05	1.82726e-05	6.94107e-05	0.000161876	7.29886e-05	7.15399e-05	0.000138706	17.65	55756.7	170829	115963	245785	280855	166707	284123
A0A0A0MRM8 [619-632]	High	[R].ELFESSTNNNKDTK.[Q]		3.49027e-14	4.90596e-07	1	1	1	19	A0A0A0MRM8		1	1626.76	1	1	1	1	1	63.25	20.92	75.74	90.09	58.36		0	619	High	8.445e-06	6.305e-16	12.72	723.6	497.3	497.3	1.90797e-13	3.05907e-14	0	0	1.67763e-12	2.66786e-13	0	0	14.24	6.07838e+06	2.49827e+06	1.99092e+06	2.18441e+06	3.2135e+06	3.24122e+06	757071
A0A0A0MRM8 [638-646]	High	[K].LSFISVGNK.[F]		6.29075e-05	4.90596e-07	1	1	1	10	A0A0A0MRM8		0	964.546	1	0.00450896	0.0117922	1	1	19.22	12.56	104.13	67.88	73.02		0	638	High	8.445e-06	2.287e-05	5.41	468.9	209.9	209.9	3.91285e-06	1.579e-05	1.55686e-05	3.79579e-05	3.44035e-05	2.04576e-05	1.78293e-05	3.79319e-05	34.24	3.29304e+06	2.43366e+06	2.36168e+06	2.13414e+06	1.86824e+06	1.66115e+06	357872
A0A0A0MRM8 [649-657]	High	[K].TQLNLLLDK.[L]		0.00135085	0.000238016	1	1	1	1	A0A0A0MRM8		0	1057.63	1	1	1	1	1	29.94	98.17	110.99	88.54	80.97		0	649	High	0.0002796	0.00163	1.93	279.2	129.8	129.8	0.0117957	0.000354533	0.00035421	0.0012644	0.100729	0.00411337	0.00411272	0.00843105	43.78	96309.3	87153.4	51837.2	55955.4	23672.2	2556.75	50214
A0A0A0MRM8 [649-659]	High	[K].TQLNLLLDKLR.[S]		1.16601e-13	4.90596e-07	1	1	1	3	A0A0A0MRM8		1	1326.81	1	1	1	1	1	17.44	19.71	160.84	162.29	154.85		0	649	High	8.445e-06	1.59e-15	12.96	740	403.4	403.4	1.08579e-13	1.71463e-14	0	0	9.54702e-13	1.41809e-13	0	0	47.18	1.21844e+06	934130	1.32514e+06	531365	777993	751422	1.46473e+06
A0A0A0MRM8 [660-667]	High	[R].STGASFIR.[C]		0.000966957	0.000182582	1	1	1	2	A0A0A0MRM8		0	838.442	1	1	1	1	1	21.53	85.12	95.11	169.32	78.63		0	660	High	0.0002048	0.001048	2.54	371.2	145.6	145.6	0.00286581	0.000211942	0.000211661	0.000795872	0.0247997	0.000852392	0.000851817	0.00217636	21.06	56289	37264.1	42805.3	2511.39	206325	215206	1.04672e+06
A0A0A0MRM8 [709-719]	High	[R].ASFHELYNMYK.[K]		2.88292e-05	4.90596e-07	1	1	1	1	A0A0A0MRM8		0	1402.65	1	0.035486	0.0788126	1	1	18.27	25.6	62.51	40.62	62.39		0	709	High	8.445e-06	8.93e-06	5.27	468.9	379.5	379.5	5.37335e-06	1.579e-05	1.51052e-05	3.71526e-05	4.72445e-05	2.04576e-05	1.73491e-05	3.71181e-05	35.6	461708	669445	587916	625492	595573	375927	62634.6
A0A0A0MRM8 [709-720]	High	[R].ASFHELYNMYKK.[Y]		0.000965128	0.000160382	1	1	1	1	A0A0A0MRM8		1	1530.74	1	0.0525513	0.24426	1	1	31.6	8.63	55.88	31.48	99.68		0	709	High	0.0001773	0.001032	2.43	338.1	272.4	272.4	0.00367712	0.000224611	0.000223309	0.000872949	0.0318899	0.00127756	0.00127602	0.00295454	29.65	1007443	526970	748796	492849	433629	513360	61773.7
A0A0A0MRM8 [741-750]	High	[K].ALGLNENDYK.[F]		2.53851e-08	4.90596e-07	1	1	1	13	A0A0A0MRM8		0	1136.56	1	0.94234	1	1	0.896258	26.02	21.06	41.8	44.85	94.9		0	741	High	8.445e-06	2.476e-09	8.8	558	387.2	387.2	1.58854e-09	2.16823e-10	0	0	1.39676e-08	2.28333e-09	0	0	26.59	2.18669e+06	1.40687e+06	1.45256e+06	2.12243e+06	1.6627e+06	1.40314e+06	1.4323e+06
A0A0A0MRM8 [741-755]	High	[K].ALGLNENDYKFGLTK.[V]		6.10555e-05	4.90596e-07	1	1	1	2	A0A0A0MRM8		1	1682.87	1	0.761916	1	1	1	54.81	57.2	17.72	69.33	7.37		0	741	High	8.445e-06	2.206e-05	5.2	440.4	303.6	303.6	6.28176e-06	1.579e-05	1.49093e-05	3.68175e-05	5.52311e-05	2.04576e-05	1.71509e-05	3.67701e-05	40.89	54706.9	199407	192161	160725	72537.2	58101.6	56427.4
A0A0A0MRM8 [763-771]	High	[K].FAEFDQIMK.[S]		0.000415853	5.74315e-05	1	1	1	4	A0A0A0MRM8		0	1128.54	1	0.259302	0.66054	1	1	71.95	109.8	149.32	137.34	58.14		0	763	High	6.93e-05	0.0004588	3.44	403.6	231.4	231.4	0.000366202	0.000103054	0.000102379	0.000305674	0.00322715	0.000250434	0.000248523	0.000581202	37.58	30351	5574.42	42441.9	32139	117486	7781.77	1.29223e+06
A0A0A0MRM8 [772-783]	High	[K].SDPDHLAELVKR.[V]		7.24634e-09	4.90596e-07	1	1	1	8	A0A0A0MRM8		1	1379.73	1	1	1	1	1	33.07	5.57	117.36	101.17	82.76		0	772	High	8.445e-06	5.778e-10	8.39	571.9	445.3	445.3	4.11107e-09	5.98023e-10	0	0	3.61476e-08	5.78089e-09	0	0	24.83	1.59199e+06	836745	1.0745e+06	1.20079e+06	1.07937e+06	1.17638e+06	1.33942e+06
A0A0A0MRM8 [783-792]	High	[K].RVNHWLTCSR.[W]	1xCarbamidomethyl [C8]	0.000965128	0.000116262	1	1	1	1	A0A0A0MRM8		1	1328.66	1	0.371238	1	1	1	78.66	42.43	85.11	20.46	114.73		0	783	High	0.0001153	0.0009181	3.41	391.5	260.7	260.7	0.000388906	0.000103054	0.000101786	0.000304061	0.00342845	0.000265686	0.000265046	0.000660757	14.03	1.37889e+06	310538	491316	216956	314201	505025	3737.01
A0A0A0MRM8 [784-792]	High	[R].VNHWLTCSR.[W]	1xCarbamidomethyl [C7]	0.0105181	0.000557811	1	1	1	2	A0A0A0MRM8		0	1172.56	1	0.183258	1	1	1	28.35	74.67	15.99	54.63	31.69		0	784	High	0.001118	0.03519	1.45	336.1	128.3	128.3	0.0358725	0.00104241	0.00104218	0.00322855	0.255176	0.0097876	0.00978693	0.0208217	17.84	488513	293081	325835	263376	28585.1	191259	60047.2
A0A0A0MRM8 [796-805]	High	[K].VQWCSLSVIK.[L]	1xCarbamidomethyl [C4]	0.000616372	6.98196e-05	1	1	1	2	A0A0A0MRM8		0	1219.65	1	1	1	1	1	39.01	36.13	121.37	96.37	86.57		0	796	High	8.424e-05	0.0005926	3.45	318.7	209.9	209.9	0.000358874	0.000103054	0.000102575	0.000306228	0.00316216	0.000250434	0.000249089	0.00058233	46.56	61926.4	53165.9	106981	34221.2	63872.9	37294	6674.44
A0A0A0MRM8 [812-819]	High	[K].YRAEACIK.[M]	1xCarbamidomethyl [C6]	0.00980558	0.000541166	1	1	1	3	A0A0A0MRM8		1	1010.51	1	1	1	1	1	9.2	37.05	77.33	94.03	72.56		0	812	High	0.001023	0.03172	1.5	341.4	84.3	84.3	0.0318826	0.000910643	0.000910096	0.00281028	0.233155	0.00878555	0.00878539	0.0183843	13.15	58154.1	48929.3	57033.4	47435.1	66645.5	30872.2	87063
A0A0A0MRM8 [849-861]	High	[K].RLDKFNEVVSVLK.[D]		3.54499e-11	4.90596e-07	1	1	1	9	A0A0A0MRM8		2	1546.9	1	1	1	1	1	19.18	26.32	109.28	106.68	86.91		0	849	High	8.445e-06	1.206e-12	10.66	611.4	422.5	422.5	2.1883e-11	2.50116e-12	0	0	1.92412e-10	1.90594e-11	0	0	38.43	1.74091e+06	1.22822e+06	1.3168e+06	1.30376e+06	1.09512e+06	755424	4.51883e+06
A0A0A0MRM8 [850-861]	High	[R].LDKFNEVVSVLK.[D]		0.00105926	0.000186303	1	1	1	2	A0A0A0MRM8		1	1390.79	1	1	1	1	1	13	28.37	47.91	77.87	70.21		0	850	High	0.0002186	0.001177	1.76	218.7	173.3	173.3	0.0175754	0.00050163	0.00050159	0.00162955	0.143099	0.00532743	0.00532715	0.0107724	42.05	175333	201060	155106	184498	329347	252552	597967
A0A0A0MRM8 [853-861]	High	[K].FNEVVSVLK.[D]		0.000221491	2.60771e-05	1	1	1	8	A0A0A0MRM8		0	1034.59	1	1	1	1	1	11.84	30.12	88.86	98.32	164.42		0	853	High	2.254e-05	0.0001739	4.41	429.1	253.3	253.3	3.91143e-05	4.3101e-05	4.27747e-05	9.87329e-05	0.00034399	0.000111623	0.000111137	0.000229961	36.41	1.04556e+06	831509	897927	1.23676e+06	1.35484e+06	727673	96222.5
A0A0A0MRM8 [873-884]	High	[K].NLEISIDTLMAK.[I]		2.12264e-06	4.90596e-07	1	1	1	3	A0A0A0MRM8		0	1347.72											NoQuanValues	0	873	High	8.445e-06	4.216e-07	6.77	546.7	318.3	318.3	1.68098e-07	1.45224e-08	0	0	1.47804e-06	1.15178e-07	0	0
A0A0A0MRM8 [873-884]	High	[K].NLEISIDTLMAK.[I]	1xOxidation [M10]	0.0208038	0.000799992	1	1	1	1	A0A0A0MRM8		0	1363.71	1	1	1	1	1	39.34	44.49	103.5	149.06	97.51		0	873	High	0.002096	0.09703	1.1	182	62.5	62.5	0.0799448	0.00201111	0.00201108	0.00633482	0.440864	0.0188255	0.0188249	0.0423402	39.97	276876	131645	307264	112229	57555.5	152918	446484
A0A0A0MRM8 [885-904]	High	[K].IKSTMMTQEQIQKEYDALVK.[S]		8.93201e-10	4.90596e-07	1	1	1	3	A0A0A0MRM8		2	2384.22	1	0.0553875	0.416524	1	1	28.75	57.61	36.23	61.06	42.27		0	885	High	8.445e-06	5.095e-11	8.99	494.3	444	444	1.01934e-09	1.26753e-10	0	0	8.96282e-09	1.33768e-09	0	0	45.3	365869	202020	287264	187909	66894.6	264815	15274.8
A0A0A0MRM8 [887-897]	High	[K].STMMTQEQIQK.[E]		2.60968e-09	4.90596e-07	1	1	1	9	A0A0A0MRM8		0	1324.62	1	1	1	1	1	51.23	27.14	161.82	128.45	170.13		0	887	High	8.445e-06	1.768e-10	8.8	555.8	496.6	496.6	1.58854e-09	2.19155e-10	0	0	1.39676e-08	2.31529e-09	0	0	20.18	19884.8	41829.9	62196.3	46310.3	27698.3	46994.1	589504
A0A0A0MRM8 [898-904]	High	[K].EYDALVK.[S]		0.00113291	0.000191293	1	1	1	3	A0A0A0MRM8		0	837.435	1	1	1	1	1	51.63	20.47	97.33	22.76	104.02		0	898	High	0.0002258	0.001292	1.94	245	147.6	147.6	0.0114471	0.000346387	0.000346346	0.00124361	0.0979199	0.00399682	0.00399647	0.00826522	20.99	1.78534e+06	646428	974693	1.3194e+06	1.48531e+06	978842	394164
A0A0A0MRM8 [905-915]	High	[K].SSEELLSALQK.[K]		8.76849e-14	4.90596e-07	1	1	1	9	A0A0A0MRM8		0	1204.64	1	0.00206918	0.00427621	1	1	55.15	59.63	61.51	59.51	26.36		0	905	High	8.445e-06	1.142e-15	13.18	704.3	388.2	388.2	6.62599e-14	1.03756e-14	0	0	5.82605e-13	9.1579e-14	0	0	38.04	48389.6	13724.5	32244.5	50870.4	13825.2	61788.3	5.12987e+06
A0A0A0MRM8 [928-935]	High	[R].RIQEEMEK.[E]		0.0112669	0.000574237	1	1	1	1	A0A0A0MRM8		1	1062.52	1	0.670944	1	1	1	70.37	31.55	110.84	61.98	165.35		0	928	High	0.001181	0.0389	1.72	418	76.6	76.6	0.0191294	0.000535825	0.000534081	0.00166363	0.154091	0.00588282	0.00588277	0.011929	11.2	57838.8	7975.87	61022.3	53688.8	36865.7	29072.7	1.24489e+06
A0A0A0MRM8 [928-937]	High	[R].RIQEEMEKER.[K]		1.00801e-10	4.90596e-07	1	1	1	2	A0A0A0MRM8		2	1347.67	1	1	1	1	1	80.25	106.16	71.38	47.13	160.7		0	928	High	8.445e-06	4.06e-12	10.54	701.5	319	319	2.89675e-11	3.15365e-12	0	0	2.54703e-10	2.23847e-11	0	0	11.6	1.04599e+06	960876	52257	40080.9	598559	181784	10408.5
A0A0A0MRM8 [929-935]	High	[R].IQEEMEK.[E]		0.00397968	0.00032153	1	1	1	1	A0A0A0MRM8		0	906.424	1	1	1	1	1	32.18	76.08	151.81	140.71	77.19		0	929	High	0.0004661	0.007947	1.32	295.7	31	31	0.0477299	0.00124802	0.0012479	0.00386349	0.314501	0.0131235	0.0131235	0.028802	11.69	55366.8	60120.7	30868.9	62369.9	5618.2	49026	34736
A0A0A0MRM8 [949-954]	Medium	[R].KEEEER.[R]		0.0447625	0.00113484	1	1	1	1	A0A0A0MRM8		1	819.384											NoQuanValues	0	949	High	0.003625	0.2509	1.42	229	229	229	0.0381957	0.00105977	0.00105919	0.00325797	0.267513	0.0104919	0.0104917	0.0225332
A0A0A0MRM8 [956-963]	Medium	[R].MKLEMEAK.[R]		0.0591977	0.00131334	1	1	1	1	A0A0A0MRM8		1	979.495	1	1	1	1	1	79.21	37.82	73.62	115.11	113.02		0	956	High	0.004433	0.3791	0.38	167	61.9	61.9	0.41783	0.0102793	0.0102792	0.0391434	0.865602	0.0598982	0.0598979	0.14762	17.5	55877.7	500981	712368	643261	286279	577412	63443
A0A0A0MRM8 [956-963]	High	[R].MKLEMEAK.[R]	1xOxidation [M1]	0.00301453	0.000309233	1	1	1	1	A0A0A0MRM8		1	995.49	1	1	1	1	1	52.77	76.91	125.68	58.45	92.66		0	956	High	0.0004343	0.005415	1.67	265.3	100.7	100.7	0.0215265	0.000586752	0.000586666	0.00183199	0.170245	0.00661231	0.00661216	0.0135108	13.79	54690.1	17257.8	59479.4	3910.64	46900.9	51247.7	86272.1
A0A0A0MRM8 [981-991]	High	[R].IQAEVEAQLAR.[Q]		1.20668e-07	4.90596e-07	1	1	1	7	A0A0A0MRM8		0	1227.67	1	0.0160732	0.0296833	1	1	3.75	2.34	58.66	51.4	96.9		0	981	High	8.445e-06	1.512e-08	8.05	595.2	243.3	243.3	8.95392e-09	1.26431e-09	0	0	7.87294e-08	1.07912e-08	0	0	22.93	1.55827e+06	1.4881e+06	1.44705e+06	1.55937e+06	1.54868e+06	1.49261e+06	14469.5
A0A0A0MRM8 [992-1007]	High	[R].QKEEESQQQAVLEQER.[R]		0.00145839	0.00024637	1	1	1	3	A0A0A0MRM8		1	1958.94	1	1	1	1	1	17.27	29.52	106.79	83.51	136.3		0	992	High	0.00029	0.001802	1.33	41	41	41	0.0469881	0.00122137	0.0012212	0.00331664	0.311032	0.0129039	0.0129032	0.0234504	17.56	728885	527311	574728	730148	408236	719325	770401
A0A0A0MRM8 [992-1008]	High	[R].QKEEESQQQAVLEQERR.[D]		1.50574e-12	4.90596e-07	1	1	1	24	A0A0A0MRM8		2	2115.04	1	1	1	1	1	65.4	9.88	11.46	19.91	36.92		0	992	High	8.445e-06	3.09e-14	11.55	615.6	570.3	570.3	2.7923e-12	3.73798e-13	0	0	2.45519e-11	3.19008e-12	0	0	14.27	5.56382e+06	2.38441e+06	1.62974e+06	2.94518e+06	3.55464e+06	3.46001e+06	4.05834e+06
A0A0A0MRZ7 [87-99]	High	[R].FSGSGSGTDFTLK.[I]		0.000596487	6.98196e-05	1	1	1	1	A0A0A0MRZ7		0	1303.62	1	0.882249	1	1	1	39.22	26.25	17.75	136.59	166.56		0	87	High	8.424e-05	0.0005799	3.36	425.7	311.8	311.8	0.00044113	0.000107798	0.000107605	0.000328497	0.000942214	0.000155715	0.000155692	0.000273773	32.36	640496	481192	1.02749e+06	78910.6	54110.5	93245.6	448519
A0A0A0MS54 [101-112]	High	[R].ILQAVNFPFLVR.[L]		1.17316e-08	4.90596e-07	1	9	1	5	A0A0A0MS54		0	1416.84	1	1	1	1	1	80.77	54.11	89.38	154.96	64.08		0	101	High	8.445e-06	1.011e-09	8.8	543.6	384	384	1.58854e-09	2.18093e-10	0	0	1.39676e-08	2.30074e-09	0	0	59.82	485293	33848	334566	85752.1	248089	130802	337149
A0A0A0MS54 [173-196]	High	[R].DLKPENLLIDHQGYIQVTDFGFAK.[R]		5.30593e-10	4.90596e-07	1	9	1	2	A0A0A0MS54		0	2761.42											NoQuanValues	0	173	High	8.445e-06	2.786e-11	9.36	448	432.5	432.5	4.36943e-10	4.45966e-11	0	0	3.84192e-09	4.42861e-10	0	0
A0A0A0MS54 [202-220]	High	[R].TWTLCGTPEYLAPEIILSK.[G]	1xCarbamidomethyl [C5]	8.20561e-10	4.90596e-07	1	9	1	3	A0A0A0MS54		0	2192.13	0.784984	0.233001	1	1	1	10.66	74.88	87.58	56.62	57.13		0	202	High	8.445e-06	4.619e-11	9.54	558.2	539.2	539.2	2.8792e-10	2.75793e-11	0	0	2.53161e-09	2.52663e-10	0	0	61.71	350879	295307	291308	6520.52	70276.8	63679.9	53423.3
A0A0A0MS54 [262-277]	High	[K].VRFPSHFSSDLKDLLR.[N]		0.000975473	0.000182582	1	9	1	2	A0A0A0MS54		2	1917.03	0.340012	0.0867	1	1	1	27.15	38.82	45.04	26.39	52.71		0	262	High	0.000209	0.001059	2.11	215.2	215.2	215.2	0.00781619	0.000298223	0.000296969	0.00101811	0.0674297	0.00263953	0.00263952	0.00554433	45.59	137850	126775	205361	41685.8	47711.9	20603.9	49646.7
A0A0A0MS54 [278-287]	High	[R].NLLQVDLTKR.[F]		0.000965128	0.000134317	1	9	1	3	A0A0A0MS54		1	1199.71	1	0.00716704	0.0122664	1	1	19.1	1.67	34.54	17.69	69.38		0	278	High	0.0001388	0.0009422	2.55	249.3	183.6	183.6	0.00278773	0.000206762	0.00020598	0.000746153	0.0241316	0.000821064	0.000820699	0.00210456	32.67	306625	445511	424919	412138	416024	402701	56081.7
A0A0A0MS54 [316-324]	High	[R].KVEAPFIPK.[F]		0.00131188	0.000232639	1	9	1	4	A0A0A0MS54		1	1028.61	1	0.0695859	0.205775	1	1	20.86	15.5	63.13	40.58	87.69		0	316	High	0.0002757	0.001569	2.09	297.7	143.9	143.9	0.00807274	0.000298223	0.000296154	0.00101444	0.0697573	0.00279832	0.00279818	0.00587217	25.7	627410	413366	504295	396949	478606	353507	29729.2
A0A0A0MS54 [55-63]	High	[K].TLGTGSFGR.[V]		0.00987878	0.000541166	1	9	1	1	A0A0A0MS54		0	895.463	1	1	1	1	1	165.48	86.9	116.95	70.96	100.23		0	55	High	0.001032	0.03211	1.57	282.6	80.4	80.4	0.0268155	0.00073517	0.00073494	0.00229758	0.203571	0.00791236	0.00791214	0.0164216	21.37	52431.5	2.71955e+06	30940	2554.49	29635	50034	623773
A0A0A0MS70 [102-108]	High	[R].LLELLTK.[L]		0.000357846	4.28476e-05	1	5	1	1	A0A0A0MS70		0	829.539	1	0.349061	1	1	1	13.73	14.53	66.64	51.92	81.6		0	102	High	5.115e-05	0.0004042	3.68	358.9	137.6	137.6	0.000208295	8.18794e-05	8.13968e-05	0.000259613	0.00183474	0.000204753	0.000202811	0.00040231	43.23	22180.4	27561.7	29024.2	49291	52169.3	39195.9	25071.7
A0A0A0MS70 [109-128]	High	[K].LGRDDVLLELGPSIEEDCQK.[Y]	1xCarbamidomethyl [C18]	0.000251465	4.28476e-05	1	5	1	1	A0A0A0MS70		1	2286.13	1	0.629614	1	1	1	68.01	79.65	36.77	19	83.03		0	109	High	4.6e-05	0.0002732	3.91	214.7	214.7	214.7	0.000123276	6.6034e-05	6.58476e-05	0.000180223	0.00108525	0.000155715	0.000152839	0.000269445	50.17	289445	355410	54032.4	137492	274448	36998.9	97207.4
A0A0A0MS70 [133-153]	High	[K].QQQEEAEKPLQVAAVDSSVPR.[T]		3.57787e-09	4.90596e-07	1	5	1	6	A0A0A0MS70		0	2309.17	1	1	1	1	1	35.99	86.21	81.08	97.63	53.4		0	133	High	8.445e-06	2.552e-10	8.76	563.2	523.3	523.3	1.727e-09	2.36967e-10	0	0	1.5185e-08	2.50614e-09	0	0	33.83	535529	724229	340327	438147	487711	2723.92	18580.1
A0A0A0MS70 [252-263]	High	[K].FALSLSPGAHQK.[R]		0.00295826	0.000309233	1	5	1	1	A0A0A0MS70		0	1255.68	1	1	1	1	1	29.2	82.24	124.38	6.43	85.41		0	252	High	0.0004343	0.005277	1.41	179	148.4	148.4	0.0388787	0.00106624	0.00106581	0.00329689	0.271073	0.0107232	0.010723	0.0229379	32.67	36457.4	56320.8	67144.3	46581.5	1770.93	50976.5	364060
A0A0A0MS70 [283-295]	High	[R].FITVCDYTNPCTK.[S]	2xCarbamidomethyl [C5; C11]	4.32218e-06	4.90596e-07	1	5	1	3	A0A0A0MS70		0	1618.72	1	1	1	1	1	27.17	40.07	123.04	32.64	82.96		0	283	High	8.445e-06	9.638e-07	6.54	488.5	397.9	397.9	2.91581e-07	2.43281e-08	0	0	2.56379e-06	2.17579e-07	0	0	36.92	363035	314373	206577	235780	251576	106879	24438.9
A0A0A0MS70 [76-86]	High	[R].QLETQADPTGR.[L]		5.76633e-05	4.90596e-07	1	5	1	3	A0A0A0MS70		0	1215.6	1	0.733501	1	1	1	39.77	23.32	71.99	18.99	75.4		0	76	High	8.445e-06	2.058e-05	5.95	512.7	221.2	221.2	1.12072e-06	6.10557e-06	5.81507e-06	4.1132e-05	9.85411e-06	2.04576e-05	1.98845e-05	4.11032e-05	15.35	376641	231015	175605	268186	178128	188304	20074.8
A0A0A0MS70 [87-101]	High	[R].LLDAWQGRPGASVGR.[L]		0.00152683	0.00024637	1	5	1	1	A0A0A0MS70		0	1582.84											NoQuanValues	0	87	High	0.00029	0.001922	1.34	132	90.4	90.4	0.0459066	0.00117981	0.00117962	0.00357104	0.305922	0.0126055	0.0126053	0.0276119	25.7
A0A0A0MSK5 [58-71]	High	[R].SIQEAPVSEDLVIR.[L]		0.00085855	8.14481e-05	1	4	1	1	A0A0A0MSK5		0	1555.83											NoQuanValues	0	58	High	9.466e-05	0.0007654	3.36	241	241	241	0.000432502	0.000107798	0.000107782	0.000328875	0.000923778	0.00015024	0.000149322	0.000274449
A0A0A0MSK6 [1077-1100]	High	[R].VPLAHPEDMDPSDNYAEPIDTIFK.[Q]		0.00227805	0.000283512	1	2	1	1	A0A0A0MSK6		0	2714.27	1	0.433261	1	0.745811	1	10.37	22.12	75.82	12.32	58.24		0	1077	High	0.0003423	0.003586	1.4	17.3	17.3	17.3	0.0397771	0.00108536	0.00108529	0.0033368	0.275703	0.011057	0.0110564	0.0237539	54.55	203134	237927	197042	150030	198210	129587	6385.29
A0A0A0MSK6 [109-117]	High	[R].STNLQPYIK.[R]		0.00212883	0.000276176	1	2	1	1	A0A0A0MSK6		0	1063.58											NoQuanValues	0	109	High	0.0003341	0.003219	1.94	291	148.4	148.4	0.0115993	0.000354533	0.000354518	0.00126562	0.099152	0.004055	0.00405486	0.00834945	26.03
A0A0A0MSK6 [534-544]	High	[K].LAPDRESLLLK.[H]		0.000965128	0.000134317	1	2	1	4	A0A0A0MSK6		1	1254.74	1	1	1	1	1	16.35	15.31	100.13	89.06	62.67		0	534	High	0.0001388	0.0009634	2.56	300.8	150.9	150.9	0.00274872	0.000206762	0.000206204	0.000747076	0.0237976	0.000799671	0.000799591	0.00205587	32.68	228571	176470	172030	266898	355894	349465	96001.9
A0A0A0MSK6 [66-89]	High	[R].VVNNDHFLYWGDIIQNSEDGVECK.[I]	1xCarbamidomethyl [C23]	0.000847053	8.14481e-05	1	2	1	1	A0A0A0MSK6		0	2851.3	1	1	1	1	1	18.56	36.83	156.04	60.7	23.55		0	66	High	9.466e-05	0.0007562	2.82	188.9	188.9	188.9	0.00152542	0.000168856	0.000168644	0.000558704	0.013298	0.000451802	0.000450594	0.00119563	55.69	93458.7	132601	130727	212966	328724	160260	430208
A0A0A0MSK6 [943-955]	High	[K].NMIENSYLSDNTR.[E]		0.000292562	4.28476e-05	1	2	1	1	A0A0A0MSK6		0	1556.7											NoQuanValues	0	943	High	5.115e-05	0.000328	3.68	226.9	143.1	143.1	0.000207841	8.18794e-05	8.14154e-05	0.000259658	0.00183075	0.000204753	0.000202853	0.00040238
A0A0A0MT01 [163-173]	High	[K].HVVPNEVVVQR.[L]		0.000855285	8.14481e-05	1	6	1	1	A0A0A0MT01		0	1275.72											NoQuanValues	0	163	High	9.466e-05	0.0007626	3.68	360.5	196.9	196.9	0.000207786	8.18794e-05	8.1417e-05	0.000259665	0.00183026	0.000204753	0.000202858	0.000402391
A0A0A0MT01 [359-375]	High	[K].QTQVSVLPEGGETPLFK.[Q]		1.71778e-05	4.90596e-07	1	6	1	2	A0A0A0MT01		0	1829.96	1	1	1	1	1	37.49	109.61	72.54	140.52	118.92		0	359	High	8.445e-06	4.842e-06	6.58	446.3	314.8	314.8	2.63528e-07	2.2011e-08	0	0	2.31712e-06	1.92966e-07	0	0	44.14	37046.6	32617.4	63368.3	43205.8	2752.84	12039.2	454900
A0A0A0MT83 [118-139]	High	[R].ASGAVGLSYGAHSNLCINQLVR.[N]	1xCarbamidomethyl [C16]	1.87453e-05	4.90596e-07	1	2	1	4	A0A0A0MT83		0	2287.16	1	1	1	1	1	157.11	48.2	92.43	144.72	75.03		0	118	High	8.445e-06	5.373e-06	6.15	416.5	384.3	384.3	7.03199e-07	6.10557e-06	6.06458e-06	4.23729e-05	6.18301e-06	1.11184e-05	1.03817e-05	4.23406e-05	44.93	1.20117e+06	32721.9	46632	33884	16945.6	49008.9	853865
A0A0A0MT83 [17-28]	High	[R].LRPPLAGFVSQR.[A]		4.29761e-05	4.90596e-07	1	2	1	1	A0A0A0MT83		0	1340.78											NoQuanValues	0	17	High	8.445e-06	1.441e-05	5.92	369.9	350.7	350.7	1.20435e-06	6.10557e-06	5.77661e-06	4.09333e-05	1.05894e-05	2.04576e-05	1.97459e-05	4.09065e-05	35
A0A0A0MT83 [183-193]	High	[K].KGNHYILNGNK.[F]		0.000427217	5.74315e-05	1	2	1	2	A0A0A0MT83		1	1257.67	1	1	1	1	1	33.36	44.65	80.91	81.79	35.36		0	183	High	7.472e-05	0.0004682	3.71	385	284.4	284.4	0.00019415	8.18794e-05	8.18736e-05	0.000260605	0.0017102	0.000204753	0.000203732	0.000403772	12.14	36786.8	60208.6	33614.9	10865.1	14930.2	25695.1	54681.6
A0A0A0MT83 [194-210]	High	[K].FWITNGPDADVLIVYAK.[T]		4.04023e-06	4.90596e-07	1	2	1	2	A0A0A0MT83		0	1922.01	1	0.850045	1	1	1	39.71	24.41	164.46	101.27	56.91		0	194	High	8.445e-06	8.922e-07	6.58	366	334.7	334.7	2.61146e-07	2.17584e-08	0	0	2.29618e-06	1.90126e-07	0	0	55.55	258510	108976	224071	59425.1	61468.9	38106	1.54971e+06
A0A0A0MT83 [211-220]	High	[K].TDLAAVPASR.[G]		2.57091e-07	4.90596e-07	1	2	1	5	A0A0A0MT83		0	1000.54	1	0.645803	1	1	1	34.8	37.01	121.15	98.86	160.13		0	211	High	8.445e-06	3.635e-08	8.28	586.5	291.9	291.9	5.29745e-09	7.68719e-10	0	0	4.65791e-08	7.27725e-09	0	0	23.71	1.35435e+06	2.2244e+06	1.19555e+06	435664	311411	201699	1.58074e+06
A0A0A0MT83 [221-229]	High	[R].GITAFIVEK.[G]		0.000114745	4.90596e-07	1	2	1	6	A0A0A0MT83		0	977.567	0.260519	0.448924	1	0.242868	0.105976	43.39	30.4	58.7	0.84	51.75		0	221	High	8.445e-06	4.85e-05	5.38	406.6	244.6	244.6	4.1236e-06	1.579e-05	1.54959e-05	3.78458e-05	3.62566e-05	2.04576e-05	1.77571e-05	3.78201e-05	42.64	424071	1.03433e+06	666302	116568	180629	104956	4.19113e+06
A0A0A0MT83 [230-238]	High	[K].GMPGFSTSK.[K]		0.00105875	0.000186303	1	2	1	1	A0A0A0MT83		0	911.429	1	0.293298	0.376973	1	1	112.92	41.32	75.32	52.08	39.07		0	230	High	0.0002186	0.001176	1.88	220.4	181.2	181.2	0.013225	0.000374652	0.00037434	0.0012564	0.111863	0.00461608	0.00461601	0.00945099	15.47	5934.68	12270.7	59396.4	15060	19518.1	7915.72	36562
A0A0A0MT83 [247-259]	High	[R].GSNTCELIFEDCK.[I]	2xCarbamidomethyl [C5; C12]	0.000221491	2.60771e-05	1	2	1	2	A0A0A0MT83		0	1572.67	1	1	1	1	1	111.65	41.85	158.95	168.61	117.95		0	247	High	2.254e-05	0.0001339	4.6	245.7	245.7	245.7	2.52165e-05	3.5616e-05	3.55131e-05	0.000101709	0.000221727	9.48354e-05	9.24613e-05	0.000169285	31.36	60493.3	4095.28	15522	34248.7	21665.6	51521	983660
A0A0A0MT83 [247-271]	High	[R].GSNTCELIFEDCKIPAANILGHENK.[G]	2xCarbamidomethyl [C5; C12]	1.86829e-09	4.90596e-07	1	2	1	4	A0A0A0MT83		1	2830.35	1	1	1	1	1	31.16	16.43	166.55	154.57	59.33		0	247	High	8.445e-06	1.201e-10	8.75	435.7	411.1	411.1	1.76329e-09	2.49165e-10	0	0	1.55041e-08	2.6164e-09	0	0	48.71	371248	511158	272453	46198.8	45955.5	60564.2	3.82807e+06
A0A0A0MT83 [272-284]	High	[K].GVYVLMSGLDLER.[L]		2.89983e-07	4.90596e-07	1	2	1	1	A0A0A0MT83		0	1451.76											NoQuanValues	0	272	High	8.445e-06	4.176e-08	7.71	473.6	436.9	436.9	1.95653e-08	2.41342e-09	0	0	1.72033e-07	1.73261e-08	0	0
A0A0A0MT83 [29-47]	High	[R].AHSLLPVDDAINGLSEEQR.[Q]		2.71235e-06	4.90596e-07	1	2	1	2	A0A0A0MT83		0	2064.04											NoQuanValues	0	29	High	8.445e-06	5.605e-07	6.38	371.9	360.1	360.1	4.17108e-07	3.40023e-08	0	0	3.66751e-06	1.11184e-05	1.09794e-05	4.4156e-05	47.69
A0A0A0MT83 [338-345]	High	[R].QYVYNVAK.[A]		0.00306266	0.000309233	1	2	1	1	A0A0A0MT83		0	984.515	1	0.79427	1	1	1	41.02	90.24	86.94	118.04	26.24		0	338	High	0.0004388	0.005536	1.59	255	103.5	103.5	0.025681	0.000697928	0.000697457	0.00212582	0.196645	0.00763987	0.00763944	0.0159176	20.59	747870	1.3563e+06	662675	250868	147207	7664.09	6555.34
A0A0A0MT83 [399-410]	High	[K].LYEIGAGTSEVR.[R]		0.000234007	4.28476e-05	1	2	1	1	A0A0A0MT83		0	1294.66	1	1	1	1	1	65.31	48.65	165.35	164.46	94.36		0	399	High	4.6e-05	0.0002477	4.18	481.9	168.7	168.7	6.64258e-05	5.00822e-05	4.93046e-05	0.000127348	0.000584177	0.000124209	0.000121059	0.000222448	24.9	6374.34	36251.7	28844.9	36108.8	15262.2	46361	2.64891e+06
A0A0A0MT83 [399-411]	High	[K].LYEIGAGTSEVRR.[L]		1.13264e-05	4.90596e-07	1	2	1	9	A0A0A0MT83		1	1450.76	1	1	1	1	1	7.85	21.84	89.53	52	53.7		0	399	High	8.445e-06	2.97e-06	6.11	553.9	361.3	361.3	7.75349e-07	6.10557e-06	6.01359e-06	4.21106e-05	6.81739e-06	1.11184e-05	1.02886e-05	4.20805e-05	24.24	1.38182e+06	1.49258e+06	1.2753e+06	671369	458019	480570	119039
A0A0A0MT83 [56-64]	High	[K].FLQEHLAPK.[A]		5.51002e-05	4.90596e-07	1	2	1	3	A0A0A0MT83		0	1082.6	1	0.710586	0.811698	1	1	42.98	44.05	42.83	108.97	72.88		0	56	High	8.445e-06	1.945e-05	5.9	549.9	371.3	371.3	1.25637e-06	6.10557e-06	5.75301e-06	4.07747e-05	1.10468e-05	2.04576e-05	1.9656e-05	4.07481e-05	14.97	67110	25866.1	56266.7	25087.9	56829.3	31897.7	402059
A0A0A0MT83 [65-75]	High	[K].AQEIDRSNEFK.[N]		0.000221491	2.60771e-05	1	2	1	5	A0A0A0MT83		1	1336.65	1	1	1	1	1	69.63	57.62	78.81	39.88	166.52		0	65	High	2.254e-05	0.0001684	4.95	561.2	317.1	317.1	1.11114e-05	1.579e-05	1.42483e-05	3.56646e-05	9.76907e-05	3.29943e-05	3.29354e-05	7.12809e-05	15.45	51689.4	18251.4	16071.1	82330.2	34159.6	31869.8	1.08685e+06
A0A0A0MT83 [76-82]	High	[K].NLREFWK.[Q]		0.0127684	0.000624734	1	2	1	1	A0A0A0MT83		1	992.531											NoQuanValues	0	76	High	0.001352	0.04683	1.46	360.8	101.7	101.7	0.0348506	0.00103366	0.00103347	0.00323554	0.249632	0.00946011	0.00945998	0.0201478	31.29
A0A0A0MTB8 [164-179]	High	[K].ILLGSEQGSLQLWNVK.[S]		1.35477e-11	4.90596e-07	1	2	1	3	A0A0A0MTB8		0	1784.99	1	1	1	1	1	138.17	93.72	54.56	109.03	140.31		0	164	High	8.445e-06	3.953e-13	10.19	589.7	456.8	456.8	6.40008e-11	6.56226e-12	0	0	5.62742e-10	4.68543e-11	0	0	56.25	56819	666469	47099.5	10591.5	275593	138071	136519
A0A0A0MTB8 [19-32]	High	[R].ALGLFSNDIPHVVR.[F]		7.60725e-08	4.90596e-07	1	2	1	3	A0A0A0MTB8		0	1537.85	1	0.910262	1	1	1	36.74	15.22	57.94	86.53	155.54		0	19	High	8.445e-06	8.839e-09	7.68	487.7	427	427	2.10179e-08	2.56272e-09	0	0	1.84805e-07	1.81771e-08	0	0	47.35	285546	469360	239192	69472.1	91852.4	91541.7	26106.5
A0A0A0MTB8 [229-242]	High	[K].FRQDWGPITSISFR.[T]		4.69434e-06	4.90596e-07	1	2	1	2	A0A0A0MTB8		1	1709.88	1	0.0830103	0.799107	1	1	22.01	24.51	64.57	83.61	92.9		0	229	High	8.445e-06	1.061e-06	6.7	424.4	410.7	410.7	1.99284e-07	1.69558e-08	0	0	1.75225e-06	1.40315e-07	0	0	49.65	309716	439356	483850	82227.9	135599	122386	10577
A0A0A0MTB8 [274-302]	High	[R].NAHSTAIAGLTFLHREPLLVTNGADNALR.[I]		6.30512e-16	4.90596e-07	1	2	1	5	A0A0A0MTB8		1	3072.63	1	1	1	1	1	43.28	68.72	98.04	144.4	113.13		0	274	High	8.445e-06	6.305e-16	15.25	795.4	795.4	795.4	5.57927e-16	8.91548e-17	0	0	4.9057e-15	7.92867e-16	0	0	48.82	1.15932e+06	811726	1.90662e+06	112316	156812	24580.5	30175.2
A0A0A0MTB8 [303-314]	High	[R].IWIFDGPTGEGR.[L]		4.5814e-05	4.90596e-07	1	2	1	4	A0A0A0MTB8		0	1347.67	1	0.599782	1	1	1	32.85	37.59	122.26	71.69	115.6		0	303	High	8.445e-06	1.555e-05	5.94	442.5	256.1	256.1	1.1392e-06	6.10557e-06	5.80228e-06	4.1061e-05	1.00166e-05	2.04576e-05	1.98397e-05	4.10307e-05	49.73	397013	745397	496473	178084	311054	162494	162595
A0A0A0MTB8 [320-330]	High	[R].MGHSAPLTNIR.[Y]		0.000965128	0.000126929	1	2	1	1	A0A0A0MTB8		0	1196.62											NoQuanValues	0	320	High	0.0001372	0.0009367	3.4	404.6	186	186	0.0003956	0.000103054	0.000101632	0.000303566	0.00348778	0.000270698	0.000270595	0.000687191
A0A0A0MTB8 [320-330]	High	[R].MGHSAPLTNIR.[Y]	1xOxidation [M1]	0.000965128	0.000134317	1	2	1	1	A0A0A0MTB8		0	1212.62	1	0.952932	1	1	1	66.7	78.46	73.42	87.84	117.79		0	320	High	0.0001388	0.0009646	2.59	271.3	198	198	0.00259074	0.000199018	0.00019769	0.000724338	0.022443	0.000743727	0.000742589	0.00191017	17.92	14189.8	24001	53280.8	20272.7	40820	5940.28	37463.2
A0A0A0MTB8 [331-357]	High	[R].YYGQNGQQILSASQDGTLQSFSTVHEK.[F]		1.43102e-12	4.90596e-07	1	2	1	6	A0A0A0MTB8		0	2986.42	1	0.837629	1	1	1	15.95	31.31	108.79	76.66	149.85		0	331	High	8.445e-06	2.916e-14	10.64	596.2	596.2	596.2	2.30716e-11	2.59647e-12	0	0	2.02863e-10	2.01544e-11	0	0	44.1	859262	777607	622676	333023	503995	280993	28249.1
A0A0A0MTB8 [361-369]	High	[K].SLGHGLINK.[K]		0.00153323	0.00024637	1	2	1	1	A0A0A0MTB8		0	938.542	1	1	1	1	1	67.63	84.8	112.61	121.39	98.24		0	361	High	0.00029	0.001933	1.92	295.1	146.2	146.2	0.0119373	0.000354533	0.000353924	0.00126295	0.101863	0.00415612	0.0041561	0.00853343	18.82	35789.3	39197.1	109454	38976.2	175133	364810	5500.09
A0A0A0MTB8 [375-390]	Medium	[R].KGLQNTMSVRLPPITK.[F]	1xAcetyl [K1]	0.101894	0.00188502	1	2	1	1	A0A0A0MTB8		2	1825.04	1	1	1	1	1	98.74	51.75	167.91	163.63	60.35		0	375	High	0.007146	0.8745	1.05	226.3	43.8	43.8	0.0883378	0.00220912	0.002209	0.00700163	0.467559	0.0200211	0.0200206	0.0455492	53.54	11113.4	43918.6	6723.08	13024	42944.5	40835.1	3657.33
A0A0A0MTB8 [391-411]	High	[K].FAAEEARESDWDGIIACHQGK.[L]	1xCarbamidomethyl [C17]	0.00169593	0.000260152	1	2	1	1	A0A0A0MTB8		1	2390.08											NoQuanValues	0	391	High	0.0003059	0.002247	1.42	149.8	149.8	149.8	0.038178	0.00105977	0.00105921	0.00325811	0.267421	0.0104876	0.0104875	0.0225133
A0A0A0MTB8 [398-411]	High	[R].ESDWDGIIACHQGK.[L]	1xCarbamidomethyl [C10]	4.00931e-13	4.90596e-07	1	2	1	5	A0A0A0MTB8		0	1615.72	1	0.403364	1	1	1	8.73	13.69	12.71	87.47	70.96		0	398	High	8.445e-06	6.661e-15	11.49	636.1	551.4	551.4	3.20265e-12	4.57878e-13	0	0	2.816e-11	3.81433e-12	0	0	31.79	960822	1.03698e+06	870294	415470	323786	338696	45081.4
A0A0A0MTB8 [412-421]	High	[K].LSCSTWNYQK.[S]	1xCarbamidomethyl [C3]	5.98765e-05	4.90596e-07	1	2	1	8	A0A0A0MTB8		0	1286.58	1	1	1	1	1	17.3	18.32	68.92	64.06	90.09		0	412	High	8.445e-06	2.152e-05	5.43	508.1	319.5	319.5	3.71688e-06	1.579e-05	1.56436e-05	3.96589e-05	3.26806e-05	2.04576e-05	1.79014e-05	3.96275e-05	24.82	1274547	907234	1.04101e+06	548151	449992	380574	110135
A0A0A0MTB8 [422-432]	High	[K].STIGAYFLKPK.[E]		1.97666e-07	4.90596e-07	1	2	1	3	A0A0A0MTB8		0	1224.7	1	1	1	1	1	16.2	40.31	104.64	127.24	88.43		0	422	High	8.445e-06	2.678e-08	7.22	419.6	395.1	395.1	5.97409e-08	6.09528e-09	0	0	5.25286e-07	3.82602e-08	0	0	33.51	697025	904087	684328	460530	621848	261366	7212.94
A0A0A0MTB8 [488-508]	High	[R].GVAVDGLNQLTVTTGSEGLLK.[F]		7.37521e-14	4.90596e-07	1	2	1	4	A0A0A0MTB8		0	2072.12	0.425721	0.0563672	1	1	1	6.5	70.29	39.04	51.23	46.65		0	488	High	8.445e-06	9.348e-16	12.29	632	632	632	5.15402e-13	7.84219e-14	0	0	4.53179e-12	6.82685e-13	0	0	54.04	380672	433575	406335	19374.9	123055	79845.6	30886.5
A0A0A0MTB8 [516-534]	High	[K].ILIHSVSLSSSPNIMLLHR.[D]		5.64538e-12	4.90596e-07	1	2	1	4	A0A0A0MTB8		0	2117.19	1	0.896691	1	1	1	4.09	37.76	96.67	140.8	124.72		0	516	High	8.445e-06	1.433e-13	10.99	580.2	580.2	580.2	1.03135e-11	1.29554e-12	0	0	9.06836e-11	1.02943e-11	0	0	47.67	386192	404307	419076	87322.3	194795	179162	268244
A0A0A0MTB8 [561-579]	High	[R].EFSGHQGQINDMAFSPDGR.[W]		3.03042e-13	4.90596e-07	1	2	1	2	A0A0A0MTB8		0	2092.91	0.25733	0.00104958	0.0213721	1	1	4.91	11.43	39.63	31.3	17.49		0	561	High	8.445e-06	4.814e-15	11.93	611.1	553.5	553.5	1.18288e-12	1.73222e-13	0	0	1.04007e-11	1.49565e-12	0	0	33.02	548971	605495	582580	209599	257413	215759	29257.1
A0A0A0MTB8 [706-716]	High	[R].WKNLLNLDVIK.[K]		0.000780465	8.14481e-05	1	2	1	2	A0A0A0MTB8		1	1355.8	1	0.617766	1	1	1	6.8	25.27	88.92	82.86	57.14		0	706	High	9.466e-05	0.000705	3.11	251.1	238.5	238.5	0.000771823	0.000121996	0.00012187	0.000378481	0.00677834	0.000359386	0.000358227	0.000943473	50.2	258229	254415	227443	42393.7	38590	60932.5	113563
A0A0A0MTB8 [708-716]	High	[K].NLLNLDVIK.[K]		0.000221491	4.28476e-05	1	2	1	5	A0A0A0MTB8		0	1041.63	1	1	1	1	1	9.87	45.87	80.85	99.64	90.96		0	708	High	2.978e-05	0.0001916	4.34	415	144.2	144.2	4.59134e-05	4.3101e-05	4.22206e-05	9.76531e-05	0.000403793	0.000117602	0.000117086	0.00022745	53.32	415659	500352	490176	123789	296049	166680	34183
A0A0A0MTB8 [719-729]	High	[K].NKPKEPPKVPK.[S]		0.000965128	0.000116262	1	2	1	1	A0A0A0MTB8		2	1261.76	1	1	1	1	1	67.8	46.85	12.64	64.81	83.77		0	719	High	0.0001153	0.0009073	2.53	275.2	252.3	252.3	0.00296567	0.000211942	0.000210718	0.000793042	0.02566	0.000898705	0.000897627	0.00221933	10.3	8909.6	58736.2	50947.5	62297.6	41828.2	22692.8	30151.6
A0A0A0MTB8 [730-744]	High	[K].SAPFFIPTIPGLVPR.[Y]		3.93445e-09	4.90596e-07	1	2	1	9	A0A0A0MTB8		0	1611.93	1	1	1	1	1	5.84	58.03	81.64	124.51	81.08		0	730	High	8.445e-06	2.847e-10	9.11	524.4	492.8	492.8	7.82826e-10	9.12433e-11	0	0	6.88318e-09	9.54748e-10	0	0	64.18	940775	847061	937151	124775	269236	450940	48192.4
A0A0A0MTB8 [745-758]	High	[R].YAAPEQNNDPQQSK.[V]		1.23441e-08	4.90596e-07	1	2	1	3	A0A0A0MTB8		0	1589.72	1	0.516929	1	1	1	3.14	13.24	148.62	105.13	110.09		0	745	High	8.445e-06	1.073e-09	8.69	508.5	428.1	428.1	2.02393e-09	2.79819e-10	0	0	1.77958e-08	2.90044e-09	0	0	13.2	968485	910027	933390	323637	398953	419340	24019.9
A0A0A0MTB8 [759-768]	High	[K].VVNLGVLAQK.[S]		1.50288e-08	4.90596e-07	1	2	1	6	A0A0A0MTB8		0	1040.65	1	1	1	1	1	67.15	131.63	144.36	138.99	150.48		0	759	High	8.445e-06	1.348e-09	8.26	486.4	386.2	386.2	5.55141e-09	8.16779e-10	0	0	4.88121e-08	7.78601e-09	0	0	35.22	6847.81	43550.8	39373.4	6898.96	45964	2026.91	599526
A0A0A0MTB8 [775-792]	High	[K].LEEGLVNNKYDTALNLLK.[E]		0.000167647	4.90596e-07	1	2	1	3	A0A0A0MTB8		1	2047.11	1	0.671201	1	1	1	17.68	46.37	60.58	85.36	81.69		0	775	High	8.445e-06	8.04e-05	4.38	353.4	316	316	4.17543e-05	4.3101e-05	4.25405e-05	9.83123e-05	0.000367211	0.000111623	0.000110584	0.000228975	49.48	603412	761252	543605	229412	364305	139215	84140.3
A0A0A0MTB8 [793-804]	High	[K].ESGPSGIETELR.[S]		3.75231e-07	4.90596e-07	1	2	1	4	A0A0A0MTB8		0	1274.62	1	1	1	1	1	8.84	33.86	78.73	102.03	114.05		0	793	High	8.445e-06	5.633e-08	7.34	542.2	347.4	347.4	4.57543e-08	4.9262e-09	0	0	4.02305e-07	3.07686e-08	0	0	29	799706	812638	689292	424486	253134	238518	28464.8
A0A0A0MTB8 [9-18]	High	[R].TASALFAGFR.[A]		0.000539029	6.98196e-05	1	2	1	1	A0A0A0MTB8		0	1040.55	1	1	1	1	1	57.13	12.3	72.37	75.41	162.73		0	9	High	8.424e-05	0.0005445	3.67	363.6	171.6	171.6	0.000213876	8.18794e-05	8.12084e-05	0.000259261	0.00188387	0.000208737	0.0002087	0.000430416	45.61	11921.8	17023.3	4400.11	52335.2	45318.4	41071.4	31366.2
A0A0A0MTG2 [149-168]	Medium	[R].ALAEDSDIFFDYSGRELEEK.[D]		0.0759876	0.00154334	1	6	1	1	A0A0A0MTG2		1	2334.08	1	1	1	1	1	133	121.98	101.58	145.42	32.68		0	149	High	0.005466	0.558	0.45	28.6	28.6	28.6	0.358288	0.00927389	0.00927368	0.0350625	0.644474	0.0312093	0.0312092	0.0731504	37.72	51986.8	3567.08	5987.42	1864.55	14705.2	63734.5	517340
A0A0A0MTH3 [10-17]	High	[R].EGNAVAVR.[L]		0.00142217	0.00024637	1	2	1	1	A0A0A0MTH3		0	815.437	1	1	1	1	1	82.37	53.89	162.3	154.16	61.76		0	10	High	0.00029	0.001743	2.09	297.8	103.2	103.2	0.00809335	0.000298223	0.000296088	0.00101425	0.0699439	0.0028074	0.00280716	0.0058708	11.55	28035.4	49480.7	4472.79	39222.9	15379	54081.7	28112.8
A0A0A0MTH3 [132-139]	High	[K].YGEMPVDK.[A]		0.000320467	4.28476e-05	1	2	1	2	A0A0A0MTH3		0	938.429	1	0.839795	1	1	1	22.59	34.73	88.99	82.46	111.55		0	132	High	5.115e-05	0.0003621	4.12	428.6	267.5	267.5	7.55863e-05	5.32673e-05	5.2923e-05	0.000158018	0.000664715	0.000127343	0.000127048	0.000220827	19.08	1.65488e+06	1.54269e+06	1.05306e+06	1.41917e+06	1.85973e+06	894544	26696.6
A0A0A0MTH3 [142-149]	High	[K].APLRELLR.[GE]		0.0123	0.000601865	1	2	1	1	A0A0A0MTH3		1	967.605	1	0.871459	1	1	1	20.41	53.55	75.39	75.29	103.36		0	142	High	0.001296	0.0443	1.55	335.6	24.4	24.4	0.0281593	0.000780443	0.000780262	0.00251339	0.211632	0.0082233	0.00822296	0.0171835	28.74	48834.8	32946.9	47404.8	39516.9	14324.7	50810.8	59655
A0A0A0MTH3 [18-43]	High	[R].LWLDNTENDLNQGDDHGFSPLHWACR.[E]	1xCarbamidomethyl [C25]	6.30512e-16	4.90596e-07	1	2	1	5	A0A0A0MTH3		0	3110.38	1	0.737765	1	1	1	26.05	98.95	78.33	72.88	126.3		0	18	High	8.445e-06	6.305e-16	19.62	984.6	984.6	984.6	2.39507e-20	3.64839e-21	0	0	2.10592e-19	3.33806e-20	0	0	54.03	1.37192e+06	2.07158e+06	1.33519e+06	1.27962e+06	14295.8	624546	5305.89
A0A0A0MTH3 [186-201]	High	[K].MGQNLNRIPYKDTFWK.[G]		0.000221491	2.60771e-05	1	2	1	2	A0A0A0MTH3		2	2011.02	1	0.613514	1	1	1	33.65	12.45	21.33	94.29	51.94		0	186	High	2.254e-05	0.0001393	4.29	382.1	352.5	352.5	5.1858e-05	4.61646e-05	4.60172e-05	9.68836e-05	0.000456075	0.000124209	0.000123278	0.000225639	38.87	301096	177802	171789	46408.8	37208.6	46742.1	57017.3
A0A0A0MTH3 [1-9]	High	[-].MDDIFTQCR.[E]	1xAcetyl [N-Term]; 1xCarbamidomethyl [C8]	2.44661e-06	4.90596e-07	1	2	1	7	A0A0A0MTH3	A0A0A0MTH3 1xAcetyl [N-Term]	0	1227.51	1	1	1	1	1	38.05	41.92	125.65	126.36	88.99		0	1	High	8.445e-06	4.976e-07	7.22	492.3	417.5	417.5	6.00527e-08	6.11144e-09	0	0	5.28027e-07	3.84395e-08	0	0	52.04	272543	576960	373292	231815	518660	310335	965561
A0A0A0MTH3 [216-222]	High	[K].HSGIDFK.[Q]		0.000965128	0.00010487	1	2	1	1	A0A0A0MTH3		0	803.405	1	1	1	1	1	132.47	83.74	89.3	145.95	83.03		0	216	High	0.00011	0.0008784	3.91	565.3	156.1	156.1	0.000123321	6.6034e-05	6.5843e-05	0.000180218	0.00108565	0.000155715	0.000152823	0.000269437	16.35	24521	333303	37614.8	25969.9	55396.5	6621.65	20148.9
A0A0A0MTH3 [223-229]	High	[K].QLNFLTK.[L]		0.000979014	0.000182582	1	2	1	10	A0A0A0MTH3		0	863.499	1	0.80637	1	1	1	37.04	43.29	48.14	10.35	104.57		0	223	High	0.000209	0.001063	2.12	293.1	134.2	134.2	0.00750514	0.000296274	0.000295378	0.000812967	0.0645957	0.0025221	0.0025214	0.00248139	34.67	1.76969e+06	2.33092e+06	1.05952e+06	1.35889e+06	1.83965e+06	714346	1.57762e+06
A0A0A0MTH3 [230-240]	High	[K].LNENHSGELWK.[G]		0.000181198	4.90596e-07	1	2	1	10	A0A0A0MTH3		0	1326.64	1	1	1	1	1	35.65	32.06	89.73	56.13	28.5		0	230	High	8.445e-06	8.982e-05	5.37	504.4	322.1	322.1	4.29963e-06	1.579e-05	1.54306e-05	3.77373e-05	3.78042e-05	2.04576e-05	1.76875e-05	3.77074e-05	19.88	2.75303e+06	1.64137e+06	1.46944e+06	2.94772e+06	3.37211e+06	1.71836e+06	3927.63
A0A0A0MTH3 [241-251]	High	[K].GRWQGNDIVVK.[V]		0.00100464	0.000186303	1	2	1	4	A0A0A0MTH3		1	1271.69	1	1	1	1	1	62.14	49.63	92.42	85.8	96.96		0	241	High	0.0002114	0.001097	2.44	261	215.9	215.9	0.0036504	0.000224611	0.000223554	0.000873646	0.0316446	0.00127258	0.00127238	0.00293226	24.39	58048.6	29713.1	15923.8	24166.8	15091.9	41349.3	38227
A0A0A0MTH3 [243-251]	High	[R].WQGNDIVVK.[V]		0.000911749	8.14481e-05	1	2	1	11	A0A0A0MTH3		0	1058.56	1	0.624414	1	1	1	12.44	39.22	35.85	3.06	28.33		0	243	High	9.977e-05	0.0008113	3.4	328.5	241.5	241.5	0.000401047	0.000103054	0.000101506	0.000303181	0.00353607	0.000270698	0.000270236	0.000686379	26.74	2.50791e+06	2.29238e+06	1.95263e+06	2.33283e+06	1.86569e+06	994900	1.99928e+06
A0A0A0MTH3 [263-272]	High	[K].SRDFNEECPR.[L]	1xCarbamidomethyl [C8]	0.0249765	0.000882233	1	2	1	1	A0A0A0MTH3		1	1309.56	1	1	1	1	1	144.6	26.03	99.38	92.38	101.46		0	263	High	0.002466	0.1215	0.88	188.2	145.9	145.9	0.130403	0.00299909	0.00299891	0.00978897	0.575119	0.0255183	0.0255178	0.0588537	12.8	614986	22493.9	54091.8	455244	655651	407315	53204.6
A0A0A0MTH3 [265-272]	High	[R].DFNEECPR.[L]	1xCarbamidomethyl [C6]	0.000344484	4.28476e-05	1	2	1	2	A0A0A0MTH3		0	1066.43	1	0.434882	0.706632	1	1	34.77	38.59	77.75	66.56	150.07		0	265	High	5.115e-05	0.0003897	3.55	333.3	188	188	0.000283115	8.67798e-05	8.67002e-05	0.000283841	0.00249305	0.000208737	0.000205039	0.000424292	17.32	618608	925367	467759	984205	683981	442318	32965.8
A0A0A0MTH3 [328-334]	High	[K].FALDMAR.[G]		0.00115374	0.000191293	1	2	1	3	A0A0A0MTH3		0	823.413	1	0.472394	1	1	1	22.92	37.86	69.44	119.73	85.97		0	328	High	0.0002258	0.001324	2.49	363.4	156.3	156.3	0.00323334	0.000213195	0.000211538	0.000810434	0.0279817	0.00106149	0.00106125	0.0025997	31.85	1.48017e+06	1.48777e+06	963687	901940	1.42434e+06	685008	50082.4
A0A0A0MTH3 [335-348]	High	[R].GMAFLHTLEPLIPR.[H]		2.0539e-12	4.90596e-07	1	2	1	9	A0A0A0MTH3		0	1594.88	1	1	1	1	1	26.26	58.81	72.13	77.95	106.96		0	335	High	8.445e-06	4.434e-14	11.43	635	635	635	3.6732e-12	5.46758e-13	0	0	3.22975e-11	4.61421e-12	0	0	57.15	1026817	1.1634e+06	676834	355760	746152	243643	792802
A0A0A0MTH3 [355-365]	High	[R].SVMIDEDMTAR.[I]		0.000221491	4.28476e-05	1	2	1	1	A0A0A0MTH3		0	1267.57	1	0.656711	0.445323	1	1	75.32	37.96	69.13	57.13	96.27		0	355	High	4.19e-05	0.0002116	4.61	417.6	281.1	281.1	2.4368e-05	3.12707e-05	3.11778e-05	0.000101985	0.000214263	9.48354e-05	9.2783e-05	0.00016975	31.23	268476	810345	222887	694789	1.03328e+06	479230	195352
A0A0A0MTH3 [373-380]	High	[K].FSFQCPGR.[M]	1xCarbamidomethyl [C5]	0.000222899	4.28476e-05	1	2	1	6	A0A0A0MTH3		0	998.451	1	1	1	1	1	31.16	46.37	16.5	35.86	96.24		0	373	High	4.19e-05	0.0002258	4.34	405.9	243.9	243.9	4.57804e-05	4.3101e-05	4.22337e-05	9.76976e-05	0.000402624	0.000117602	0.000117136	0.000227561	29.47	1540688	1.2817e+06	799527	994134	1.46502e+06	538376	1.33641e+06
A0A0A0MTH3 [381-394]	High	[R].MYAPAWVAPEALQK.[K]	1xOxidation [M1]	1.12699e-05	4.90596e-07	1	2	1	1	A0A0A0MTH3		0	1590.8	1	1	1	1	1	14.42	50.6	81.71	138.75	145.39		0	381	High	8.445e-06	2.953e-06	6.38	393.3	343.9	343.9	4.15892e-07	3.37344e-08	0	0	3.65681e-06	1.11184e-05	1.09889e-05	4.41755e-05	47.09	63428.8	48336.3	62107.3	20018	61115	63148.2	43380.3
A0A0A0MTH3 [420-434]	High	[R].EVPFADLSNMEIGMK.[V]		5.58666e-08	4.90596e-07	1	2	1	3	A0A0A0MTH3		0	1680.8	1	1	1	1	1	24.59	71.27	139.71	143.89	136.15		0	420	High	8.445e-06	6.187e-09	7.82	422	387.1	387.1	1.51586e-08	1.98117e-09	0	0	1.33285e-07	1.48064e-08	0	0	56.87	760277	643728	457711	316227	751935	183513	999219
A0A0A0MTH3 [435-454]	High	[K].VALEGLRPTIPPGISPHVCK.[L]	1xCarbamidomethyl [C19]	5.09985e-07	4.90596e-07	1	2	1	4	A0A0A0MTH3		0	2141.19	1	1	1	1	1	31.16	52.12	76.69	61.42	95.25		0	435	High	8.445e-06	8.052e-08	7.18	373.1	373.1	373.1	6.6407e-08	6.57261e-09	0	0	5.83899e-07	4.17981e-08	0	0	41.84	623002	634298	341239	189592	585698	366761	978994
A0A0A0MTH3 [458-466]	High	[K].ICMNEDPAK.[R]	1xCarbamidomethyl [C2]	0.00044631	5.74315e-05	1	2	1	1	A0A0A0MTH3		0	1077.47	1	0.27426	0.20299	1	1	68.93	40.59	37.88	23.09	62.39		0	458	High	7.472e-05	0.0004829	3.35	337.4	265.8	265.8	0.000445469	0.000107798	0.000107521	0.000328272	0.00392964	0.000291986	0.000291382	0.000763005	18.13	346941	429081	62134.2	471150	458099	200171	22126.1
A0A0A0MTH3 [458-469]	High	[K].ICMNEDPAKRPK.[F]	1xCarbamidomethyl [C2]	3.51173e-09	4.90596e-07	1	2	1	5	A0A0A0MTH3		1	1458.72	1	1	1	1	1	47.72	31.66	120.27	104.56	90.94		0	458	High	8.445e-06	2.498e-10	8.39	576.6	576.6	576.6	4.11107e-09	5.98097e-10	0	0	3.61476e-08	5.78191e-09	0	0	14.2	831732	460269	334160	450534	544428	279229	34338.1
A0A0A0MTH3 [470-479]	High	[K].FDMIVPILEK.[M]		1.01219e-08	4.90596e-07	1	2	1	15	A0A0A0MTH3		0	1204.66	1	1	1	1	1	29.87	57.2	31.63	77.9	10.82		0	470	High	8.445e-06	8.527e-10	9.22	563.8	434.3	434.3	6.01668e-10	6.47243e-11	0	0	5.29031e-09	6.44084e-10	0	0	58.37	1.63662e+06	2.08645e+06	1.12228e+06	811640	1.68057e+06	570360	1.41547e+06
A0A0A0MTH3 [47-56]	High	[R].SAVVEMLIMR.[G]		3.92601e-06	4.90596e-07	1	2	1	4	A0A0A0MTH3		0	1148.62	1	0.0736456	0.271971	1	1	17.35	57.57	30.28	99.24	51.29		0	47	High	8.445e-06	8.627e-07	6.71	441.8	373.9	373.9	1.94441e-07	1.66594e-08	0	0	1.70967e-06	1.37812e-07	0	0	50.25	915850	1.1674e+06	845244	355099	1.03363e+06	486569	44434.8
A0A0A0MTH9 [996-1024]	High	[K].AQIADLPAGSSGNILVELDEAQKPYLVQR.[R]		8.98653e-05	4.90596e-07	1	2	1	1	A0A0A0MTH9		0	3095.64	1	1	1	1	1	23.74	79.66	15.17	78.14	77.69		0	996	High	8.445e-06	3.557e-05	5.49	239.6	239.6	239.6	3.2256e-06	1.13368e-05	1.056e-05	3.84143e-05	1.594e-05	2.04576e-05	1.90219e-05	3.98042e-05	57.6	124674	192583	137831	59344	267651	93629.4	10151.3
A0A0A0MTI1 [380-387]	High	[K].LTQGETLR.[K]		0.00613744	0.000397409	1	3	1	1	A0A0A0MTI1		0	917.505											NoQuanValues	0	380	High	0.0006434	0.0149	1.26	285.9	30.1	30.1	0.0552698	0.00137044	0.00137029	0.00410638	0.348125	0.0154336	0.0154327	0.0341919
A0A0A0MTI1 [405-439]	High	[K].CLQQALHTFQNDIHVYPIWLCPFILPSQPGLVHPK.[G]	2xCarbamidomethyl [C1; C21]	6.65461e-07	4.90596e-07	1	3	1	1	A0A0A0MTI1		0	4167.15	1	1	1	1	1	127.11	69.69	57.06	60.77	24.07		0	405	High	8.445e-06	1.097e-07	7.36	328.3	328.3	328.3	4.3304e-08	4.71451e-09	0	0	3.80761e-07	2.90794e-08	0	0	63.76	159841	13770.5	20814.5	53564.7	20334.2	15424.1	44957.9
A0A0A0MTI1 [440-456]	Medium	[K].GNEAELYIDIGAYGEPR.[V]		0.116923	0.00207935	1	3	1	1	A0A0A0MTI1		0	1866.89											NoQuanValues	0	440	High	0.008185	1	1.06	17.5	17.5	17.5	0.0872246	0.00217353	0.00217334	0.00643336	0.464139	0.0198738	0.0198736	0.0432842
A0A0A0MTK1 [414-428]; [554-568]	High	[R].VHTGERPYECSECGK.[S]	2xCarbamidomethyl [C10; C13]	0.000965128	0.000116262	1	9	1	2	A0A0A0MTK1		0	1808.77											NoQuanValues	0	506	High	0.0001153	0.0009079	3.04	301.3	301.3	301.3	0.000917401	0.000137179	0.000136956	0.000430837	0.00195976	0.000208737	0.00020819	0.000429578
A0A0A0MTL6 [1019-1033]	High	[R].LSLRQPGLAEAVCVK.[F]	1xCarbamidomethyl [C13]	0.00028832	4.28476e-05	1	5	1	2	A0A0A0MTL6		1	1640.92	1	0.214586	0.842438	1	1	14.45	13.87	70.5	69.53	10.62		0	1019	High	4.6e-05	0.0003227	3.35	287.4	233.8	233.8	0.000442673	0.000107798	0.000107573	0.000328425	0.00390487	0.000291986	0.000291528	0.00076338	36.76	351316	264865	334130	175886	229323	190918	50061.4
A0A0A0MTL6 [1088-1099]	High	[R].NLNSDDQAVVLK.[A]		0.000258253	4.28476e-05	1	5	1	3	A0A0A0MTL6		0	1315.69	1	1	1	1	1	7.23	18.07	58.8	125.63	92.28		0	1088	High	4.6e-05	0.0002828	3.77	342.8	173.3	173.3	0.000169075	7.16935e-05	7.15523e-05	0.000204421	0.00148936	0.000199362	0.000199326	0.000378149	27.39	470679	424312	410683	385537	439565	304414	740018
A0A0A0MTL6 [1149-1165]	High	[R].ALLCFLDQLEDEDVQTR.[V]	1xCarbamidomethyl [C4]	1.37925e-13	4.90596e-07	1	5	1	2	A0A0A0MTL6		0	2064.99	1	0.830823	1	1	1	97.34	42.27	94.73	82.28	133.34		0	1149	High	8.445e-06	1.934e-15	11.77	623.5	456.8	456.8	1.69283e-12	2.48379e-13	0	0	1.48846e-11	2.09762e-12	0	0	60.85	187403	482462	33399.8	101365	236606	148900	8549.16
A0A0A0MTL6 [1166-1176]	Medium	[R].VAGCLALGCIK.[A]	2xCarbamidomethyl [C4; C9]	0.125084	0.00216509	1	5	1	1	A0A0A0MTL6		0	1161.61	1	0.688365	1	1	1	41.46	38.03	135.5	54.9	89.5		0	1166	High	0.008688	1	0.37	151.3	11.1	11.1	0.421786	0.0103209	0.0103207	0.0392777	0.867478	0.0604947	0.0604944	0.149124	47.49	27170.2	37515.1	15397.3	54622.9	27280.3	61807.1	621072
A0A0A0MTL6 [1201-1215]	High	[R].QSLQQCGEEGQSAHR.[R]	1xCarbamidomethyl [C6]	1.21503e-14	4.90596e-07	1	5	1	4	A0A0A0MTL6		0	1714.76	1	1	1	1	1	83.8	67.43	35.43	16.85	68.87		0	1201	High	8.445e-06	6.305e-16	12.72	686.8	686.8	686.8	1.88786e-13	2.93241e-14	0	0	1.65995e-12	2.49078e-13	0	0	12.37	9572.95	410884	434573	233493	41332	267098	151378
A0A0A0MTL6 [293-308]	High	[K].GLANHVVVGSVSCETK.[D]	1xCarbamidomethyl [C13]	0.000221491	2.60771e-05	1	5	1	1	A0A0A0MTL6		0	1656.84	1	1	1	1	1	47.4	26.53	83.01	76.29	58.92		0	293	High	2.254e-05	0.000154	4.43	310.4	261.1	261.1	3.75084e-05	4.3101e-05	4.29116e-05	9.90132e-05	0.000329864	0.000111623	0.000111551	0.000230643	26.79	127794	166358	56983.4	46325.3	26751.4	38029.7	142544
A0A0A0MTL6 [416-437]	High	[R].HSPAPRPLVQQPEPLPIQVAFR.[R]		0.000718434	6.98196e-05	1	5	1	1	A0A0A0MTL6		0	2477.38	1	0.521761	0.863298	1	1	64.88	54.64	101.14	45.24	27.3		0	416	High	8.998e-05	0.0006604	3.37	176.7	176.7	176.7	0.000429836	0.000104787	0.000104359	0.000301601	0.00379116	0.000286639	0.000286318	0.000764714	46.87	203779	200326	36896.9	51714.2	148321	190426	5810.05
A0A0A0MTL6 [940-948]	High	[R].CQEAWALER.[L]	1xCarbamidomethyl [C1]	0.00096752	0.000182582	1	5	1	1	A0A0A0MTL6		0	1162.53	1	1	1	1	1	6.99	66.24	109.51	91.79	105.93		0	940	High	0.0002048	0.001049	2.29	236.9	199.5	199.5	0.0051522	0.000251761	0.000251553	0.000878735	0.0445039	0.0016974	0.00169709	0.0037375	28.43	298000	308213	268901	119774	169117	30164.3	319416
A0A0A0MTL6 [955-964]	High	[R].VLEAVCEFSR.[R]	1xCarbamidomethyl [C6]	0.000965128	0.000160382	1	5	1	1	A0A0A0MTL6		0	1209.59	1	1	1	1	1	21.95	100.79	104.59	46.46	152.3		0	955	High	0.0001773	0.001037	2.45	301.3	160.9	160.9	0.00351716	0.00022235	0.000222114	0.000855776	0.0304195	0.00117229	0.00117218	0.00278342	28.6	86399.5	57251	86405.6	15622.6	87290.1	242850	35177.3
A0A0A0MTL6 [997-1006]	High	[R].LSCFLCPVER.[V]	2xCarbamidomethyl [C3; C6]	0.000965128	0.00015247	1	5	1	1	A0A0A0MTL6		0	1280.61	1	1	0.729962	1	1	26.84	40.69	114.01	84.99	84.48		0	997	High	0.0001686	0.001023	2.57	378.6	155.8	155.8	0.00267134	0.000206762	0.00020663	0.000748542	0.0231343	0.000779358	0.000779323	0.00200855	40.72	43115.4	28488.5	49688.3	3499.79	3453.59	6679.24	61374.4
A0A0A0MTN0 [110-119]	High	[K].GADYMDCLYR.[Y]	1xCarbamidomethyl [C7]	0.000221491	2.60771e-05	1	2	1	1	A0A0A0MTN0		0	1263.51	1	0.172652	0.215617	1	1	17.65	17.32	40.63	47.59	60.54		0	110	High	2.254e-05	0.0001455	4.52	369.5	326.6	326.6	3.01345e-05	3.96217e-05	3.93212e-05	0.000100348	0.000264996	0.000106818	0.000106015	0.000200394	37.07	197040	164708	138312	179823	234016	171882	59559.6
A0A0A0MTN0 [339-362]	High	[R].ATSNLTQENMPTLFVESVLEVHGK.[F]		0.000193585	2.60771e-05	1	2	1	2	A0A0A0MTN0		0	2644.33	1	0.865999	1	1	1	77.56	60.63	68.52	104.42	50.97		0	339	High	1.674e-05	9.918e-05	4.61	324.9	293.8	293.8	2.45232e-05	3.5616e-05	3.56103e-05	0.000101926	0.000215628	9.48354e-05	9.27221e-05	0.000169653	60.95	464433	353168	37991.8	83607.1	51985.7	171879	108226
A0A0A0MTN0 [363-383]	High	[K].FVQLINTVLNGDQHFMSALDK.[A]		1.73767e-10	4.90596e-07	1	2	1	3	A0A0A0MTN0		0	2390.22	0.947287	1	1	1	1	53.96	86.07	66.95	71.92	97.63		0	363	High	8.445e-06	7.631e-12	9.55	502	502	502	2.81841e-10	2.61667e-11	0	0	2.47815e-09	2.34627e-10	0	0	62.57	16218.3	4612.69	15857.2	27515.9	212532	88553.5	20359.6
A0A0A0MTN0 [384-395]	High	[K].ALTSVVNYREPK.[S]		0.00424961	0.000331731	1	2	1	2	A0A0A0MTN0		1	1376.75	1	1	1	1	1	101.2	22.99	86.5	83.41	103.4		0	384	High	0.0004968	0.008709	1.34	190	130.6	130.6	0.0452039	0.0011759	0.00117589	0.00357435	0.302567	0.0124334	0.0124329	0.0272193	27.82	16721	62270.2	7712.45	104990	65918.7	84190.2	2684.27
A0A0A0MTN0 [476-485]	High	[K].QACGYEFTSK.[L]	1xCarbamidomethyl [C3]	0.000965128	0.000143834	1	2	1	1	A0A0A0MTN0		0	1190.51	1	0.962137	1	1	1	17.75	19.32	72.34	102.51	58.7		0	476	High	0.0001488	0.001006	2.02	359.8	64	64	0.00950531	0.000308756	0.000307606	0.00107279	0.0818887	0.00327859	0.00327814	0.00672055	20.04	342724	239113	305690	319427	353770	239260	53805.4
A0A0A0MTN0 [673-682]	High	[K].DTPQEMEQTR.[S]		4.97299e-05	4.90596e-07	1	2	1	1	A0A0A0MTN0		0	1234.54	1	0.124215	0.409792	1	1	35.36	44.03	39.47	125.02	63.57		0	673	High	8.445e-06	1.718e-05	5.76	362.6	346.4	346.4	1.72357e-06	1.13368e-05	1.11684e-05	3.99154e-05	1.51546e-05	2.04576e-05	1.90954e-05	3.98915e-05	16.32	423048	199936	377957	352048	157152	194944	45432.4
A0A0A0MTN0 [709-721]	High	[R].HNALIQEVISQSR.[A]		1.89313e-05	4.90596e-07	1	2	1	2	A0A0A0MTN0		0	1494.8	1	0.213049	0.694003	1	1	6.04	9.65	25.03	150.03	44.34		0	709	High	8.445e-06	5.431e-06	6.58	411.2	343.8	343.8	2.64377e-07	2.20735e-08	0	0	2.32459e-06	1.93725e-07	0	0	35.75	464428	443612	499722	266421	323304	294293	70166.5
A0A0A0MTN0 [734-746]	High	[K].CIEVLIDKQYIER.[S]	1xCarbamidomethyl [C1]	0.0195302	0.00076277	1	2	1	1	A0A0A0MTN0		1	1678.88	1	0.000177186	0.000449927	1	1	43.79	29.98	17.05	48.32	29.27		0	734	High	0.001955	0.08905	0.61	34.7	34.7	34.7	0.244097	0.00533618	0.00533614	0.0188974	0.743811	0.042717	0.0427168	0.103454	40.22	12270118	4.71546e+06	1.15097e+07	6.28451e+06	3.35742e+06	5.08233e+06	47140.8
A0A0A6YYJ5 [200-210]	High	[K].SIGIPEVQDFK.[N]		0.000247059	4.28476e-05	1	1	1	1	A0A0A6YYJ5		0	1232.65											NoQuanValues	0	200	High	4.6e-05	0.000267	4.04	361.4	252.8	252.8	9.03143e-05	6.48437e-05	6.42552e-05	0.000187272	0.000794216	0.000133589	0.000132317	0.000249276	47.74
A0A0A6YYJ5 [211-220]	High	[K].NLSGDCQDFR.[F]	1xCarbamidomethyl [C6]	0.000648518	6.98196e-05	1	1	1	5	A0A0A6YYJ5		0	1211.51	1	0.606095	1	1	1	78.02	14.59	75.41	44.24	48.28		0	211	High	8.424e-05	0.0006132	3.42	319.7	205.3	205.3	0.00038397	0.000103054	0.000101919	0.00030438	0.00338469	0.000265686	0.000265433	0.000661412	20.16	12954.1	154487	183650	275773	359630	359470	56087.9
A0A0A6YYJ5 [221-253]	High	[R].FQQHSANPPHEFQPVESEAVATSGNTDVMQESR.[F]		4.78982e-07	4.90596e-07	1	1	1	3	A0A0A6YYJ5		0	3654.65	1	1	1	1	1	37.62	10.08	169.54	169.19	165.84		0	221	High	8.445e-06	7.479e-08	7.02	319	319	319	9.58704e-08	8.94964e-09	0	0	8.42963e-07	6.06096e-08	0	0	36.03	110909	210824	249905	345338	407003	418528	6.74122e+06
A0A0A6YYJ5 [355-364]	High	[K].NSLADIFEER.[E]		0.000991679	0.000186303	1	1	1	1	A0A0A6YYJ5		0	1193.58	1	1	1	1	1	3.77	19.85	34.06	40.96	117.05		0	355	High	0.0002114	0.001079	2.06	200.8	142	142	0.00861604	0.000303768	0.000303453	0.0010324	0.0744995	0.003008	0.0030078	0.00625494	42.56	82645.1	76816.8	81123.6	94110.8	62908.2	84516.3	45212.9
A0A0A6YYJ5 [385-412]	High	[R].TFGHLSLGQICCPDDPQPAKDQLATVPK.[D]	2xCarbamidomethyl [C11; C12]	9.22287e-06	4.90596e-07	1	1	1	5	A0A0A6YYJ5		1	3093.51	1	0.104663	0.14363	1	1	31.85	36.87	41.17	95.17	49.43		0	385	High	8.445e-06	2.333e-06	6.21	319.3	319.3	319.3	6.2308e-07	5.13433e-08	0	0	5.47855e-06	1.11184e-05	1.05067e-05	4.27204e-05	43.51	207366	384533	262301	217646	469173	336836	25753.5
A0A0A6YYJ5 [413-434]	High	[K].DIPLDCDCVLTGEDILGEVANR.[T]	2xCarbamidomethyl [C6; C8]	1.30916e-05	4.90596e-07	1	1	1	1	A0A0A6YYJ5		0	2474.15	1	1	1	1	1	23.41	61.99	121.22	2.4	33.13		0	413	High	8.445e-06	3.52e-06	5.89	318.7	317.5	317.5	1.2953e-06	6.10557e-06	5.73381e-06	4.06884e-05	1.13891e-05	2.04576e-05	1.96005e-05	4.06653e-05	61.43	92418.1	147419	114694	50000.9	141035	219512	63501.2
A0A0A6YYJ5 [563-580]	High	[R].DTSTVSKEECEKVPFSPR.[T]	1xCarbamidomethyl [C10]	0.00480453	0.000351188	1	1	1	1	A0A0A6YYJ5		2	2096	1	1	1	1	1	89.94	61.95	118.82	106.3	86.27		0	563	High	0.0005486	0.01037	0.97	78.2	78.2	78.2	0.107691	0.00268953	0.00268946	0.00876082	0.521835	0.0225054	0.022505	0.0516841	27.63	3859.8	62586.5	108482	53334.9	77380.1	171385	352484
A0A0A6YYJ5 [616-626]	High	[K].LSGFIASELAK.[D]		0.000247431	4.28476e-05	1	1	1	4	A0A0A6YYJ5		0	1135.64	1	0.813148	1	1	1	119.39	58.63	86.58	100.11	55.31		0	616	High	4.6e-05	0.0002676	3.89	494.6	147.9	147.9	0.000129991	6.6034e-05	6.55078e-05	0.000179206	0.00114453	0.000158956	0.000158467	0.000297637	45.13	43489.8	1935.51	9964.27	9498.92	39082	27816.8	39536.1
A0A0A6YYJ5 [97-103]	High	[R].IIFDALK.[L]		0.000965128	0.000143834	1	1	1	7	A0A0A6YYJ5		0	819.497	1	0.131505	0.635959	1	1	52.73	24.75	33.76	135.57	8.81		0	97	High	0.0001541	0.001007	2.53	323	122.2	122.2	0.00293497	0.000211942	0.000211105	0.00079422	0.0253922	0.000877881	0.000877425	0.00219747	39.68	19324.2	34296.9	11723.3	43328.8	39576.1	61887.7	217262
A0A0B4J1V8 [21-36]	High	[R].NLEAYAANPHSFVFTR.[G]		0.000546369	6.98196e-05	1	4	1	1	A0A0B4J1V8		0	1836.9	1	0.74062	1	1	1	40.06	40.58	158.57	150.62	65.88		0	21	High	8.424e-05	0.0005491	3.47	311	213.1	213.1	0.000338374	9.99372e-05	9.96629e-05	0.000308227	0.00298032	0.000240684	0.000238726	0.00053043	45.92	32664.2	53935.6	25162.7	46288.7	19195.9	41697.2	9.30808e+06
A0A0B4J1V8 [224-260]	High	[R].LQDISELLATGAGLSESEAEPDGDHNITELPQAVAGR.[G]		6.30512e-16	4.90596e-07	1	4	1	3	A0A0B4J1V8		0	3803.86											NoQuanValues	0	224	High	8.445e-06	6.305e-16	21	1000.3	1000.3	1000.3	1.01115e-21	1.75984e-22	0	0	8.89079e-21	1.80523e-21	0	0
A0A0B4J1V8 [279-285]	High	[R].MTLQLIK.[V]		0.00100046	0.000186303	1	4	1	4	A0A0B4J1V8		0	846.512	1	0.00526023	0.0221698	1	1	12.93	4.63	50.31	44.56	25.21		0	279	High	0.0002114	0.001092	2.31	343.7	65.8	65.8	0.00493113	0.000240987	0.000240228	0.000856562	0.0426368	0.00162383	0.00162383	0.00357699	36.81	357386	367347	449599	256748	269311	281689	41164.5
A0A0B4J1V8 [356-369]	High	[R].VGGSDEEASGIPSR.[T]	1xPhospho [S4]	0.000221491	2.60771e-05	1	4	1	2	A0A0B4J1V8	A0A0B4J1V8 1xPhospho [S359]	0	1440.6	1	0.55196	1	1	1	14.6	65.32	69.73	80.85	48.35		0	356	High	2.254e-05	0.0001664	4.64	254.2	254.2	230	2.31029e-05	2.70852e-05	2.68619e-05	0.000102442	0.000203132	9.48354e-05	9.33329e-05	0.000170544	23.27	255436	246226	319609	30115.7	146782	173790	55777.5
A0A0B4J1V8 [356-369]	High	[R].VGGSDEEASGIPSR.[T]		1.66473e-09	4.90596e-07	1	4	1	4	A0A0B4J1V8		0	1360.63	1	0.911961	1	1	1	35.77	134.96	61.19	85.67	130.14		0	356	High	8.445e-06	1.051e-10	9.05	559.2	549.5	549.5	8.87328e-10	1.04146e-10	0	0	7.80204e-09	1.09939e-09	0	0	18.29	755756	623387	351090	14359.7	434406	62325	52693.6
A0A0B4J1V8 [53-61]	High	[R].VMEPLTASR.[L]		0.000432014	5.74315e-05	1	4	1	1	A0A0B4J1V8		0	1003.52	1	1	1	1	1	132.39	66.52	67.95	89.75	124.98		0	53	High	7.472e-05	0.0004718	3.57	372	191.5	191.5	0.000269585	8.3941e-05	8.33986e-05	0.000284616	0.00237406	0.000208737	0.000205719	0.000425363	21.62	34053.3	434214	47010.1	52834.9	220398	304452	90721.4
A0A0B4J239 [1-11]	High	[-].MSASVVSVISR.[F]	1xMet-loss+Acetyl [M1]	0.00044259	5.74315e-05	1	4	1	1	A0A0B4J239		0	1046.58											NoQuanValues	0	1	High	7.472e-05	0.0004799	3.92	501.5	11.6	0	0.000120289	6.6034e-05	6.6013e-05	0.000180652	0.00105889	0.000155715	0.000153281	0.000270149
A0A0B4J239 [12-23]	High	[R].FLEEYLSSTPQR.[L]		0.000191301	2.60771e-05	1	4	1	3	A0A0B4J239		0	1469.73	1	1	1	1	1	45.88	67.04	131.66	129.16	27.75		0	12	High	1.674e-05	9.742e-05	4.98	453.6	342.2	342.2	1.04986e-05	1.579e-05	1.43102e-05	3.57615e-05	9.23037e-05	2.55476e-05	2.47842e-05	7.14643e-05	40.62	44594.6	15847.7	36277.2	6407.67	19011.4	6732.72	891010
A0A0B4J239 [2-11]	High	[M].SASVVSVISR.[F]	1xAcetyl [N-Term]	0.000414695	5.74315e-05	1	4	1	4	A0A0B4J239	A0A0B4J239 1xAcetyl [N-Term]	0	1046.58											NoQuanValues	0	2	High	6.93e-05	0.0004579	3.48	428.4	6.6	6.6	0.000328496	9.6512e-05	9.64558e-05	0.000281254	0.00289268	0.000240684	0.000239805	0.000532511	38.89
A0A0B4J297 [10-45]	High	[R].TLVGCFLCTDRDCNVILGSAQEFLKPSDSFSAGEPR.[V]	3xCarbamidomethyl [C5; C8; C13]	7.59498e-07	4.90596e-07	1	4	1	1	A0A0B4J297		1	4046.9	1	1	1	1	1	135.57	57.4	60.73	51.38	9.56		0	36	High	8.445e-06	1.277e-07	6.83	339.7	339.7	339.7	1.47023e-07	1.29431e-08	0	0	7.2655e-07	5.21437e-08	0	0	60.47	34022.9	22888.3	335287	40967.3	37073.9	10029.3	23247.9
A0A0B4J2A0 [363-376]	High	[R].DTHLTITPTVLGER.[H]		0.000247307	4.28476e-05	1	2	1	1	A0A0B4J2A0		0	1552.83	1	1	1	1	1	138.07	114.14	91.59	136.9	39.56		0	363	High	4.6e-05	0.0002674	3.94	294.4	257.3	257.3	0.000114002	6.48437e-05	6.24829e-05	0.000181758	0.00100338	0.000155715	0.000154355	0.00027187	39.1	269153	10280.7	32381.8	48497.9	10948.2	3727.76	16187
A0A0B4J2A0 [44-58]	High	[R].AEAAVESAVAGPQGR.[E]		1.75971e-08	4.90596e-07	1	2	1	2	A0A0B4J2A0		0	1412.71	1	0.0149289	0.0878007	1	1	35.26	19.28	47.92	53.37	35.97		0	44	High	8.445e-06	1.618e-09	8.39	513.1	383.8	383.8	4.04456e-09	5.82557e-10	0	0	3.55627e-08	5.60502e-09	0	0	21.83	490600	248438	515217	224775	203302	291998	38758.1
A0A0B4J2B4 [101-113]	High	[K].HGRPGIGATHSSR.[F]		6.30512e-16	4.90596e-07	1	1	1	8	A0A0B4J2B4		0	1332.69	1	0.0946602	0.0662165	1	1	33.83	124.82	81.67	83.94	94.06		0	101	High	8.445e-06	6.305e-16	15.23	893.8	671.8	671.8	5.82681e-16	9.4999e-17	0	0	5.12336e-15	8.42096e-16	0	0	8.54	40602.4	54549.4	27003.8	9773.52	51379	2356.32	799322
A0A0B4J2B4 [38-50]	High	[K].KEAPPMEKPEVVK.[T]		1.04357e-08	4.90596e-07	1	1	1	12	A0A0B4J2B4		1	1481.8	1	1	1	1	1	31.14	56.06	64.98	64.85	15.32		0	38	High	8.445e-06	8.828e-10	8.54	587.1	344.3	344.3	2.88e-09	4.11768e-10	0	0	2.5323e-08	4.17817e-09	0	0	15.23	1.60313e+06	833380	1.38363e+06	2.97285e+06	761241	2.47038e+06	456135
A0A0B4J2B4 [38-50]	High	[K].KEAPPMEKPEVVK.[T]	1xOxidation [M6]	0.00130737	0.000232639	1	1	1	1	A0A0B4J2B4		1	1497.8	1	1	1	1	1	63.15	57.21	151.89	137.53	162.98		0	38	High	0.0002757	0.001562	2.02	183.8	183.8	183.8	0.00955206	0.000308756	0.000307531	0.00107251	0.0822807	0.00329688	0.00329685	0.00674194	7.83	13949.1	6942.47	26703.7	18419.8	37385.7	63849.4	321547
A0A0B4J2B4 [39-50]	High	[K].EAPPMEKPEVVK.[T]		1.61923e-06	4.90596e-07	1	1	1	15	A0A0B4J2B4		0	1353.71	1	1	1	1	1	24.47	7.82	91.92	97.78	135.05		0	39	High	8.445e-06	3.076e-07	6.93	511.6	348.4	348.4	1.18792e-07	1.05781e-08	0	0	1.0445e-06	7.67839e-08	0	0	22.65	1.72078e+06	1.05765e+06	1.31827e+06	1.84342e+06	1.57572e+06	1.71404e+06	6.14187e+06
A0A0B4J2B4 [39-50]	High	[K].EAPPMEKPEVVK.[T]	1xOxidation [M5]	7.12015e-05	4.90596e-07	1	1	1	4	A0A0B4J2B4		0	1369.7	1	0.392537	1	1	1	129.69	54.33	74.93	154.46	126.15		0	39	High	8.445e-06	2.664e-05	5.73	346.9	346.9	346.9	1.84444e-06	1.13368e-05	1.11108e-05	3.97915e-05	1.62174e-05	2.04576e-05	1.90002e-05	3.97662e-05	21.65	1847.01	80870.2	15152.7	103163	212790	78581.5	2.67185e+06
A0A0B4J2B4 [51-73]	High	[K].THLRDMIILPEMVGSMVGVYNGK.[T]	1xOxidation [M6]	0.000965128	0.000134317	1	1	1	1	A0A0B4J2B4		1	2576.3	1	0.581182	1	1	1	79.26	53.22	136.48	100.76	73.58		0	51	High	0.0001388	0.0009436	2.53	202.8	202.8	92.8	0.00293239	0.000211942	0.000211136	0.000794383	0.0253697	0.000877881	0.000877575	0.00219791	55.91	1660.25	25928.8	28643.9	13492.6	44953.5	46424.7	1.1018e+06
A0A0B4J2B4 [55-73]	High	[R].DMIILPEMVGSMVGVYNGK.[T]		7.86262e-13	4.90596e-07	1	1	1	17	A0A0B4J2B4		0	2053.02	1	0.825905	1	1	1	33.66	35.25	157.14	152.66	89.06		0	55	High	8.445e-06	1.456e-14	11.93	602.8	602.8	602.8	1.18288e-12	1.78552e-13	0	0	1.04007e-11	1.57165e-12	0	0	65.05	4.54808e+06	8.01529e+06	9.28263e+06	3.7421e+06	6.43887e+06	7.94682e+06	4.95235e+06
A0A0B4J2B4 [55-73]	High	[R].DMIILPEMVGSMVGVYNGK.[T]	1xOxidation [M]	4.2558e-10	4.90596e-07	1	1	2	11	A0A0B4J2B4		0	2069.01	1	1	1	1	1	14.85	58.46	161.29	166.06	8.89		0	55	High	8.445e-06	2.157e-11	9.97	575.8	575.8	381.5	1.08228e-10	9.99868e-12	0	0	9.51618e-10	7.49865e-11	0	0	57.87	411280	487916	364033	710662	410753	1.35536e+06	2.61397e+06
A0A0B4J2B4 [74-100]	High	[K].TFNQVEIKPEMIGHYLGEFSITYKPVK.[H]	1xAcetyl [K8]; 1xOxidation [M11]	0.00189468	0.000272666	1	1	1	1	A0A0B4J2B4	A0A0B4J2B4 1xAcetyl [K81]	0	3226.65											NoQuanValues	0	74	High	0.0003262	0.002673	1.58	121.4	121.4	121.4	0.0265564	0.000730286	0.000730234	0.00225439	0.201998	0.00785734	0.00785647	0.0163635
A0A0B4J2B4 [74-100]	High	[K].TFNQVEIKPEMIGHYLGEFSITYKPVK.[H]		6.30512e-16	4.90596e-07	1	1	1	21	A0A0B4J2B4		0	3168.64	1	0.483484	1	1	1	7.07	72.37	103.35	76.67	126.21		0	74	High	8.445e-06	6.305e-16	19.47	955.9	923.4	923.4	3.38901e-20	5.40123e-21	0	0	2.97986e-19	4.85327e-20	0	0	57.08	2.07831e+07	2.38826e+07	2.29835e+07	1.04718e+07	8.7495e+06	1.2065e+06	1.17568e+07
A0A0B4J2B4 [74-100]	High	[K].TFNQVEIKPEMIGHYLGEFSITYKPVK.[H]	1xOxidation [M11]	0.000965128	0.000134317	1	1	1	2	A0A0B4J2B4		0	3184.64	1	1	1	1	1	87.58	78.6	143.2	102.97	169.11		0	74	High	0.0001388	0.00097	2.64	209.5	209.5	209.5	0.0023166	0.000193221	0.000192991	0.000704299	0.0200925	0.00066579	0.000665404	0.0016924	55.71	49417.3	26707.4	3138.56	28188	300305	195349	62105.2
A0A0B4J2E5 [116-127]	High	[K].GNIAQMYHAPGK.[K]		2.13344e-06	4.90596e-07	1	1	1	3	A0A0B4J2E5		0	1286.63	1	0.656711	1	1	1	18.52	22.09	57.64	66.75	139.61		0	116	High	8.445e-06	4.241e-07	6.83	532.5	403.5	403.5	1.47086e-07	1.2944e-08	0	0	1.29329e-06	9.91542e-08	0	0	20.82	802348	550913	716049	428531	307678	289583	26653.7
A0A0B4J2E5 [18-36]	High	[R].GNLNFTCNGNSVISPVGNR.[V]	1xCarbamidomethyl [C7]	3.17187e-09	4.90596e-07	1	1	1	4	A0A0B4J2E5		0	2019.97	1	1	1	1	1	11.54	15.77	29.15	54.41	120.53		0	18	High	8.445e-06	2.218e-10	8.53	415.6	415.6	415.6	2.97836e-09	4.27505e-10	0	0	2.61879e-08	4.26821e-09	0	0	41.14	207893	212945	171207	83045.3	90700.5	66069.5	35707.5
A0A0B4J2E5 [234-258]	High	[K].ADLLQREEEEEEEEDQEGDRETTIR.[G]		6.30512e-16	4.90596e-07	1	1	1	6	A0A0B4J2E5		2	3048.35	1	1	1	1	1	9.7	14.6	73.66	99.54	65.64		0	234	High	8.445e-06	6.305e-16	16.03	836.2	755.3	755.3	9.28005e-17	1.48218e-17	0	0	8.1597e-16	1.23625e-16	0	0	34.34	1.11276e+06	945678	943631	465810	354884	378837	444440
A0A0B4J2E5 [493-513]	High	[R].LLDVLSGHEGPISGLCFNPMK.[S]	1xCarbamidomethyl [C16]	0.00127568	0.000220806	1	1	1	1	A0A0B4J2E5		0	2284.15	1	0.217179	0.872497	1	1	23.89	14.88	65	58.5	158.71		0	493	High	0.0002615	0.001514	1.69	139.4	124.8	124.8	0.0203233	0.000561917	0.000561755	0.00170247	0.162259	0.00630894	0.00630829	0.0128482	57.61	476205	608157	376279	175725	237403	211731	25728.7
A0A0B4J2E5 [514-523]	High	[K].SVLASASWDK.[T]		0.000231917	4.28476e-05	1	1	1	1	A0A0B4J2E5		0	1063.54	1	0.380296	1	1	1	72.25	58.94	108.54	56.32	118.6		0	514	High	4.6e-05	0.0002443	3.93	423.1	152.5	152.5	0.000118226	6.48437e-05	6.22324e-05	0.000180952	0.00104068	0.000155715	0.000153605	0.000270628	31.87	25987	4642.87	13827.3	13486.7	29308.5	49756.5	12518.1
A0A0B4J2E5 [607-627]	High	[K].AFTALCYSADGHSILAGGMSK.[F]	1xCarbamidomethyl [C6]	0.0011778	0.000197313	1	1	1	1	A0A0B4J2E5		0	2157.01											NoQuanValues	0	607	High	0.0002349	0.001362	1.71	110.6	110.6	110.6	0.0193226	0.000536105	0.000536102	0.00166113	0.155516	0.00610048	0.00610017	0.0123935
A0A0B4J2E5 [662-690]	High	[R].KMTEFGNLALIDQDAGQEDGVAIPLPGVR.[K]		4.02241e-07	4.90596e-07	1	1	1	3	A0A0B4J2E5		1	3054.56	1	0.694924	1	1	1	65.63	65.84	91.59	17.47	16.74		0	662	High	8.445e-06	6.107e-08	7.32	336.3	336.3	336.3	4.73769e-08	5.03111e-09	0	0	4.16572e-07	3.15875e-08	0	0	59.27	334036	58121.9	327507	19587.4	113231	87898	2802.79
A0A0B4J2E5 [663-690]	High	[K].MTEFGNLALIDQDAGQEDGVAIPLPGVR.[K]		0.000351079	4.28476e-05	1	1	1	3	A0A0B4J2E5		0	2926.46	0.65284	0.0225859	0.932754	1	1	40.97	41.89	33.13	20.03	44.58		0	663	High	5.115e-05	0.0003971	3.72	217.2	217.2	217.2	0.000191832	7.8275e-05	7.82242e-05	0.00023179	0.00168979	0.000204753	0.000203861	0.00040404	62.26	184504	400023	237598	45852.3	101536	114927	30256.7
A0A0B4J2E5 [734-749]	High	[R].VLFDPFELDTSVTPGR.[V]		0.000221167	2.60771e-05	1	1	1	2	A0A0B4J2E5		0	1792.91	1	1	1	1	1	29.46	48.84	65.81	82.26	75.07		0	734	High	2.254e-05	0.000126	5.03	260.9	257.6	257.6	9.27272e-06	1.579e-05	1.44553e-05	3.60334e-05	8.15266e-05	2.55476e-05	2.50196e-05	7.20176e-05	60.74	304452	556572	423503	103898	286169	174439	32827.3
A0A0B4J2E5 [838-850]	High	[R].AGTLLPVIQFLQK.[S]		1.65423e-07	4.90596e-07	1	1	1	1	A0A0B4J2E5		0	1427.86	1	0.337192	1	1	1	91.8	17.73	125.4	57.28	116.61		0	838	High	8.445e-06	2.179e-08	7.9	383.8	383.8	383.8	1.25895e-08	1.67157e-09	0	0	1.10696e-07	1.31567e-08	0	0	62.89	9019.98	27839.3	4093.6	36859.5	51812.6	41293.7	14137.7
A0A0C4DFL7 [140-147]	High	[R].LTTPVFGK.[G]		0.000965128	0.000160382	1	2	1	1	A0A0C4DFL7		0	862.503	0.0416743	0.00842154	1	1	1	34.12	92.91	32.06	60.96	16.54		0	140	High	0.0001773	0.001033	2.68	421	101.8	101.8	0.0020684	0.000191339	0.000191015	0.000707788	0.0179697	0.000607368	0.000607075	0.00157027	28.73	918052	509131	551011	35748	2404.33	15988.6	55911.2
A0A0C4DFL7 [148-162]	High	[K].GVAYDVPNPVFLEQK.[K]		0.000221491	4.28476e-05	1	2	1	1	A0A0C4DFL7		0	1675.87	1	1	1	1	1	153.37	73.49	67.84	96.54	57.31		0	148	High	3.615e-05	0.0001963	4.62	352.3	303.2	303.2	2.38406e-05	3.12707e-05	3.12411e-05	0.00010219	0.000209622	9.48354e-05	9.29951e-05	0.000170103	49.29	11530.6	25524.3	446705	40498.6	8258.84	62378.4	21508.1
A0A0C4DFL7 [349-371]	High	[K].TVCGENLPPLTYDQLKDLNLLDR.[C]	1xCarbamidomethyl [C3]	6.47697e-12	4.90596e-07	1	2	1	1	A0A0C4DFL7		1	2687.37	0.243767	1	0.407291	1	1	27.11	50.2	93.02	58.11	81.63		0	349	High	8.445e-06	1.681e-13	10.81	598.1	573.6	573.6	1.54019e-11	1.7793e-12	0	0	1.35425e-10	1.35386e-11	0	0	58.76	324328	184685	277327	22584	7668.81	14387.7	67011.1
A0A0C4DFL7 [379-388]	High	[R].LRPPIMIMMR.[M]		0.00231459	0.000283512	1	2	1	1	A0A0C4DFL7		0	1257.7	1	0.0876821	0.796214	1	1	29.04	46.74	13.1	63.52	9.21		0	379	High	0.0003466	0.003675	1.83	304.7	34.9	34.9	0.0148487	0.000422385	0.000422077	0.00138731	0.123802	0.00488721	0.00488688	0.00996991	43.89	284170	201412	161355	105868	177322	69338.5	58779.4
A0A0C4DFL7 [425-442]	High	[R].LDFNPDRYLQDNPASGEK.[F]		3.88985e-10	4.90596e-07	1	2	1	2	A0A0C4DFL7		1	2078.98	0.10353	0.028698	1	1	1	33.65	37.18	31.47	22.42	56.15		0	425	High	8.445e-06	1.945e-11	9.33	550.7	405.4	405.4	4.71808e-10	4.88261e-11	0	0	4.14849e-09	4.9076e-10	0	0	44.09	407317	225315	249160	33608.5	26210.8	53337.9	25910.1
A0A0C4DFL7 [443-452]	High	[K].FAYVPFGAGR.[H]		0.000117505	4.90596e-07	1	2	1	3	A0A0C4DFL7		0	1084.56											NoQuanValues	0	443	High	8.445e-06	5.001e-05	5.65	516.6	353.2	353.2	2.21865e-06	1.13368e-05	1.09172e-05	3.93453e-05	1.95077e-05	2.04576e-05	1.86921e-05	3.93159e-05	42.47
A0A0C4DFL7 [467-474]	High	[K].TIWSTMLR.[L]		0.00333192	0.000311936	1	2	1	1	A0A0C4DFL7		0	1007.53	1	1	1	1	1	83.99	45.07	99.28	21.98	124.72		0	467	High	0.0004506	0.006215	1.97	277.5	82.5	82.5	0.0107191	0.000328836	0.000327937	0.00115685	0.0919739	0.00370405	0.00370271	0.00773632	45.76	318240	212391	16391.4	27116.7	39692.4	15089.3	107914
A0A0C4DFL7 [66-85]	High	[K].SPPYIFSPIPFLGHAIAFGK.[S]		6.30512e-16	4.90596e-07	1	2	1	3	A0A0C4DFL7		0	2159.17	0.0446268	0.0464878	1	1	1	28.24	21.54	80	70.34	63.02		0	66	High	8.445e-06	6.305e-16	14.35	723	723	723	4.45983e-15	7.03633e-16	0	0	3.92141e-14	6.15799e-15	0	0	64.09	498929	280613	381101	14630.4	17134.2	11021.9	134555
A0A0C4DFS6 [54-67]	High	[R].LQHPLTILPIDQVK.[T]		0.000238565	4.28476e-05	1	3	1	4	A0A0C4DFS6		0	1614.96	1	1	1	1	1	32.92	18.77	66.46	67.37	70.85		0	54	High	4.6e-05	0.0002547	4.01	305	305	305	9.71427e-05	6.48437e-05	6.36383e-05	0.000185902	0.000480109	0.000124209	0.000122788	0.00022537	49.33	303236	155455	217516	78421.9	111621	110259	111453
A0A0C4DFS6 [92-103]	High	[R].GGAPELAPTPAR.[C]		0.000738977	8.14481e-05	1	3	1	1	A0A0C4DFS6		0	1136.61	1	0.0173396	0.259951	1	1	59.43	8.91	14.94	12.09	8.66		0	92	High	9.466e-05	0.0006749	3.37	382.1	167.6	167.6	0.000427168	0.000104787	0.000104413	0.000301734	0.00211275	0.000208737	0.00020724	0.000427753	21.48	546215	125261	417221	166783	150758	139769	41862.2
A0A0C4DFT3 [110-140]	High	[R].YQDEDTPPQEHISPQITNEVIGPELVHVSEK.[N]		0.000233683	4.28476e-05	1	3	1	1	A0A0C4DFT3		0	3528.71	1	0.0774488	0.395758	1	1	25.78	33.65	66.57	102.44	90.48		0	110	High	4.6e-05	0.0002472	3.91	189.2	189.2	189.2	0.000123594	6.6034e-05	6.58267e-05	0.000180175	0.00108807	0.000155715	0.000152778	0.000269372	47.93	226241	147248	249289	60356.2	118440	117293	55840.2
A0A0C4DFT3 [141-161]	High	[K].NLSEIENVHGFVSHSHISPIK.[PA]		0.008568	0.000475819	1	3	1	1	A0A0C4DFT3		0	2344.2											NoQuanValues	0	141	High	0.00085	0.02568	1.06	67.2	67.2	67.2	0.0870288	0.00217125	0.00217111	0.00687968	0.463534	0.0198191	0.0198189	0.0449811	40.76
A0A0C4DFT3 [197-224]	High	[R].GNSGLGFSIAGGTDNPHIGDDSSIFITK.[I]		6.39863e-08	4.90596e-07	1	3	1	2	A0A0C4DFT3		0	2777.34	1	1	1	1	1	105.81	80.59	154.09	141.71	159.3		0	197	High	8.445e-06	7.238e-09	7.45	363.8	363.8	363.8	3.55292e-08	3.90023e-09	0	0	3.12399e-07	2.52526e-08	0	0	54.56	11782.9	141135	39946.9	2953.91	57163.8	62397.5	58171.6
A0A0C4DFT3 [225-236]	High	[K].IITGGAAAQDGR.[L]		4.74049e-05	4.90596e-07	1	3	1	3	A0A0C4DFT3		0	1129.6	1	1	1	1	1	45.91	16.61	67.69	60.87	136.13		0	225	High	8.445e-06	1.623e-05	5.43	402.8	245.4	245.4	3.70059e-06	1.579e-05	1.56489e-05	3.80561e-05	3.25373e-05	2.04576e-05	1.79073e-05	3.80329e-05	15.11	131787	47682.1	123621	45172.8	34724.9	48262.2	547922
A0A0C4DFT3 [259-271]	High	[K].AVEALKEAGSIVR.[L]		0.0200019	0.000777742	1	3	1	1	A0A0C4DFT3		1	1342.77											NoQuanValues	0	259	High	0.002011	0.09204	0.86	170.4	14.3	14.3	0.138753	0.00309642	0.00309639	0.0100933	0.592421	0.0272022	0.0272017	0.0630468
A0A0C4DFT3 [295-319]	High	[K].GLGFSIAGGVGNQHIPGDNSIYVTK.[I]		8.71285e-08	4.90596e-07	1	3	1	6	A0A0C4DFT3		0	2501.28	1	1	1	1	1	37.58	49	124.65	129.56	149.69		0	295	High	8.445e-06	1.035e-08	7.76	480.8	480.8	480.8	1.75778e-08	2.2247e-09	0	0	1.54557e-07	1.6341e-08	0	0	49.16	439400	207142	291740	154557	260187	427351	93055.8
A0A0C4DFT3 [338-359]	High	[K].LLAVNNVCLEEVTHEEAVTALK.[N]	1xCarbamidomethyl [C8]	5.82483e-10	4.90596e-07	1	3	1	5	A0A0C4DFT3		0	2452.28	1	1	1	1	1	54.92	48.35	105.72	85.44	84.1		0	338	High	8.445e-06	3.104e-11	9.09	434.2	384.6	384.6	8.19609e-10	9.57748e-11	0	0	7.2066e-09	1.00731e-09	0	0	53.82	219379	213360	60163.2	122283	287094	144918	153402
A0A0C4DFT3 [360-368]	High	[K].NTSDFVYLK.[V]		0.000965128	0.000168434	1	3	1	3	A0A0C4DFT3		0	1086.55	1	0.961809	1	1	1	56.01	61.26	98.42	26.83	84.94		0	360	High	0.0001821	0.00104	2.51	325.5	144.4	144.4	0.00311622	0.000213195	0.000212362	0.000813359	0.0269714	0.000994595	0.000994383	0.00245713	35.75	59410.8	16081	60968.5	107932	23560.6	109923	57065.8
A0A0C4DFT3 [420-432]	High	[K].AVLGDDEITREPR.[K]		0.00135467	0.000238016	1	3	1	1	A0A0C4DFT3		1	1470.75	1	0.473999	1	1	1	53.88	75.39	132.55	122.14	81.45		0	420	High	0.0002796	0.001636	1.77	251.3	126.6	126.6	0.0169946	0.000491447	0.000491234	0.001563	0.139058	0.00520588	0.00520536	0.0105807	27.23	62986.1	53391.1	17408.6	145530	36543.6	52314.6	73440.5
A0A0C4DFT3 [479-488]	High	[R].IISVNSVDLR.[A]		0.000221491	2.60771e-05	1	3	1	8	A0A0C4DFT3		0	1115.64	1	0.166464	0.250906	1	1	12.06	4.99	156.61	138.55	78.74		0	479	High	2.254e-05	0.0001492	4.64	444.8	202.4	202.4	2.28659e-05	2.70852e-05	2.68967e-05	0.000103164	0.000201046	9.48354e-05	9.34689e-05	0.00017178	31.25	618247	520495	661823	762210	754753	695038	573092
A0A0C4DFT3 [562-575]	High	[K].TKDSGLPSQGLNFK.[F]		0.00152302	0.00024637	1	3	1	1	A0A0C4DFT3		1	1491.78	1	1	1	1	1	61.03	44.38	117.55	122.18	135.14		0	562	High	0.00029	0.001914	1.66	178	172.6	172.6	0.0217983	0.000591841	0.000591494	0.00185289	0.17203	0.00675568	0.00675531	0.0138055	31.14	11327.5	48442.4	53600.3	16552.7	41737.7	43397.5	40183
A0A0C4DFT3 [564-575]	High	[K].DSGLPSQGLNFK.[F]		0.000221491	2.60771e-05	1	3	1	7	A0A0C4DFT3		0	1262.64	1	1	1	1	1	31.98	10.86	62.22	48.7	24.8		0	564	High	2.254e-05	0.0001539	4.85	386.9	296.8	296.8	1.40093e-05	1.579e-05	1.39952e-05	3.52237e-05	0.000123166	7.29886e-05	7.28887e-05	0.000140776	36.51	774124	423473	812057	569351	491164	462861	787930
A0A0C4DFT3 [576-594]	High	[K].FGDILHVINASDDEWWQAR.[Q]		8.82657e-10	4.90596e-07	1	3	1	2	A0A0C4DFT3		0	2272.08	1	0.0632159	0.264397	1	1	25.24	56.6	49.4	39.9	122.75		0	576	High	8.445e-06	5.032e-11	9.19	504.2	504.2	504.2	6.51764e-10	7.1453e-11	0	0	5.73079e-09	7.21635e-10	0	0	59.56	496667	800703	805448	705121	591813	176947	20164.5
A0A0C4DFT3 [595-611]	High	[R].QVTPDGESDEVGVIPSK.[R]		0.000221491	2.60771e-05	1	3	1	1	A0A0C4DFT3		0	1756.86											NoQuanValues	0	595	High	2.254e-05	0.0001389	4.94	302.6	186.3	186.3	1.15333e-05	1.579e-05	1.42031e-05	3.55796e-05	0.0001014	4.10543e-05	4.10506e-05	0.000106663
A0A0C4DFT3 [595-612]	High	[R].QVTPDGESDEVGVIPSKR.[R]		6.30512e-16	4.90596e-07	1	3	1	5	A0A0C4DFT3		1	1912.96	1	1	1	1	1	9.59	9.02	101.92	36.21	90.14		0	595	High	8.445e-06	6.305e-16	18.65	952.7	854.7	854.7	2.25712e-19	3.37315e-20	0	0	1.98462e-18	2.98558e-19	0	0	27.74	33470.5	28634.7	34369.9	923268	945593	796992	6050.09
A0A0C4DFT3 [649-654]	High	[R].KFPFYK.[N]		0.00159117	0.000250657	1	3	1	1	A0A0C4DFT3		1	829.461	1	0.7107	1	1	1	115.51	65.32	22.02	66.91	124		0	649	High	0.0002975	0.002039	2.04	301.7	132.7	132.7	0.00903031	0.000308756	0.000308481	0.00107628	0.0779512	0.00314238	0.00314201	0.00651428	28.33	2554.32	74692	20356.7	222384	49035.9	279110	34288.2
A0A0C4DFT3 [655-682]	High	[K].NKDQSEQETSDADQHVTSNASDSESSYR.[G]		6.30512e-16	4.90596e-07	1	3	1	5	A0A0C4DFT3		1	3115.3	1	1	1	1	1	119.17	33.26	157.64	140.45	165.72		0	655	High	8.445e-06	6.305e-16	13.41	672.7	672.7	672.7	3.91006e-14	6.48186e-15	0	0	3.43802e-13	5.91216e-14	0	0	17.93	27824.6	248660	37618.2	533415	270969	513486	915056
A0A0C4DFT3 [683-714]	High	[R].GQEEYVLSYEPVNQQEVNYTRPVIILGPMKDR.[I]		7.62834e-10	4.90596e-07	1	3	1	2	A0A0C4DFT3		1	3764.9											NoQuanValues	0	683	High	8.445e-06	4.242e-11	9.23	381.1	381.1	381.1	5.93624e-10	6.35011e-11	0	0	5.21958e-09	6.3052e-10	0	0
A0A0C4DFT3 [70-107]	High	[R].SKPSEPIQPVNTWEISSLPSSTVTSETLPSSLSPSVEK.[Y]		1.65987e-10	4.90596e-07	1	3	1	6	A0A0C4DFT3		0	4026.04	1	1	1	1	1	153.11	15.82	159.72	144.69	70.53		0	70	High	8.445e-06	7.232e-12	9.46	395.6	395.6	395.6	3.43945e-10	3.44554e-11	0	0	3.02422e-09	3.2248e-10	0	0	56.79	522427	8029.58	36191	454937	386658	331427	789163
A0A0C4DFT3 [715-738]	High	[R].INDDLISEFPDKFGSCVPHTTRPK.[R]	1xCarbamidomethyl [C16]	4.20238e-12	4.90596e-07	1	3	1	11	A0A0C4DFT3		1	2773.36	1	1	1	1	1	32.4	28.18	155.5	97.29	108.67		0	715	High	8.445e-06	1.016e-13	10.75	594.7	594.7	594.7	1.78389e-11	2.09755e-12	0	0	1.56853e-10	1.53374e-11	0	0	43.94	910256	635337	478399	595076	1.03133e+06	739428	2.72672e+06
A0A0C4DFT3 [739-754]	High	[K].RDYEVDGRDYHFVTSR.[E]		0.000342632	4.28476e-05	1	3	1	1	A0A0C4DFT3		2	2014.94	1	1	1	1	1	17.21	26.28	152.5	127.87	143.04		0	739	High	5.115e-05	0.0003875	3.74	385.4	313.9	313.9	0.000180751	7.49471e-05	7.49069e-05	0.000232653	0.00159221	0.000199362	0.000198394	0.000376626	26.41	147783	110728	154887	181097	106160	166665	5665.01
A0A0C4DFT3 [747-754]	High	[R].DYHFVTSR.[E]		0.000600743	6.98196e-05	1	3	1	1	A0A0C4DFT3		0	1024.48	1	1	1	1	1	73.31	73.89	97.19	70.12	139.35		0	747	High	8.424e-05	0.0005828	3.66	406.7	268.9	268.9	0.000217932	8.18794e-05	8.10973e-05	0.000259008	0.00191958	0.000208737	0.000208482	0.000430021	21.35	32199	4650.4	19588.9	27418	53990	9492.96	412606
A0A0C4DFT3 [755-765]	High	[R].EQMEKDIQEHK.[F]		0.0214081	0.00080891	1	3	1	1	A0A0C4DFT3		1	1414.66	1	1	1	1	1	20.16	32.55	131.93	68.13	108.94		0	755	High	0.002147	0.1007	0.68	164.6	94.7	94.7	0.208689	0.00473085	0.00473057	0.0164822	0.703525	0.0359872	0.0359871	0.0858492	12.02	216437	173269	260703	236957	120148	214838	53840.7
A0A0C4DFT3 [766-785]	High	[K].FIEAGQYNNHLYGTSVQSVR.[E]		6.30512e-16	4.90596e-07	1	3	1	11	A0A0C4DFT3		0	2283.12	1	1	1	1	1	14.91	10.82	111.98	77.94	63.11		0	766	High	8.445e-06	6.305e-16	12.35	624.1	562.3	562.3	4.45983e-13	6.86881e-14	0	0	3.92141e-12	6.11792e-13	0	0	29.67	800978	910546	673697	814926	762272	656657	298169
A0A0C4DFT3 [793-804]	Medium	[K].HCILDVSGNAIK.[R]	1xCarbamidomethyl [C2]	0.040909	0.00109621	1	3	1	1	A0A0C4DFT3		0	1326.68	1	1	1	1	1	33.33	30.23	94.16	55.64	34.88		0	793	High	0.003443	0.2223	0.68	163.3	87.6	87.6	0.207202	0.00471138	0.00471123	0.01641	0.701647	0.0356103	0.0356098	0.0846879	33.83	101293	109210	54689.2	54534.8	59326.8	31844	34815.8
A0A0C4DFT3 [874-889]	High	[K].QIIEEQSGSYIWVPAK.[E]		4.65495e-06	4.90596e-07	1	3	1	5	A0A0C4DFT3		0	1847.95	1	0.864636	1	1	1	22.15	23.97	65.29	79.5	136.42		0	874	High	8.445e-06	1.051e-06	6.81	431.5	338.6	338.6	1.5525e-07	1.35802e-08	0	0	1.36507e-06	1.05704e-07	0	0	47.17	272630	232899	173088	167475	272917	246589	250864
A0A0C4DFW4 [110-127]	High	[R].LKEPVLFVSGSADEMCEK.[N]	1xCarbamidomethyl [C16]	4.97299e-05	4.90596e-07	1	2	1	1	A0A0C4DFW4		1	2038.98	1	0.0368111	0.927611	1	1	45.37	22	12.69	51.85	40.93		0	110	High	8.445e-06	1.719e-05	5.5	386.3	386.3	386.3	3.1885e-06	1.13368e-05	1.05674e-05	3.84275e-05	1.57567e-05	2.04576e-05	1.90427e-05	3.98295e-05	40.98	346915	251528	127829	85957	119273	80589	43874.3
A0A0C4DG89 [1009-1016]	High	[R].LIKEELIR.[L]		0.000965128	0.00015247	1	1	1	1	A0A0C4DG89		1	1013.64	1	1	1	1	1	65.8	41.51	104.05	152.02	40.78		0	1009	High	0.000164	0.001021	2.75	348.2	118.4	118.4	0.0017957	0.000176721	0.000176471	0.000606652	0.0156291	0.000520158	0.000520143	0.00136954	24.29	58202.6	338215	329789	451361	873073	446134	18685.6
A0A0C4DG89 [1017-1026]	High	[R].LQNSYQPTNK.[G]		2.68066e-05	4.90596e-07	1	1	1	9	A0A0C4DG89		0	1192.6	1	1	1	1	1	56.46	49.99	95.67	41.43	138.62		0	1017	High	8.445e-06	8.196e-06	6.18	444.9	274.4	274.4	6.63732e-07	6.10557e-06	6.09804e-06	4.25604e-05	5.83599e-06	1.11184e-05	1.04392e-05	4.25297e-05	13.29	300250	1.08011e+06	691591	771019	1.92711e+06	988757	63229.6
A0A0C4DG89 [147-162]	High	[K].DAGNFDQNKLEEEMRK.[R]		0.000324085	4.28476e-05	1	1	1	3	A0A0C4DG89		2	1923.89	1	1	1	1	1	28.11	95.63	150.14	40.92	147.39		0	147	High	5.115e-05	0.0003664	3.44	329.2	281.4	281.4	0.000362361	0.000103054	0.000102477	0.000305964	0.00319309	0.000250434	0.000248824	0.000581782	30.69	33372.1	53816.4	59518.4	24506.9	193585	444000	48624.9
A0A0C4DG89 [264-271]	High	[K].VVTVVTTK.[K]		0.000397746	5.74315e-05	1	1	1	4	A0A0C4DG89		0	846.529	1	1	1	1	1	39.71	22.42	105.76	114.38	168.6		0	264	High	6.93e-05	0.0004434	3.72	374.6	208.2	208.2	0.000189437	7.49471e-05	7.45723e-05	0.000231945	0.0016687	0.000204753	0.000204036	0.000404332	18.68	377308	328129	663669	725763	537226	851074	24898.2
A0A0C4DG89 [264-272]	High	[K].VVTVVTTKK.[A]		0.000221491	2.60771e-05	1	1	1	3	A0A0C4DG89		1	974.624	1	1	1	1	1	16.87	70.98	87.9	80.11	139.52		0	264	High	2.254e-05	0.0001545	4.69	448	234.4	234.4	2.06386e-05	2.26437e-05	2.26284e-05	0.000103381	0.000181449	9.48354e-05	9.44748e-05	0.000172147	13.82	50115	57594.5	40910.4	4608.9	36326.7	35627.3	28292
A0A0C4DG89 [317-333]	High	[K].LLEPVDHGKIEYEPFRK.[N]		6.30234e-06	4.90596e-07	1	1	1	10	A0A0C4DG89		2	2070.1	1	1	1	1	1	64.37	39.04	117.8	48.1	58.49		0	317	High	8.445e-06	1.496e-06	5.99	436.8	328.2	328.2	1.026e-06	6.10557e-06	5.865e-06	4.13702e-05	9.02127e-06	2.04576e-05	2.00517e-05	4.13411e-05	35.03	331982	984015	378937	908464	1.8468e+06	1.08154e+06	292539
A0A0C4DG89 [334-344]	High	[K].NFYVEVPELAK.[M]		3.61445e-06	4.90596e-07	1	1	1	2	A0A0C4DG89		0	1308.68	1	0.65397	1	1	1	15.52	71.86	122.58	121.43	84.77		0	334	High	8.445e-06	7.824e-07	6.86	498.5	355	355	1.3836e-07	1.21873e-08	0	0	1.21656e-06	9.15169e-08	0	0	52.08	23853.7	32191.8	26441.6	58495.5	6937.77	49720.4	137033
A0A0C4DG89 [345-354]	High	[K].MSQEEVNVFR.[L]		1.81057e-06	4.90596e-07	1	1	1	3	A0A0C4DG89		0	1238.58	1	1	0.902781	1	1	91.85	22.41	61.82	152.05	55.82		0	345	High	8.445e-06	3.503e-07	6.6	446.6	334.9	334.9	2.51363e-07	2.10963e-08	0	0	2.21016e-06	1.82837e-07	0	0	31.08	12168.6	347969	188500	366191	534141	372855	18283.3
A0A0C4DG89 [345-363]	High	[K].MSQEEVNVFRLEMEGITVK.[G]		0.000221491	4.28476e-05	1	1	1	4	A0A0C4DG89		1	2239.11	1	1	1	1	1	117.35	27.17	87.37	79.33	131.59		0	345	High	3.615e-05	0.0001997	4.07	269.2	269.2	269.2	8.45226e-05	6.48437e-05	6.46358e-05	0.000188365	0.00074327	0.000133589	0.000133131	0.000250737	54.38	51863.3	345092	42725.1	192420	338500	285788	41866.5
A0A0C4DG89 [373-382]	High	[K].SWVQCGISMK.[I]	1xCarbamidomethyl [C5]	0.000839845	8.14481e-05	1	1	1	1	A0A0C4DG89		0	1195.56	1	0.068468	0.0784501	1	1	41.49	30.59	102.72	77.41	37.21		0	373	High	9.466e-05	0.0007505	3.48	311.5	221.5	221.5	0.000329912	9.6512e-05	9.64127e-05	0.000281136	0.00290525	0.000240684	0.000239674	0.000532302	34.54	502702	1.05952e+06	595330	823996	1.39433e+06	875524	48581.6
A0A0C4DG89 [383-389]	High	[K].ILNSLKK.[H]		0.00375423	0.000318465	1	1	1	2	A0A0C4DG89		1	815.535	1	1	1	1	1	22.83	85.53	146.38	167.43	157.98		0	383	High	0.0004622	0.007322	1.43	292.5	67.4	67.4	0.0369439	0.00105355	0.00105344	0.00322194	0.260912	0.0101224	0.0101223	0.0216843	13.72	36409.8	26479.6	42320.5	7014.82	56510.9	24508.7	58044.9
A0A0C4DG89 [390-410]	High	[K].HGYEKPTPIQTQAIPAIMSGR.[D]		0.00282008	0.000298598	1	1	1	2	A0A0C4DG89		0	2295.19	1	0.174054	0.0307206	1	1	69.94	18.19	9.64	40.21	101.22		0	390	High	0.0003988	0.004933	1.39	25.5	25.5	25.5	0.0409827	0.00109439	0.00109421	0.00306701	0.281821	0.0113486	0.0113486	0.0191438	37.23	129430	206911	34370	475174	432739	329320	56344.8
A0A0C4DG89 [423-432]	High	[K].TIAFLLPMFR.[H]	1xOxidation [M8]	0.000221491	2.60771e-05	1	1	1	5	A0A0C4DG89		0	1224.68	1	1	1	1	1	83.95	109.48	20.87	136.88	37.7		0	423	High	2.254e-05	0.0001775	4.78	364.4	210.4	210.4	1.64686e-05	1.579e-05	1.38178e-05	3.49089e-05	0.000144785	7.29886e-05	7.20582e-05	0.000139509	58.75	59487.3	313059	108279	34316.2	677240	202226	341581
A0A0C4DG89 [423-432]	High	[K].TIAFLLPMFR.[H]		2.47572e-05	4.90596e-07	1	1	1	14	A0A0C4DG89		0	1208.69	1	1	1	1	1	67.96	66.46	35.64	104.18	22.18		0	423	High	8.445e-06	7.465e-06	6.9	553.3	266.7	266.7	1.2507e-07	1.10803e-08	0	0	1.09971e-06	8.15894e-08	0	0	63.4	359030	1.43259e+06	655601	329603	1.56647e+06	898634	975781
A0A0C4DG89 [439-455]	High	[R].SLEEGEGPIAVIMTPTR.[E]	1xOxidation [M13]	0.000127942	4.90596e-07	1	1	1	4	A0A0C4DG89		0	1815.92	1	0.898916	1	1	1	27.77	87.13	107.18	157.36	68.51		0	439	High	8.445e-06	5.583e-05	5.41	269.8	269.8	269.8	3.88231e-06	1.579e-05	1.55832e-05	3.79896e-05	3.4135e-05	2.04576e-05	1.78489e-05	3.7968e-05	46.45	44029.4	36198.9	61861	70775.4	517588	202231	1.23906e+06
A0A0C4DG89 [439-455]	High	[R].SLEEGEGPIAVIMTPTR.[E]		2.96377e-09	4.90596e-07	1	1	1	4	A0A0C4DG89		0	1799.92	1	1	1	1	1	62.79	76.2	97.91	74.14	40.1		0	439	High	8.445e-06	2.049e-10	8.88	449.6	398.6	398.6	1.31217e-09	1.67178e-10	0	0	1.15375e-08	1.75636e-09	0	0	52.23	116580	364783	155971	197389	597321	159845	3.53647e+06
A0A0C4DG89 [456-463]	High	[R].ELALQITK.[E]		0.000965128	0.00010487	1	1	1	6	A0A0C4DG89		0	915.551	1	1	1	1	1	159.36	63.63	96.24	149.07	40.21		0	456	High	0.00011	0.0008657	2.95	383.4	35.1	35.1	0.0011304	0.000145055	0.000145028	0.000455862	0.00989039	0.000390229	0.000390031	0.00104351	30.73	35492.6	21671.2	1.01473e+06	1.45812e+06	4.23798e+06	1.63794e+06	45153
A0A0C4DG89 [476-494]	High	[R].VVCVYGGTGISEQIAELKR.[G]	1xCarbamidomethyl [C3]	6.30512e-16	4.90596e-07	1	1	1	7	A0A0C4DG89		1	2079.09	1	1	1	1	1	48.73	33.3	100.67	113.67	135.14		0	476	High	8.445e-06	6.305e-16	13.82	754.9	731.8	731.8	1.51831e-14	2.33865e-15	0	0	1.33501e-13	2.03819e-14	0	0	44.09	441711	1.00821e+06	487512	700507	1.40895e+06	1.2658e+06	53434.6
A0A0C4DG89 [495-505]	High	[R].GAEIIVCTPGR.[M]	1xCarbamidomethyl [C7]	3.65938e-05	4.90596e-07	1	1	1	4	A0A0C4DG89		0	1172.61	1	1	1	1	1	87.27	49.17	162.06	157.89	169.03		0	495	High	8.445e-06	1.187e-05	6.18	450.7	265.1	265.1	6.63732e-07	6.10557e-06	6.09816e-06	4.26058e-05	5.83599e-06	1.11184e-05	1.04395e-05	4.25749e-05	30.42	9057.4	90577.7	41459.7	16758.6	46799.5	28722.5	1.61396e+06
A0A0C4DG89 [506-516]	High	[R].MIDMLAANSGR.[V]	2xOxidation [M1; M4]	0.00112488	0.000191293	1	1	1	1	A0A0C4DG89		0	1210.56											NoQuanValues	0	506	High	0.0002258	0.001279	2.05	184.9	168.7	168.7	0.00892092	0.000308756	0.000308667	0.00107683	0.0770419	0.00311992	0.00311941	0.00644847	18.82
A0A0C4DG89 [506-516]	High	[R].MIDMLAANSGR.[V]	1xOxidation [M1]	0.000442179	5.74315e-05	1	1	1	3	A0A0C4DG89		0	1194.56	1	1	1	1	1	82.28	1.71	86.71	92.84	24.65		0	506	High	7.472e-05	0.0004799	3.71	296.3	191.9	191.9	0.000194889	8.18794e-05	8.18471e-05	0.000260522	0.00171671	0.000204753	0.000203667	0.000403644	26.51	156749	616801	175664	47873	49325.8	49307.3	11824.1
A0A0C4DG89 [523-533]	High	[R].VTYVVLDEADR.[M]		1.90484e-06	4.90596e-07	1	1	1	7	A0A0C4DG89		0	1279.65	1	1	1	1	1	60.44	60.53	53.73	48.43	97.33		0	523	High	8.445e-06	3.719e-07	6.81	525.1	321.2	321.2	1.54225e-07	1.35117e-08	0	0	1.35606e-06	1.05156e-07	0	0	29.08	494272	1.54729e+06	715019	879238	2.25383e+06	847036	2.23464e+06
A0A0C4DG89 [546-554]	High	[R].IVDNVRPDR.[Q]		0.00167342	0.000255559	1	1	1	2	A0A0C4DG89		0	1083.59	1	1	1	0.717543	1	49.72	50.14	70.24	31.05	74.47		0	546	High	0.0003018	0.002201	2.53	418.6	185.3	185.3	0.00295516	0.000211942	0.000210842	0.000793488	0.0255683	0.000898705	0.000898294	0.00222069	13.74	68503.7	193789	118336	149155	353678	170211	503478
A0A0C4DG89 [555-565]	High	[R].QTVMFSATFPR.[A]		3.92112e-09	4.90596e-07	1	1	1	5	A0A0C4DG89		0	1284.64	1	1	1	1	1	58.49	72.63	116.05	125.61	167.26		0	555	High	8.445e-06	2.839e-10	8.7	581.8	325.1	325.1	1.97568e-09	2.74957e-10	0	0	1.73716e-08	2.85914e-09	0	0	43.57	310087	992042	501842	587039	1.67931e+06	477941	1.25936e+06
A0A0C4DG89 [573-586]	High	[R].RILSKPIEVQVGGR.[S]		1.2552e-11	4.90596e-07	1	1	1	9	A0A0C4DG89		1	1551.93	1	1	1	1	1	15.2	31.86	40.63	18.89	29.64		0	573	High	8.445e-06	3.62e-13	11	612.9	498.8	498.8	1.00751e-11	1.25459e-12	0	0	8.85879e-11	9.9257e-12	0	0	28.01	767929	1.04428e+06	920709	1.09725e+06	2.03674e+06	1.39158e+06	1.21166e+06
A0A0C4DG89 [574-586]	High	[R].ILSKPIEVQVGGR.[S]		1.67808e-08	4.90596e-07	1	1	1	10	A0A0C4DG89		0	1395.83	1	1	1	1	1	72.27	82.27	163.5	158.32	142.11		0	574	High	8.445e-06	1.533e-09	8.39	448.7	402.9	402.9	4.07467e-09	5.91078e-10	0	0	3.58275e-08	5.6998e-09	0	0	32.47	46420.3	57352.4	6750.69	10252.2	38956.2	10728.8	1.82857e+06
A0A0C4DG89 [587-605]	High	[R].SVVCSDVEQQVIVIEEEKK.[F]	1xCarbamidomethyl [C4]	2.60574e-13	4.90596e-07	1	1	1	11	A0A0C4DG89		1	2218.13	1	1	1	1	1	41.43	19.48	58.62	77.18	38.84		0	587	High	8.445e-06	4.043e-15	11.71	618.9	511.8	511.8	1.95311e-12	2.95499e-13	0	0	1.71731e-11	2.59367e-12	0	0	44.87	704677	1.37904e+06	714781	1.62525e+06	1.93424e+06	1.3027e+06	3.19065e+06
A0A0C4DG89 [642-666]	High	[R].ASYPCMSLHGGIDQYDRDSIINDFK.[N]	1xCarbamidomethyl [C5]	0.000965128	0.000134317	1	1	1	1	A0A0C4DG89		1	2902.31	1	1	1	1	1	30.65	49.03	50.5	59.12	88.79		0	642	High	0.0001388	0.0009434	2.46	217.7	217.7	217.7	0.00346301	0.00021997	0.000219356	0.000856833	0.0299546	0.00114153	0.00114135	0.00276208	50.43	266513	437481	265385	174530	507879	337580	103465
A0A0C4DG89 [642-671]	High	[R].ASYPCMSLHGGIDQYDRDSIINDFKNGTCK.[L]	2xCarbamidomethyl [C5; C29]	0.000969321	0.000182582	1	1	1	1	A0A0C4DG89		2	3462.55	1	1	1	1	1	53.13	19.58	140.56	107.55	83.48		0	642	High	0.0002048	0.001051	1.91	118.2	118.2	118.2	0.0124392	0.000361705	0.000361447	0.0012593	0.105865	0.00434397	0.00434372	0.00891262	47.08	55869.9	196180	155801	131727	196148	174819	1.17902e+06
A0A0C4DG89 [672-681]	High	[K].LLVATSVAAR.[G]		9.13599e-05	4.90596e-07	1	1	1	13	A0A0C4DG89		0	1000.61	1	0.666747	0.724087	1	1	66.34	44.97	145.3	55.72	166.94		0	672	High	8.445e-06	3.63e-05	5.55	459.7	200.1	200.1	2.82959e-06	1.13368e-05	1.06883e-05	3.87387e-05	2.48793e-05	2.04576e-05	1.83169e-05	3.87102e-05	27.6	1.03135e+06	3.35792e+06	1.33271e+06	2.02194e+06	4.90796e+06	2.92183e+06	1.65075e+06
A0A0C4DG89 [687-706]	High	[K].HLILVVNYSCPNHYEDYVHR.[A]	1xCarbamidomethyl [C10]	6.30512e-16	4.90596e-07	1	1	1	4	A0A0C4DG89		0	2528.21	1	0.842003	0.390887	1	1	50.96	28.59	33.72	24.14	62.45		0	687	High	8.445e-06	6.305e-16	14.79	760.5	760.5	760.5	1.60915e-15	2.46197e-16	0	0	1.41488e-14	2.13584e-15	0	0	38.48	315539	723910	327952	546850	986019	771061	194046
A0A0C4DG89 [713-729]	High	[R].AGNKGYAYTFITEDQAR.[Y]		1.99847e-08	4.90596e-07	1	1	1	4	A0A0C4DG89		1	1904.91	1	1	1	1	1	50.63	34.9	59.27	74.93	83.82		0	713	High	8.445e-06	1.874e-09	8.51	478.5	398.8	398.8	3.08369e-09	4.43906e-10	0	0	2.71141e-08	4.45449e-09	0	0	34.61	172897	544617	388406	487621	921004	569895	529420
A0A0C4DG89 [717-729]	High	[K].GYAYTFITEDQAR.[Y]		3.2426e-09	4.90596e-07	1	1	1	12	A0A0C4DG89		0	1534.72	0.7052	1	0.950659	1	1	36.2	28.65	112.82	98.2	119.41		0	717	High	8.445e-06	2.273e-10	9.11	549.5	494.2	494.2	7.73657e-10	8.67319e-11	0	0	6.80256e-09	8.96816e-10	0	0	41.37	624661	1.03571e+06	539207	27407.6	46188.7	48869.7	1.89887e+06
A0A0C4DG89 [737-751]	High	[K].ALELSGTAVPPDLEK.[L]		0.00213943	0.000276176	1	1	1	1	A0A0C4DG89		0	1539.83											NoQuanValues	0	737	High	0.0003341	0.003242	2.1	190.2	115.7	115.7	0.00791004	0.000298223	0.000296645	0.00101681	0.0682822	0.00270025	0.00270018	0.0056529
A0A0C4DG89 [752-761]	High	[K].LWSDFKDQQK.[A]		0.000222804	4.28476e-05	1	1	1	3	A0A0C4DG89		1	1294.64	1	0.503876	0.68659	1	1	61.75	46.95	135.62	76.6	69.48		0	752	High	4.19e-05	0.0002254	3.84	414.1	265.2	265.2	0.000142898	6.6034e-05	6.49348e-05	0.000177667	0.00125843	0.000170357	0.000169909	0.000324512	24.19	130771	34492.9	70903.9	80111.7	28712.5	79299.2	67134.4
A0A0C4DG89 [777-791]	High	[K].GFKFDETEQALANER.[K]		5.53947e-08	4.90596e-07	1	1	1	13	A0A0C4DG89		1	1754.83	1	1	1	1	1	44.55	40.56	19.35	84.92	34.24		0	777	High	8.445e-06	6.127e-09	8.46	470.2	438	438	3.43896e-09	5.02426e-10	0	0	3.02379e-08	4.97006e-09	0	0	36.87	513849	1.3889e+06	1.0991e+06	1.30827e+06	2.92228e+06	1.84693e+06	2.44852e+06
A0A0C4DG89 [777-792]	High	[K].GFKFDETEQALANERK.[K]		0.000282557	4.28476e-05	1	1	1	3	A0A0C4DG89		2	1882.93	1	1	1	1	1	57.59	45.35	108.59	81.49	83.56		0	777	High	4.6e-05	0.0003151	3.4	256.1	256.1	256.1	0.000396463	0.000103054	0.000101606	0.000303465	0.00349543	0.000270698	0.00027052	0.000686945	31.69	50509.3	145218	67417.6	165917	334846	158673	19313.9
A0A0C4DG89 [780-791]	High	[K].FDETEQALANER.[K]		3.43334e-08	4.90596e-07	1	1	1	4	A0A0C4DG89		0	1422.65	1	1	1	1	1	98.84	87.11	92.57	148.24	113.51		0	780	High	8.445e-06	3.514e-09	8.14	459.8	400	400	7.29468e-09	1.03672e-09	0	0	6.41402e-08	9.17844e-09	0	0	26.55	52499.4	172825	19550.2	36520.4	407448	196732	695941
A0A0C4DG89 [829-848]	High	[K].DMAAPGTSSVPAPTAGNAEK.[L]		0.00044259	5.74315e-05	1	1	1	1	A0A0C4DG89		0	1871.88											NoQuanValues	0	829	High	7.472e-05	0.0004801	4	213.6	213.6	213.6	0.000100006	6.48437e-05	6.34166e-05	0.000184576	0.000879804	0.000143803	0.000143655	0.000245527
A0A0C4DG89 [829-853]	High	[K].DMAAPGTSSVPAPTAGNAEKLEIAK.[R]		0.000303477	4.28476e-05	1	1	1	1	A0A0C4DG89		1	2426.22											NoQuanValues	0	829	High	5.115e-05	0.0003418	3.7	175.4	175.4	175.4	0.000198327	8.18794e-05	8.17443e-05	0.000260319	0.00174699	0.000204753	0.000203438	0.00040333
A0A0C4DG89 [864-883]	High	[K].NLGIESQVDVMQQATNAILR.[G]	1xOxidation [M11]	0.00256484	0.000294955	1	1	1	1	A0A0C4DG89		0	2216.13	1	1	1	1	1	23.09	143.21	67.89	13.18	77.72		0	864	High	0.000382	0.004296	1.26	9.1	9.1	9.1	0.0552558	0.00137044	0.00137037	0.00410673	0.348066	0.0154297	0.0154296	0.0341734	48.77	64570.4	61074.1	40836	26084.2	216116	2874.95	358455
A0A0C4DG89 [864-883]	High	[K].NLGIESQVDVMQQATNAILR.[G]		1.19235e-10	4.90596e-07	1	1	1	10	A0A0C4DG89		0	2200.14	1	0.999003	1	1	1	70.22	52.93	80.55	80.83	124.96		0	864	High	8.445e-06	4.934e-12	9.55	503.9	503.9	503.9	2.81841e-10	2.62755e-11	0	0	2.47815e-09	2.36274e-10	0	0	55.6	98751.7	751872	657469	273699	796491	442263	423882
A0A0C4DG89 [884-895]	High	[R].GGTILAPTVSAK.[T]		3.9856e-05	4.90596e-07	1	1	1	3	A0A0C4DG89		0	1114.65											NoQuanValues	0	884	High	8.445e-06	1.315e-05	5.92	536.5	203.3	203.3	1.21311e-06	6.10557e-06	5.77367e-06	4.09216e-05	1.06664e-05	2.04576e-05	1.9735e-05	4.08965e-05	31.6
A0A0C4DG89 [896-904]	High	[K].TIAEQLAEK.[I]		0.000213722	2.60771e-05	1	1	1	3	A0A0C4DG89		0	1002.55	1	1	1	1	1	59.08	40.59	76.45	24.24	85.12		0	896	High	2.254e-05	0.0001172	4.99	401.8	201.7	201.7	1.02427e-05	1.579e-05	1.43327e-05	3.58166e-05	9.00537e-05	2.55476e-05	2.48238e-05	7.15743e-05	23.01	880307	2.72378e+06	1.3011e+06	1.95159e+06	4.47188e+06	2.95404e+06	1.89132e+06
A0A0C4DG89 [909-916]	High	[K].LNYVPLEK.[Q]		0.000309794	4.28476e-05	1	1	1	9	A0A0C4DG89		0	975.551	1	1	1	1	1	44.88	41.17	92.18	75.74	79.64		0	909	High	5.115e-05	0.0003496	3.94	392.5	231.5	231.5	0.000115395	6.48437e-05	6.24142e-05	0.000181549	0.00101568	0.000155715	0.000154143	0.000271542	32.82	195297	532793	421186	495535	965916	502645	1.27655e+06
A0A0C4DG89 [909-921]	High	[K].LNYVPLEKQEEER.[Q]		8.25752e-09	4.90596e-07	1	1	1	2	A0A0C4DG89		1	1646.84	1	1	0.575408	1	1	109.47	12.33	143.94	87.58	76.71		0	909	High	8.445e-06	6.733e-10	8.35	507.7	449.7	449.7	4.42939e-09	6.43449e-10	0	0	3.89464e-08	6.13525e-09	0	0	26.58	278386	44466.8	46027.3	410179	446669	348644	489100
A0A0C4DG89 [909-931]	High	[K].LNYVPLEKQEEERQDGGQNESFK.[R]		1.66832e-07	4.90596e-07	1	1	1	10	A0A0C4DG89		2	2737.31	1	1	1	1	1	75.59	48.78	139.64	153.14	107.69		0	909	High	8.445e-06	2.201e-08	7.26	400.6	374.8	374.8	5.44103e-08	5.63498e-09	0	0	4.78415e-07	3.54764e-08	0	0	30.12	49551.4	360584	207076	234059	629740	371631	53272.1
A0A0C4DG89 [932-947]	High	[K].RYEEELEINDFPQTAR.[W]		0.000170092	4.90596e-07	1	1	1	2	A0A0C4DG89		1	2009.96	1	0.625503	1	1	1	55.67	26.57	101.07	86.4	67.46		0	932	High	8.445e-06	8.204e-05	5.34	377.4	377.4	377.4	4.54307e-06	1.579e-05	1.53602e-05	3.75996e-05	3.99445e-05	2.04576e-05	1.76121e-05	3.75714e-05	39.33	38759.6	27741.9	10437.4	133145	77606.7	122823	346721
A0A0C4DG89 [933-947]	High	[R].YEEELEINDFPQTAR.[W]		4.75516e-08	4.90596e-07	1	1	1	5	A0A0C4DG89		0	1853.86	1	1	1	1	1	52.62	63.34	117.14	88.38	32.07		0	933	High	8.445e-06	5.132e-09	8.35	429	429	429	4.50543e-09	6.60663e-10	0	0	3.96151e-08	6.33846e-09	0	0	43.86	66582.7	230726	189605	129684	477081	236155	1.07156e+06
A0A0C4DG89 [959-970]	High	[R].ISEYSEAAITIR.[G]		1.01989e-06	4.90596e-07	1	1	1	1	A0A0C4DG89		0	1352.71	1	1	1	1	1	67.15	58.64	159.55	59.11	84.22		0	959	High	8.445e-06	1.799e-07	6.92	518.7	341.9	341.9	1.19696e-07	1.06766e-08	0	0	1.05245e-06	7.75542e-08	0	0	36.22	9082.39	49125.7	31442.9	12711	29979	48267.3	42819.3
A0A0C4DGA2 [106-122]	High	[K].STGFETLVVTSEDGITK.[I]		0.000965128	0.000160382	1	3	1	2	A0A0C4DGA2		0	1783.9	1	1	1	1	1	28.46	73.96	117.89	127	29.67		0	106	High	0.0001736	0.001029	2.31	152.5	152.5	152.5	0.00487085	0.000240987	0.000240334	0.000856982	0.042135	0.0016196	0.00161948	0.00357873	46.17	52051.3	52682.4	83252.1	14819.1	32200.4	6380.54	906156
A0A0C4DGA2 [330-344]	High	[K].LHAVNAEECNVLQGR.[W]	1xCarbamidomethyl [C9]	6.44157e-06	4.90596e-07	1	3	1	1	A0A0C4DGA2		0	1709.84	1	0.306036	0.926607	1	1	53.35	79.89	115.16	153.71	65.57		0	330	High	8.445e-06	1.537e-06	6.27	342.3	342.3	342.3	5.33539e-07	4.36543e-08	0	0	4.69124e-06	1.11184e-05	1.06947e-05	4.32919e-05	22.38	719863	279009	341994	51887.1	530076	317686	660084
A0A0C4DGG1 [116-127]	High	[R].GAFHRPVLGGFR.[E]		0.000221491	4.28476e-05	1	2	1	2	A0A0C4DGG1		0	1313.72	1	1	1	1	1	36.29	13.14	105.29	74.02	87.83		0	116	High	4.19e-05	0.0002152	4.12	399.8	295.7	295.7	7.57515e-05	5.32673e-05	5.29167e-05	0.000157988	0.000666167	0.000127343	0.000127032	0.000220785	25.25	482468	222715	372612	547377	490083	419915	3785.81
A0A0C4DGG1 [176-186]	High	[K].ADSAVSQEQLR.[K]		0.000221491	2.60771e-05	1	2	1	1	A0A0C4DGG1		0	1203.6	1	0.18622	0.336644	1	1	39.82	52.73	66.51	90.7	28.69		0	176	High	2.254e-05	0.0001561	4.94	375	232.6	232.6	1.13629e-05	1.579e-05	1.42221e-05	3.55999e-05	9.99024e-05	3.29943e-05	3.28731e-05	7.11491e-05	16.75	740253	329223	757845	961494	301555	615035	103057
A0A0C4DGG1 [204-215]	High	[K].AQYEQTLAELHR.[Y]		0.000221491	4.28476e-05	1	2	1	5	A0A0C4DGG1		0	1458.73	1	0.883984	0.984784	1	1	21.27	16.31	25.05	93.04	96.49		0	204	High	2.978e-05	0.0001922	3.98	322.3	274.8	274.8	0.000104211	6.48437e-05	6.3091e-05	0.000183548	0.000916935	0.00015024	0.000149482	0.00027465	23.95	593107	430330	663549	966929	706154	785484	33394.6
A0A0C4DGG1 [267-282]	High	[R].DLHQGIEAASDEEDLR.[W]		0.000221491	2.60771e-05	1	2	1	1	A0A0C4DGG1		0	1797.82	1	1	1	1	1	44.48	63.86	119.2	128.38	156.22		0	267	High	2.254e-05	0.0001696	4.5	353.2	302.1	302.1	3.15883e-05	3.96217e-05	3.91747e-05	0.000100053	0.000277786	0.000106818	0.00010561	0.00019978	24.85	15128.8	8746.55	22481.1	56813.2	141315	46404.3	262416
A0A0C4DGG1 [319-332]	High	[R].SPDEVTLTSIVPTR.[D]		2.18325e-12	4.90596e-07	1	2	1	1	A0A0C4DGG1		0	1514.81											NoQuanValues	0	319	High	8.445e-06	4.76e-14	11.43	603.9	520.8	520.8	3.70115e-12	5.70256e-13	0	0	3.25432e-11	4.94526e-12	0	0	41.12
A0A0C4DGG1 [35-46]	High	[R].LCGDLVSCFQER.[A]	2xCarbamidomethyl [C2; C8]	0.000167186	4.90596e-07	1	2	1	5	A0A0C4DGG1		0	1483.67	1	0.300695	1	1	0.0190229	8.88	4	18.23	35.24	63.45		0	35	High	8.445e-06	8.006e-05	5.53	375.2	288.4	288.4	2.93695e-06	1.13368e-05	1.06383e-05	3.86041e-05	2.58233e-05	2.04576e-05	1.82302e-05	3.85698e-05	40.44	166379	177336	197953	325785	303863	326097	230965
A0A0C4DGG1 [370-385]	High	[R].ALYDYAGQEADELSFR.[A]		3.26298e-08	4.90596e-07	1	2	1	2	A0A0C4DGG1		0	1847.84	1	1	1	1	1	38.83	39.12	47.77	135.96	37.42		0	370	High	8.445e-06	3.314e-09	8.13	388.4	388.4	388.4	7.47764e-09	1.06182e-09	0	0	6.57489e-08	9.45868e-09	0	0	49.94	57128	132432	104575	113811	243264	262154	22343.1
A0A0C4DGN6 [219-229]	High	[R].LVECQYELTDR.[L]	1xCarbamidomethyl [C4]	8.02352e-05	4.90596e-07	1	2	1	1	A0A0C4DGN6		0	1425.67											NoQuanValues	0	219	High	8.445e-06	3.086e-05	5.32	400.1	303.4	303.4	4.76045e-06	1.579e-05	1.5284e-05	3.74981e-05	4.18558e-05	2.04576e-05	1.75389e-05	3.74658e-05	29.43
A0A0C4DGN6 [27-39]	High	[R].GVLVCDECCSVHR.[S]	3xCarbamidomethyl [C5; C8; C9]	0.000199625	2.60771e-05	1	2	1	1	A0A0C4DGN6		0	1590.68	1	1	1	1	1	58.69	22.24	90.58	70.26	78.18		0	27	High	1.674e-05	0.0001041	4.72	347.6	347.6	347.6	1.90988e-05	1.83222e-05	1.82227e-05	6.92833e-05	0.000167905	7.29886e-05	7.13691e-05	0.000138451	21.29	50389.3	37314.6	12013.9	331429	382683	242522	4112.56
A0A0C4DGN6 [319-334]	High	[R].SAVPFLPVNPEYSATR.[N]		4.46822e-07	4.90596e-07	1	2	1	1	A0A0C4DGN6		0	1747.9											NoQuanValues	0	319	High	8.445e-06	6.902e-08	7.52	412.9	412.9	412.9	3.01891e-08	3.4714e-09	0	0	2.65445e-07	2.27921e-08	0	0
A0A0C4DGN6 [455-465]	High	[K].VNSSLSDELRR.[L]		0.00530505	0.000370492	1	2	1	1	A0A0C4DGN6		1	1275.67	1	0.0970309	0.214283	0.404949	1	53.6	59.12	72.04	10	81.76		0	455	High	0.0005925	0.01197	1.18	157.1	72.4	72.4	0.0665908	0.00164609	0.00164588	0.00519437	0.393617	0.0172304	0.0172298	0.0383781	22.38	24880.3	23731.9	56963.8	51616	62789.5	14338.3	4285.84
A0A0C4DGN6 [648-663]	Medium	[R].AAQEFKHDSFVPCSEK.[I]	1xCarbamidomethyl [C13]	0.0489221	0.0011867	1	2	1	1	A0A0C4DGN6		1	1879.86	1	0.579048	0.851381	1	1	24.94	34.21	80.74	28.89	64.91		0	648	High	0.00384	0.2845	0.29	67.3	33.5	33.5	0.510231	0.0124193	0.0124192	0.0484033	0.903328	0.0731403	0.07314	0.180317	22.99	37239.4	39016.1	23800.4	31705.8	41779.9	20382.6	414709
A0A0C4DGQ8 [241-252]	High	[R].YGVMDTTTAQGR.[S]		3.33008e-08	4.90596e-07	1	2	1	2	A0A0C4DGQ8		0	1299.6	1	0.5233	1	1	1	47.43	31.14	118.5	111.11	37.24		0	241	High	8.445e-06	3.395e-09	8.2	471.1	382	382	6.32548e-09	9.07408e-10	0	0	5.56183e-08	8.35837e-09	0	0	21.91	254503	89134.8	180224	105420	170679	100712	30560.3
A0A0C4DGS9 [11-34]	High	[R].CGDSHPESPVGFGHMSTTGCVLNK.[L]	2xCarbamidomethyl [C1; C20]	9.67264e-05	4.90596e-07	1	2	1	1	A0A0C4DGS9		0	2574.12	1	0.606518	1	1	1	75.37	71.03	4.57	46.53	113.16		0	11	High	8.445e-06	3.901e-05	5.14	341.1	341.1	341.1	7.1848e-06	1.579e-05	1.47559e-05	3.65551e-05	3.5505e-05	2.04576e-05	1.7776e-05	3.7853e-05	32.07	234485	21760.7	244542	43486.4	7561.46	24837.4	15916.3
A0A0D9SF58 [1133-1152]	High	[R].STAVPSAGDTAPEQDSVERR.[M]		0.000949845	0.00010487	1	5	1	1	A0A0D9SF58		1	2072.98											NoQuanValues	0	924	High	0.00011	0.0008482	2.8	176.5	176.5	176.5	0.00159694	0.000174581	0.000174566	0.000584066	0.00286815	0.000240684	0.000240044	0.000532989	20.74
A0A0D9SGD3 [114-126]	High	[R].CVGGVVHSFDGTK.[E]	1xCarbamidomethyl [C1]	1.52093e-06	4.90596e-07	1	7	1	1	A0A0D9SGD3		0	1362.65	0.792427	0.203588	1	1	1	24.6	55.42	114.76	78.25	55.65		0	168	High	8.445e-06	2.861e-07	6.78	499.4	433.5	433.5	1.65658e-07	1.42874e-08	0	0	8.18643e-07	5.8375e-08	0	0	21.66	480116	293617	369692	59439	69943.2	18315.2	9225.09
A0A0D9SGE8 [117-129]	High	[R].EKPSQGIYMVYCR.[K]	1xCarbamidomethyl [C12]	0.000326347	4.28476e-05	1	3	1	2	A0A0D9SGE8		0	1630.77	1	1	1	1	1	16.12	67.57	79.17	119.93	49.5		0	117	High	5.115e-05	0.000369	3.95	358.8	289.6	289.6	0.000111993	6.48437e-05	6.25873e-05	0.000182028	0.000985646	0.000155715	0.000154654	0.00027229	29.02	358188	267644	360669	94032.9	574820	607638	30311.3
A0A0D9SGE8 [182-203]	High	[R].STSSHGTDEMESSSYRDRSPHR.[S]	1xPhospho [S12]; 1xOxidation [M10]	0.000307489	4.28476e-05	1	3	1	1	A0A0D9SGE8	A0A0D9SGE8 1xPhospho [S193]	2	2605.04											NoQuanValues	0	182	High	5.115e-05	0.0003465	3.81	275.1	275.1	4.8	0.000153799	6.83356e-05	6.83042e-05	0.000205943	0.00135463	0.000182186	0.000181556	0.000351587
A0A0D9SGE8 [182-203]	High	[R].STSSHGTDEMESSSYRDRSPHR.[S]	1xPhospho [S12]	0.000133449	4.90596e-07	1	3	1	3	A0A0D9SGE8	A0A0D9SGE8 1xPhospho [S193]	2	2589.04	1	1	1	1	1	67.59	57.55	115.57	70.55	109.39		0	182	High	8.445e-06	5.906e-05	5.44	357.3	357.3	4.8	3.63457e-06	1.579e-05	1.56733e-05	3.81025e-05	3.19569e-05	2.04576e-05	1.79329e-05	3.80822e-05	12.32	40867.5	228050	265932	184053	47266	190717	12030.8
A0A0D9SGE8 [213-226]	High	[K].CGFCHVGEEENEAR.[G]	2xCarbamidomethyl [C1; C4]	1.10814e-06	4.90596e-07	1	3	1	3	A0A0D9SGE8		0	1693.67	1	1	1	1	1	9.11	41.73	114.36	96.94	99.01		0	213	High	8.445e-06	1.98e-07	6.85	421	421	421	1.40601e-07	1.23931e-08	0	0	1.23626e-06	9.36663e-08	0	0	18.03	635704	758400	731683	567486	1.41954e+06	1.12249e+06	11709.5
A0A0D9SGE8 [22-38]	High	[K].SNRDKECGQLLISENQK.[V]	1xCarbamidomethyl [C7]	0.0119616	0.000599818	1	3	1	1	A0A0D9SGE8		2	2018.99	1	1	1	1	1	23.65	15.41	159.32	124.05	124.52		0	22	High	0.001262	0.04249	0.75	2.7	2.7	2.7	0.178691	0.00406429	0.00406423	0.0138581	0.662094	0.0322052	0.0322047	0.0757108	18.76	271374	241184	374531	240786	320766	258019	31744.8
A0A0D9SGE8 [229-235]	High	[K].LHIFNAK.[K]		0.00246833	0.00029181	1	3	1	2	A0A0D9SGE8		0	842.488	1	0.932913	1	1	1	39.7	6.74	89.71	90.81	73.09		0	229	High	0.0003689	0.004058	1.96	384.6	47	47	0.0110102	0.000341656	0.000341529	0.00124697	0.0943593	0.00384009	0.00383998	0.00799287	23.44	59330.7	52200.2	25069.4	43093.2	41551.8	37750.3	48367.7
A0A0D9SGE8 [25-38]	High	[R].DKECGQLLISENQK.[V]	1xCarbamidomethyl [C4]	2.00366e-07	4.90596e-07	1	3	1	9	A0A0D9SGE8		1	1661.82	1	1	1	1	1	48.97	73.2	146.88	156.49	162.24		0	25	High	8.445e-06	2.723e-08	7.68	440.5	388.7	388.7	2.09586e-08	2.55917e-09	0	0	1.84283e-07	1.81351e-08	0	0	22.84	29909.4	13358.1	14065.1	18928.5	60350.6	18840.1	729997
A0A0D9SGE8 [259-267]	High	[R].AEFGDFDIK.[T]		0.000306223	4.28476e-05	1	3	1	8	A0A0D9SGE8		0	1041.49	1	1	1	1	1	7.79	65.93	21.31	32.99	30.64		0	259	High	5.115e-05	0.0003449	3.86	380	199.2	199.2	0.000138659	6.6034e-05	6.51017e-05	0.000178079	0.00122103	0.000164555	0.000163822	0.000295735	41.56	514816	580541	503674	518488	1.72799e+06	710876	509518
A0A0D9SGE8 [268-274]	High	[K].TVLQEIK.[R]		0.00193279	0.000272666	1	3	1	1	A0A0D9SGE8		0	830.498											NoQuanValues	0	268	High	0.0003262	0.00276	1.87	320.6	1.4	1.4	0.0135998	0.000382211	0.000382178	0.00127793	0.114644	0.00466891	0.00466873	0.00955428	25.63
A0A0D9SGE8 [27-38]	High	[K].ECGQLLISENQK.[V]	1xCarbamidomethyl [C2]	1.13403e-08	4.90596e-07	1	3	1	3	A0A0D9SGE8		0	1418.69	1	1	1	1	1	37.06	86.02	140.62	114.58	128.35		0	27	High	8.445e-06	9.729e-10	8.44	516	385.3	385.3	3.62334e-09	5.33116e-10	0	0	3.1859e-08	5.23846e-09	0	0	27.19	60225.8	61395.4	28671.9	378399	382720	1724.82	7756.87
A0A0D9SGE8 [301-311]	High	[K].TYHYHCGVQDK.[A]	1xCarbamidomethyl [C6]	9.40241e-07	4.90596e-07	1	3	1	2	A0A0D9SGE8		0	1407.61	1	1	1	1	1	71.44	85.73	116.44	88.3	94.71		0	301	High	8.445e-06	1.638e-07	7.12	529.7	454.6	454.6	7.65446e-08	7.36535e-09	0	0	6.73036e-07	4.76018e-08	0	0	11.21	43485.2	45442.5	5538.39	42163.5	6066.67	16685.4	32018.3
A0A0D9SGE8 [314-320]	High	[K].YIENMSR.[G]		0.0104411	0.000557811	1	3	1	1	A0A0D9SGE8		0	912.424	1	0.709413	1	1	1	48.55	44.53	100.2	49.36	135.78		0	314	High	0.001114	0.03483	1.41	278.8	39.9	39.9	0.0384725	0.00106434	0.00106381	0.00327748	0.26896	0.0105962	0.0105961	0.0227689	15.5	626281	213167	615478	490805	191186	328548	57578.7
A0A0D9SGE8 [329-346]	High	[K].NHSGNDERDEEDEERESK.[S]		0.000268326	4.28476e-05	1	3	1	4	A0A0D9SGE8		2	2174.88	1	0.923416	0.846583	1	1	65.79	99.59	88.3	83.25	82.02		0	329	High	4.6e-05	0.0002965	3.69	262.8	262.8	262.8	0.00020412	8.18794e-05	8.15534e-05	0.000259905	0.00179799	0.000204753	0.000203122	0.000402739	8.62	26055.3	18272.2	61977.3	10080.6	33922.4	3831.29	17022.9
A0A0D9SGE8 [349-366]	High	[R].GKVEIDQQQLTQQQLNGN.[-]		0.00105085	0.000186303	1	3	1	4	A0A0D9SGE8		1	2041.03	1	1	1	1	1	21.35	85.37	89.31	61.79	134.94		0	349	High	0.0002186	0.001164	2.31	142.9	142.9	142.9	0.00492528	0.000240987	0.000240248	0.000856646	0.0425881	0.0016196	0.00161878	0.00357734	30.89	230953	350112	270966	10557.4	566771	459749	61032.7
A0A0D9SGE8 [45-72]	High	[K].CMLFSSALVSSHSDNESLGGFSIEDVQK.[E]	1xCarbamidomethyl [C1]	6.0316e-07	4.90596e-07	1	3	1	3	A0A0D9SGE8		0	3044.4	1	0.192667	0.645879	1	1	33.2	58.75	27.44	56.94	115.9		0	45	High	8.445e-06	9.779e-08	7.18	354.2	354.2	354.2	6.642e-08	6.58954e-09	0	0	5.84013e-07	4.20664e-08	0	0	56.92	226141	457268	375555	121196	409790	218670	45647.4
A0A0D9SGE8 [80-97]	High	[K].LMCSLCHCPGATIGCDVK.[T]	4xCarbamidomethyl [C3; C6; C8; C15]	4.0553e-12	4.90596e-07	1	3	1	10	A0A0D9SGE8		0	2078.89	1	0.8477	1	1	1	11.14	11.17	62.16	72.42	86.11		0	80	High	8.445e-06	9.76e-14	10.77	584	550.6	550.6	1.69283e-11	2.03486e-12	0	0	1.48846e-10	1.50709e-11	0	0	31.28	743226	810607	925343	669848	577293	722064	90594.1
A0A0G2JIW1 [104-113]	High	[K].VQVSYKGETK.[A]		3.01079e-10	4.90596e-07	1	2	1	3	A0A0G2JIW1		1	1138.61	1	1	1	1	1	62.68	54.72	40.5	61.64	169.69		0	104	High	8.445e-06	1.444e-11	10.41	648.6	402.2	402.2	3.91761e-11	4.29633e-12	0	0	3.44465e-10	3.20539e-11	0	0	12.47	23224.7	93598.3	52401.2	119242	129926	296839	487575
A0A0G2JIW1 [114-127]	High	[K].AFYPEEISSMVLTK.[M]	1xOxidation [M10]	0.000965128	0.000134317	1	2	1	2	A0A0G2JIW1		0	1630.8	0.0489756	0.0305638	1	1	1	32.81	65.86	51.99	62.05	57.31		0	114	High	0.0001388	0.0009515	2.58	310.6	233.8	233.8	0.00265758	0.000206762	0.000206734	0.000748851	0.0230163	0.000769136	0.000768729	0.00195785	49.08	1.43158e+06	955494	762264	17265.1	66350	31446.5	222805
A0A0G2JIW1 [114-127]	High	[K].AFYPEEISSMVLTK.[M]		8.99725e-07	4.90596e-07	1	2	1	6	A0A0G2JIW1		0	1614.81	0.0545384	0.0125313	1	1	1	4.94	28.81	56.54	50.78	98.69		0	114	High	8.445e-06	1.556e-07	7.12	527.1	387.8	387.8	7.54539e-08	7.25732e-09	0	0	6.63446e-07	4.67757e-08	0	0	56.18	3.65703e+07	3.97053e+07	3.64126e+07	316022	487334	295081	822468
A0A0G2JIW1 [128-156]	High	[K].MKEIAEAYLGYPVTNAVITVPAYFNDSQR.[Q]	1xOxidation [M1]	1.89882e-11	4.90596e-07	1	2	1	4	A0A0G2JIW1		1	3276.62	0.0487463	0.0158122	1	1	1	22.17	119.47	121.88	37.74	129.16		0	128	High	8.445e-06	5.853e-13	10.79	579.2	579.2	579.2	1.62269e-11	1.83282e-12	0	0	1.42678e-10	1.38333e-11	0	0	59.2	10302322	9.14427e+06	6.55027e+06	2510.87	60570.6	14085.4	35497.4
A0A0G2JIW1 [128-156]	High	[K].MKEIAEAYLGYPVTNAVITVPAYFNDSQR.[Q]		6.30512e-16	4.90596e-07	1	2	1	7	A0A0G2JIW1		1	3260.63	0.000292054	6.06295e-06	0.0140916	1	1	15.1	50.18	9.05	40.64	22.04		0	128	High	8.445e-06	6.305e-16	16.75	803.3	803.3	803.3	1.78702e-17	2.77077e-18	0	0	1.57127e-16	2.41704e-17	0	0	59.97	3.94886e+07	3.17406e+07	4.29742e+07	159846	330707	138779	40335.4
A0A0G2JIW1 [130-156]	High	[K].EIAEAYLGYPVTNAVITVPAYFNDSQR.[Q]		1.23164e-14	4.90596e-07	1	2	1	2	A0A0G2JIW1		0	3001.49	0.0472046	0.0172004	1	1	1	19.73	75.65	36.72	84.56	119.91		0	130	High	8.445e-06	6.305e-16	13.13	688.9	688.9	688.9	7.42897e-14	1.1194e-14	0	0	6.5321e-13	9.79527e-14	0	0	62.28	3.05222e+06	4.49821e+06	3.57896e+06	5779.09	41066.5	23129.6	17116.4
A0A0G2JIW1 [157-172]	High	[R].QATKDAGVIAGLNVLR.[I]		1.01047e-08	4.90596e-07	1	2	1	4	A0A0G2JIW1		1	1625.93	1	0.931075	1	1	1	53.64	7.48	152.83	155.12	160		0	157	High	8.445e-06	8.51e-10	8.27	520.9	450.3	450.3	5.34889e-09	7.73982e-10	0	0	4.70313e-08	7.33754e-09	0	0	41.15	4.37934e+06	1.54272e+06	2.29617e+06	50114.8	57832.1	56340.9	656846
A0A0G2JIW1 [161-172]	High	[K].DAGVIAGLNVLR.[I]		2.0855e-12	4.90596e-07	1	2	1	10	A0A0G2JIW1		0	1197.69	0.629916	0.22397	1	1	1	17.68	49.69	77.27	114.88	161.19		0	161	High	8.445e-06	4.513e-14	12.24	675.3	399.9	399.9	5.73354e-13	8.71094e-14	0	0	5.04135e-12	7.66279e-13	0	0	49.74	7.67378e+07	8.36748e+07	5.8671e+07	628273	1.72656e+06	1.01112e+06	1.23901e+06
A0A0G2JIW1 [173-188]	High	[R].IINEPTAAAIAYGLDR.[T]		3.73534e-14	4.90596e-07	1	2	1	22	A0A0G2JIW1		0	1687.9	0.0348267	0.036942	1	1	1	3.89	49.61	40.57	94.73	89.88		0	173	High	8.445e-06	6.305e-16	12.72	660.9	501	501	1.88786e-13	2.90414e-14	0	0	1.65995e-12	2.45011e-13	0	0	49.02	65127328	6.04944e+07	6.15406e+07	568482	1.59664e+06	968643	3.13716e+06
A0A0G2JIW1 [222-237]	High	[K].ATAGDTHLGGEDFDNR.[L]		6.30512e-16	4.90596e-07	1	2	1	11	A0A0G2JIW1		0	1675.73	0.17893	0.027837	1	1	1	25.63	21.64	81.27	143.96	87.72		0	222	High	8.445e-06	6.305e-16	19.29	1048.1	875.7	875.7	5.17818e-20	8.66541e-21	0	0	4.55304e-19	7.74751e-20	0	0	21.61	1.25167e+08	7.88126e+07	8.65867e+07	2.10611e+06	2.22967e+06	1.45272e+06	3.3256e+06
A0A0G2JIW1 [222-247]	High	[K].ATAGDTHLGGEDFDNRLVNHFVEEFK.[R]		6.30512e-16	4.90596e-07	1	2	1	8	A0A0G2JIW1		1	2918.37	1	1	1	1	1	18.07	25.79	92.02	131.78	113.32		0	222	High	8.445e-06	6.305e-16	16.79	899.8	851.8	851.8	1.6365e-17	2.50126e-18	0	0	1.43893e-16	2.16778e-17	0	0	51.29	9.03813e+06	8.55043e+06	6.33426e+06	38140.3	63639.7	47889.7	430571
A0A0G2JIW1 [222-248]	High	[K].ATAGDTHLGGEDFDNRLVNHFVEEFKR.[K]		3.56978e-15	4.90596e-07	1	2	1	10	A0A0G2JIW1		2	3074.47	0.571943	0.551685	1	1	1	39.26	27.26	35.36	160.89	165.5		0	222	High	8.445e-06	6.305e-16	13.05	708.6	638.9	638.9	8.86761e-14	1.27321e-14	0	0	7.79705e-13	1.08469e-13	0	0	49.23	1.58472e+07	9.67672e+06	7.51555e+06	70435.2	103862	124142	301908
A0A0G2JIW1 [238-247]	High	[R].LVNHFVEEFK.[R]		1.08613e-10	4.90596e-07	1	2	1	8	A0A0G2JIW1		0	1261.66	0.229837	0.0943228	1	1	1	12.97	31.18	70.64	65.66	143.07		0	238	High	8.445e-06	4.421e-12	10.18	586	436.1	436.1	6.57594e-11	6.74838e-12	0	0	5.78205e-10	4.91106e-11	0	0	32.11	3.05949e+07	3.02915e+07	2.40853e+07	727253	699729	387689	240137
A0A0G2JIW1 [238-248]	High	[R].LVNHFVEEFKR.[K]		2.11958e-14	4.90596e-07	1	2	1	7	A0A0G2JIW1		1	1417.76	0.00661827	0.000196661	0.0314537	1	1	17.77	36.34	38.42	17.66	57.19		0	238	High	8.445e-06	6.305e-16	13.47	777.8	653	653	3.41575e-14	5.6393e-15	0	0	3.00337e-13	4.88536e-14	0	0	26.5	4.16139e+07	3.16567e+07	3.04112e+07	814130	595972	380385	20311.2
A0A0G2JIW1 [238-249]	High	[R].LVNHFVEEFKRK.[H]		2.4083e-15	4.90596e-07	1	2	1	4	A0A0G2JIW1		2	1545.85	0.0409059	0.00842154	1	1	1	48.22	75.97	77.62	74.17	5.15		0	238	High	8.445e-06	6.305e-16	13.67	802.6	594.7	594.7	2.14699e-14	3.59337e-15	0	0	1.8878e-13	3.2089e-14	0	0	22.35	6.02861e+06	2.17883e+06	3.81298e+06	149770	43071.4	46554.9	4250.12
A0A0G2JIW1 [273-300]	High	[K].RTLSSSTQASLEIDSLFEGIDFYTSITR.[A]		1.24905e-15	4.90596e-07	1	2	1	2	A0A0G2JIW1		1	3137.56	1	1	1	1	1	98.89	35.33	124.51	54.65	70.85		0	273	High	8.445e-06	6.305e-16	13.62	661.3	390.6	390.6	2.38611e-14	3.90107e-15	0	0	2.09804e-13	3.54831e-14	0	0	65.25	8203.68	13700.5	54061.8	58407.3	36319.7	30452	41900.5
A0A0G2JIW1 [301-312]	High	[R].ARFEELCSDLFR.[S]	1xCarbamidomethyl [C7]	8.89118e-07	4.90596e-07	1	2	1	7	A0A0G2JIW1		1	1542.74	0.469333	0.261936	1	1	1	35.5	18.05	28.08	79.37	116.6		0	301	High	8.445e-06	1.536e-07	7.27	501.5	391.7	391.7	5.33845e-08	5.58621e-09	0	0	4.69395e-07	3.49886e-08	0	0	44.55	2.54575e+07	1.2437e+07	1.75473e+07	996112	1.03651e+06	730449	826152
A0A0G2JIW1 [303-312]	High	[R].FEELCSDLFR.[S]	1xCarbamidomethyl [C5]	3.73922e-09	4.90596e-07	1	2	1	4	A0A0G2JIW1		0	1315.6	0.826524	0.382213	1	1	1	12.56	47.55	82.18	137.84	74.96		0	303	High	8.445e-06	2.682e-10	9.73	639.6	343.1	343.1	1.87975e-10	1.71167e-11	0	0	1.65281e-09	1.42133e-10	0	0	47.88	4.2663e+06	5.43992e+06	5.22766e+06	79971.8	185318	94675.5	687061
A0A0G2JIW1 [313-320]	High	[R].STLEPVEK.[A]		0.00095173	0.00010487	1	2	1	2	A0A0G2JIW1		0	902.483	0.117393	0.0367616	1	1	1	85.1	16.07	103.06	82.98	96.97		0	313	High	0.00011	0.0008503	3.97	452.4	172.4	172.4	0.000107973	6.48437e-05	6.28422e-05	0.00018271	0.000950154	0.000155715	0.000155479	0.000273365	15.19	8.18532e+07	1.68565e+07	2.56209e+07	657942	611656	824947	146571
A0A0G2JIW1 [324-343]	High	[R].DAKLDKAQIHDLVLVGGSTR.[I]		1.61025e-14	4.90596e-07	1	2	1	6	A0A0G2JIW1		2	2136.18	0.0960912	0.0388915	1	1	1	23.03	96.89	73.98	28.25	81.19		0	324	High	8.445e-06	6.305e-16	12.72	731.4	668.8	668.8	1.91541e-13	3.08015e-14	0	0	1.68417e-12	2.69784e-13	0	0	33.97	606481	577900	863395	9328.31	50755.8	11836.3	7716.23
A0A0G2JIW1 [327-343]	High	[K].LDKAQIHDLVLVGGSTR.[I]		6.30512e-16	4.90596e-07	1	2	1	9	A0A0G2JIW1		1	1822.02	0.00661827	0.000177186	0.0181038	1	1	15.94	11.98	46.62	41.52	56.1		0	327	High	8.445e-06	6.305e-16	13.21	701	491.7	491.7	6.14423e-14	9.58244e-15	0	0	5.40246e-13	8.46327e-14	0	0	34.15	2.948e+07	3.0607e+07	3.91225e+07	504538	521695	414549	9113.76
A0A0G2JIW1 [330-343]	High	[K].AQIHDLVLVGGSTR.[I]		6.30512e-16	4.90596e-07	1	2	1	14	A0A0G2JIW1		0	1465.81	1	1	1	1	1	6.83	5.28	163.17	168.09	171.03		0	330	High	8.445e-06	6.305e-16	13.93	750.7	501	501	1.16434e-14	1.89224e-15	0	0	1.02377e-13	1.64868e-14	0	0	31.85	7.33802e+06	7.32369e+06	6.49612e+06	1.30748e+06	1.17662e+06	1.25514e+06	965017
A0A0G2JIW1 [350-358]	High	[K].LLQDFFNGR.[D]		1.47779e-05	4.90596e-07	1	2	1	4	A0A0G2JIW1		0	1109.57	0.0221413	0.000298944	0.0103839	1	1	13.67	29.3	69.31	24.59	89.69		0	350	High	8.445e-06	4.057e-06	6.1	467.3	276.2	276.2	7.94203e-07	6.10557e-06	5.99646e-06	4.2015e-05	6.98318e-06	1.11184e-05	1.02562e-05	4.19851e-05	44.81	48747368	4.53644e+07	3.71214e+07	599846	1.09696e+06	998335	8893.82
A0A0G2JIW1 [350-362]	High	[K].LLQDFFNGRDLNK.[S]		1.22317e-07	4.90596e-07	1	2	1	6	A0A0G2JIW1		1	1579.82	0.788984	1	0.888817	1	1	9.64	92.32	82.37	74.62	85.77		0	350	High	8.445e-06	1.534e-08	7.79	589.1	305.5	305.5	1.61807e-08	2.11601e-09	0	0	1.42272e-07	1.55576e-08	0	0	45.47	485163	436819	400433	13517.5	3333.64	34123.3	30267
A0A0G2JIW1 [363-385]	High	[K].SINPDEAVAYGAAVQAAILMGDK.[S]		3.91225e-15	4.90596e-07	1	2	1	6	A0A0G2JIW1		0	2304.15	0.0261132	0.0154746	1	1	1	7.65	53.38	61.98	59.1	94.01		0	363	High	8.445e-06	6.305e-16	12.97	692.5	662.9	662.9	1.06925e-13	1.69164e-14	0	0	9.40162e-13	1.39572e-13	0	0	63.03	3.88153e+06	4.51823e+06	4.14576e+06	17858.2	50963.9	63347.9	17296
A0A0G2JIW1 [417-424]	High	[K].RNSTIPTK.[Q]		0.00370339	0.000318465	1	2	1	1	A0A0G2JIW1		1	916.521	1	1	1	1	1	16.37	34.61	156.03	81.26	20.69		0	417	High	0.0004622	0.007184	1.97	341.9	114.9	114.9	0.0108118	0.00033353	0.000333407	0.00117903	0.0927342	0.00373444	0.00373374	0.00779803	10.02	61642.7	46111.9	47907.5	25874.1	49871.5	53055.9	46532.2
A0A0G2JIW1 [418-448]	High	[R].NSTIPTKQTQIFTTYSDNQPGVLIQVYEGER.[A]		2.41783e-06	4.90596e-07	1	2	1	2	A0A0G2JIW1		1	3527.77	0.632894	0.182618	1	1	1	30.52	82.92	87.71	85.45	95.92		0	418	High	8.445e-06	4.904e-07	6.42	287.3	287.3	287.3	3.77667e-07	3.07732e-08	0	0	3.32072e-06	1.11184e-05	1.10879e-05	4.4486e-05	54.21	798915	421143	686691	3542.72	41248	61298.7	233030
A0A0G2JIW1 [425-448]	High	[K].QTQIFTTYSDNQPGVLIQVYEGER.[A]		6.30512e-16	4.90596e-07	1	2	1	7	A0A0G2JIW1		0	2786.36	0.0425744	0.019124	1	1	1	10.64	140.74	37.28	90.14	142.63		0	425	High	8.445e-06	6.305e-16	14.82	841.3	841.3	841.3	1.51881e-15	2.35609e-16	0	0	1.33545e-14	2.06016e-15	0	0	56.71	2.88541e+07	2.3704e+07	2.46609e+07	26806.4	225761	6023.75	19153.1
A0A0G2JIW1 [449-459]	High	[R].AMTKDNNLLGR.[F]		4.4143e-12	4.90596e-07	1	2	1	6	A0A0G2JIW1		1	1232.64	0.00129727	0.000118615	0.693156	0.596903	0.315214	15.05	47	25.63	13.07	37.32		0	449	High	8.445e-06	1.076e-13	11.41	686.3	393.9	393.9	3.91761e-12	5.91813e-13	0	0	3.44465e-11	5.20833e-12	0	0	17.14	2.9228e+07	2.18283e+07	2.80066e+07	375876	129494	325444	397499
A0A0G2JIW1 [453-459]	High	[K].DNNLLGR.[F]		0.00265213	0.000294955	1	2	1	2	A0A0G2JIW1		0	801.421	0.0309604	0.0160732	1	1	1	21.99	92.97	28.19	120.41	70.57		0	453	High	0.0003904	0.004517	2.94	405.8	105.4	105.4	0.00115894	0.000148188	0.00014813	0.00045563	0.0101373	0.000401618	0.000401462	0.00104303	18.95	21603088	1.37636e+07	1.84069e+07	38327.4	317654	111440	261694
A0A0G2JIW1 [453-470]	High	[K].DNNLLGRFELSGIPPAPR.[G]		2.02416e-07	4.90596e-07	1	2	1	5	A0A0G2JIW1		1	1966.05	0.0804886	0.141172	1	1	1	2.37	47.2	27.92	65.79	126.26		0	453	High	8.445e-06	2.753e-08	7.51	644.7	137.1	137.1	3.10681e-08	3.56284e-09	0	0	2.73173e-07	2.32056e-08	0	0	54.96	1.25629e+06	1.2301e+06	1.19808e+06	22835.4	42373.3	17654.2	39774
A0A0G2JIW1 [460-470]	High	[R].FELSGIPPAPR.[G]		3.35004e-06	4.90596e-07	1	2	1	5	A0A0G2JIW1		0	1183.65	1	0.530493	1	1	1	16.09	106.42	167.84	128.51	166.06		0	460	High	8.445e-06	7.169e-07	7.02	576.3	249	249	9.4676e-08	8.86693e-09	0	0	8.32461e-07	5.97931e-08	0	0	40.41	3.85224e+06	2.78497e+06	3.49597e+06	58422	95093.1	440095	3.42998e+06
A0A0G2JIW1 [509-518]	High	[K].GRLSKEEIER.[M]		0.000310053	4.28476e-05	1	2	1	3	A0A0G2JIW1		2	1216.66	1	1	1	1	1	26.38	73.69	59.21	120.89	157.02		0	509	High	5.115e-05	0.0003496	3.96	358.2	274.8	274.8	0.000109142	6.48437e-05	6.27653e-05	0.000182482	0.000960472	0.000155715	0.000155226	0.000273009	12.02	107341	96426	62449.3	46990.6	162180	53865.7	2.80947e+06
A0A0G2JIW1 [511-518]	High	[R].LSKEEIER.[M]		6.54819e-05	4.90596e-07	1	2	1	1	A0A0G2JIW1		1	1003.54	0.247343	0.0953908	1	1	1	20.35	54.26	151.96	144.99	18.01		0	511	High	8.445e-06	2.402e-05	6.1	580.8	279.5	279.5	7.9493e-07	6.10557e-06	5.99567e-06	4.2008e-05	6.98956e-06	1.11184e-05	1.02543e-05	4.1978e-05	12.21	2.20713e+06	1.56927e+06	2.34972e+06	16671	53454.1	32019.2	47964.8
A0A0G2JIW1 [519-534]	High	[R].MVQEAEKYKAEDEVQR.[E]		6.30512e-16	4.90596e-07	1	2	1	5	A0A0G2JIW1		2	1952.94	0.318383	0.0135932	1	1	1	16.94	53.05	145.18	92.81	94.16		0	519	High	8.445e-06	6.305e-16	17.21	994.4	807.3	807.3	6.16373e-18	1.03171e-18	0	0	5.41961e-17	9.00099e-18	0	0	18.13	5.26126e+07	3.99181e+07	5.57243e+07	1.20789e+06	382370	748660	18140.8
A0A0G2JIW1 [519-534]	High	[R].MVQEAEKYKAEDEVQR.[E]	1xOxidation [M1]	8.65277e-11	4.90596e-07	1	2	1	6	A0A0G2JIW1		2	1968.93	0.347233	0.0596553	1	1	1	58.27	44.13	111.23	84.53	147.82		0	519	High	8.445e-06	3.4e-12	9.7	596	571.1	571.1	2.00636e-10	1.88252e-11	0	0	1.76414e-09	1.6094e-10	0	0	15.91	4.41899e+06	1.40382e+06	2.21261e+06	114138	45031.7	76117.7	162023
A0A0G2JIW1 [5-26]	High	[K].AAAIGIDLGTTYSCVGVFQHGK.[V]	1xCarbamidomethyl [C14]	6.30512e-16	4.90596e-07	1	2	1	13	A0A0G2JIW1		0	2265.13	0.871542	0.487889	1	1	1	15.87	19.68	86.13	128.84	169.64		0	5	High	8.445e-06	6.305e-16	16.03	836.2	731.7	731.7	9.41992e-17	1.52483e-17	0	0	8.28269e-16	1.29342e-16	0	0	50.07	6.16644e+07	4.4744e+07	5.55649e+07	320653	472512	377080	1.62823e+06
A0A0G2JIW1 [526-534]	High	[K].YKAEDEVQR.[E]		0.000458069	5.74315e-05	1	2	1	3	A0A0G2JIW1		1	1137.55	1	0.0853688	1	1	1	8	86.92	63.03	95.46	30.93		0	526	High	7.472e-05	0.0004916	3.92	503.6	227.2	227.2	0.000120498	6.6034e-05	6.59966e-05	0.000180603	0.00106073	0.000155715	0.000153236	0.000270059	12.08	1.52603e+06	1.30021e+06	1.40848e+06	17528.9	208610	350448	36573.9
A0A0G2JIW1 [526-536]	High	[K].YKAEDEVQRER.[V]		0.000771154	8.14481e-05	1	2	1	5	A0A0G2JIW1		2	1422.7	0.355663	1	0.973685	1	1	21.64	31.55	76.3	94.41	147.92		0	526	High	9.466e-05	0.0006981	3.15	353.6	268.7	268.7	0.00071183	0.000115561	0.00011553	0.00035217	0.00625583	0.000359386	0.000358961	0.000945333	11.79	1.0923e+07	7.95904e+06	1.2385e+07	475022	398947	244239	2.38506e+06
A0A0G2JIW1 [541-551]	High	[K].NALESYAFNMK.[S]		4.40806e-09	4.90596e-07	1	2	1	4	A0A0G2JIW1		0	1287.6	0.00716378	0.000729158	1	1	1	7.53	32.72	26.28	26.1	96.18		0	541	High	8.445e-06	3.25e-10	9.82	613	378.9	378.9	1.52828e-10	1.36339e-11	0	0	1.34378e-09	1.11312e-10	0	0	41.61	62746192	6.03276e+07	6.9655e+07	672308	1.32401e+06	1.22622e+06	566525
A0A0G2JIW1 [541-551]	High	[K].NALESYAFNMK.[S]	1xOxidation [M10]	0.000171307	4.90596e-07	1	2	1	3	A0A0G2JIW1		0	1303.6	1	1	1	1	1	15.56	50.15	76.43	139.27	170.13		0	541	High	8.445e-06	8.286e-05	5.62	507	300.8	300.8	2.3907e-06	1.13368e-05	1.0846e-05	3.91497e-05	2.10204e-05	2.04576e-05	1.85686e-05	3.91221e-05	33.4	5.66505e+06	4.28434e+06	4.47452e+06	181466	545290	361528	114292
A0A0G2JIW1 [552-560]	High	[K].SAVEDEGLK.[G]		0.000644018	6.98196e-05	1	2	1	1	A0A0G2JIW1		0	947.468											NoQuanValues	0	552	High	8.424e-05	0.0006101	3.99	471.1	175.7	175.7	0.000102678	6.48437e-05	6.32039e-05	0.000183857	0.000903401	0.00015024	0.000149823	0.000275128	14.59
A0A0G2JIW1 [552-562]	High	[K].SAVEDEGLKGK.[I]		1.29617e-05	4.90596e-07	1	2	1	2	A0A0G2JIW1		1	1132.58	0.0719156	0.0384038	1	1	1	12.05	49.8	79.45	38.65	86.18		0	552	High	8.445e-06	3.482e-06	6.49	564.5	269.1	269.1	3.23678e-07	2.6364e-08	0	0	2.846e-06	2.37494e-07	0	0	12.42	1.64675e+06	2.08895e+06	1.97369e+06	40726.2	31772.5	12941	775795
A0A0G2JIW1 [571-596]	High	[K].VLDKCQEVISWLDANTLAEKDEFEHK.[R]	1xCarbamidomethyl [C5]	6.30512e-16	4.90596e-07	1	2	1	7	A0A0G2JIW1		2	3117.52	0.260376	0.0798587	1	1	1	4.55	37.68	157.51	163.13	155.44		0	571	High	8.445e-06	6.305e-16	18.75	995.2	936.4	936.4	1.77862e-19	2.59926e-20	0	0	1.56389e-18	2.28249e-19	0	0	53.11	3.02814e+07	2.76982e+07	2.85875e+07	36601.5	80595.5	57955.4	40647.5
A0A0G2JIW1 [575-590]	High	[K].CQEVISWLDANTLAEK.[D]	1xCarbamidomethyl [C1]	0.00723912	0.000426018	1	2	1	1	A0A0G2JIW1		0	1876.91											NoQuanValues	0	575	High	0.0007075	0.01939	1.3	187.2	177.4	177.4	0.0499573	0.00128858	0.00128857	0.00396256	0.324732	0.0136951	0.0136949	0.0301131	54.15
A0A0G2JIW1 [575-596]	High	[K].CQEVISWLDANTLAEKDEFEHK.[R]	1xCarbamidomethyl [C1]	6.30512e-16	4.90596e-07	1	2	1	12	A0A0G2JIW1		1	2662.25	0.512994	0.305666	1	1	1	12.8	21.03	67	97.45	154.24		0	575	High	8.445e-06	6.305e-16	18.18	919	867.5	867.5	6.55322e-19	1.11029e-19	0	0	5.76207e-18	1.01071e-18	0	0	50.54	4.91883e+07	3.99307e+07	5.11228e+07	449441	600601	406134	2.32513e+06
A0A0G2JIW1 [575-597]	High	[K].CQEVISWLDANTLAEKDEFEHKR.[K]	1xCarbamidomethyl [C1]	6.30512e-16	4.90596e-07	1	2	1	6	A0A0G2JIW1		2	2818.35	0.0078496	0.00412199	1	1	1	44.15	61.69	42.15	40.74	14.36		0	575	High	8.445e-06	6.305e-16	17.72	936.5	859.2	859.2	1.91988e-18	2.88394e-19	0	0	1.6881e-17	2.58244e-18	0	0	47.26	3.5314e+06	2.1066e+06	1.48674e+06	42025.3	8776.81	40550.1	16007.9
A0A0G2JIW1 [58-72]	High	[K].NQVALNPQNTVFDAK.[R]		5.77835e-11	4.90596e-07	1	2	1	20	A0A0G2JIW1		0	1658.85	0.907311	0.414509	1	1	1	16.98	21.7	164.01	158.22	47.23		0	58	High	8.445e-06	2.129e-12	10.78	592.8	394.8	394.8	1.64602e-11	1.86365e-12	0	0	1.4473e-10	1.42831e-11	0	0	38.19	4.2955e+07	3.84411e+07	5.33077e+07	829066	964088	618030	1.79541e+06
A0A0G2JIW1 [58-73]	High	[K].NQVALNPQNTVFDAKR.[L]		7.42356e-16	4.90596e-07	1	2	1	10	A0A0G2JIW1		1	1814.95	0.0505605	0.0125856	1	1	1	17.37	26.1	77.45	104.98	34.26		0	58	High	8.445e-06	6.305e-16	14.45	768.1	604.6	604.6	3.57513e-15	5.92562e-16	0	0	3.14352e-14	5.22561e-15	0	0	31.62	47973858	3.37566e+07	4.1054e+07	464899	698976	448068	1.7699e+06
A0A0G2JIW1 [597-629]	High	[K].RKELEQVCNPIISGLYQGAGGPGPGGFGAQGPK.[G]	1xCarbamidomethyl [C8]	6.30512e-16	4.90596e-07	1	2	1	4	A0A0G2JIW1		2	3339.69	7.16123e-06	1.52507e-06	0.0109796	1	1	20.05	28.94	6.53	14.52	7.25		0	597	High	8.445e-06	6.305e-16	18.08	921.2	921.2	921.2	8.29898e-19	1.35903e-19	0	0	7.29707e-18	1.19304e-18	0	0	48.22	1.58619e+07	1.05336e+07	1.364e+07	104125	176351	117603	52534.6
A0A0G2JIW1 [598-629]	High	[R].KELEQVCNPIISGLYQGAGGPGPGGFGAQGPK.[G]	1xCarbamidomethyl [C7]	6.30512e-16	4.90596e-07	1	2	1	3	A0A0G2JIW1		1	3183.59	0.0186851	0.00475085	1	1	1	18.75	10.34	50.27	69.81	13.52		0	598	High	8.445e-06	6.305e-16	25.1	1230.9	1206.9	1206.9	7.91411e-26	1.71246e-26	0	0	6.95867e-25	1.71265e-25	0	0	51.94	2.30265e+06	1.79513e+06	2.62978e+06	48278.4	43256.2	39281.7	29105.9
A0A0G2JIW1 [599-629]	High	[K].ELEQVCNPIISGLYQGAGGPGPGGFGAQGPK.[G]	1xCarbamidomethyl [C6]	6.30512e-16	4.90596e-07	1	2	1	7	A0A0G2JIW1		0	3055.49	0.441754	0.0413287	1	1	1	15.81	47.09	151.17	77.21	120.33		0	599	High	8.445e-06	6.305e-16	22.59	1110.3	1110.3	1110.3	2.54224e-23	5.02573e-24	0	0	2.23533e-22	4.04357e-23	0	0	57.24	7.06203e+07	5.14602e+07	6.51054e+07	371925	650833	1.00776e+06	28439.6
A0A0G2JIW1 [630-642]	High	[K].GGSGSGPTIEEVD.[-]		6.41106e-07	4.90596e-07	1	2	1	3	A0A0G2JIW1		0	1204.53	0.0899053	0.00118404	0.0826437	1	1	13.84	13.85	99.96	60.81	92.72		0	630	High	8.445e-06	1.049e-07	8.02	463.2	444.2	444.2	9.59141e-09	1.34614e-09	0	0	8.43347e-08	1.13642e-08	0	0	28.24	43591344	3.43052e+07	4.45132e+07	569257	749069	702415	18463.6
A0A0G2JIW1 [78-103]	High	[R].KFGDPVVQSDMKHWPFQVINDGDKPK.[V]	1xOxidation [M11]	0.000221491	4.28476e-05	1	2	1	3	A0A0G2JIW1		2	3028.5	0.448878	0.124762	1	1	1	74.54	60.78	7.87	141.03	107.67		0	78	High	4.19e-05	0.0002142	3.97	297.5	297.5	297.5	0.00010627	6.48437e-05	6.2954e-05	0.000183133	0.000935122	0.00015024	0.000149061	0.000274014	39.2	1.52285e+06	259596	774225	6485.88	29502.9	29265.9	22092.2
A0A0G2JIW1 [78-103]	High	[R].KFGDPVVQSDMKHWPFQVINDGDKPK.[V]		6.30512e-16	4.90596e-07	1	2	1	8	A0A0G2JIW1		2	3012.5	0.135404	0.190437	1	1	1	45.07	84.49	159.74	29.07	63.55		0	78	High	8.445e-06	6.305e-16	14.56	832.1	828.7	828.7	2.76793e-15	4.39852e-16	0	0	2.43377e-14	3.85668e-15	0	0	44.32	30496922	1.16895e+07	2.0454e+07	408394	115289	96903.8	2.26204e+06
A0A0G2JIW1 [78-89]	High	[R].KFGDPVVQSDMK.[H]	1xOxidation [M11]	0.0007466	8.14481e-05	1	2	1	1	A0A0G2JIW1		1	1366.67	0.0328823	0.0450102	1	1	1	15.94	62.48	128.41	18.59	59.65		0	78	High	9.466e-05	0.0006805	3.75	343	245.4	245.4	0.000176662	7.16935e-05	7.13213e-05	0.000203885	0.00155619	0.000199362	0.000198751	0.000377194	17.99	1.33197e+06	982919	1.29521e+06	8281.39	15314.5	30239.1	39032
A0A0G2JIW1 [78-89]	High	[R].KFGDPVVQSDMK.[H]		6.30512e-16	4.90596e-07	1	2	1	6	A0A0G2JIW1		1	1350.67	0.041135	0.00184295	0.556367	1	1	27.21	43.41	74.34	65.54	89.79		0	78	High	8.445e-06	6.305e-16	14.53	800.6	591.8	591.8	2.96056e-15	4.6436e-16	0	0	2.60314e-14	3.985e-15	0	0	24.21	30308987	1.79902e+07	2.15737e+07	400208	484390	184473	100192
A0A0G2JIW1 [79-103]	High	[K].FGDPVVQSDMKHWPFQVINDGDKPK.[V]	1xOxidation [M10]	0.00742384	0.000437591	1	2	1	1	A0A0G2JIW1		1	2900.4	0.661362	0.235246	1	1	1	136.04	15.35	79.71	132.02	61		0	79	High	0.0007291	0.02022	1.21	107.9	107.9	107.9	0.0610003	0.00148474	0.00148449	0.00446797	0.371845	0.0165944	0.0165942	0.0368758	42.69	2948205	259574	232664	26858.8	36409.1	34081.7	13528.2
A0A0G2JIW1 [79-103]	High	[K].FGDPVVQSDMKHWPFQVINDGDKPK.[V]		6.30512e-16	4.90596e-07	1	2	1	6	A0A0G2JIW1		1	2884.41	0.208555	0.0358781	1	1	1	35.95	22.68	136.38	107.55	147.81		0	79	High	8.445e-06	6.305e-16	12.26	696.1	682.3	682.3	5.54794e-13	8.35596e-14	0	0	4.87815e-12	7.28746e-13	0	0	48.06	19176209	1.03462e+07	1.11725e+07	133153	97504.5	155364	13522.6
A0A0G2JIW1 [79-89]	High	[K].FGDPVVQSDMK.[H]		1.77642e-10	4.90596e-07	1	2	1	5	A0A0G2JIW1		0	1222.58	0.0948626	0.00254661	0.352554	1	1	15.94	34.03	102.54	49.02	76.73		0	79	High	8.445e-06	7.832e-12	11.18	601.1	522.5	522.5	6.57594e-12	9.14616e-13	0	0	5.78205e-11	7.58217e-12	0	0	29.81	20808078	1.63217e+07	1.56515e+07	401191	389439	200798	63605.1
A0A0G2JIW1 [79-89]	High	[K].FGDPVVQSDMK.[H]	1xOxidation [M10]	3.14345e-08	4.90596e-07	1	2	1	2	A0A0G2JIW1		0	1238.57	0.818143	0.22551	1	1	1	42.08	17.18	115.36	70.51	156.79		0	79	High	8.445e-06	3.171e-09	8.44	519.2	400.9	400.9	3.62334e-09	5.33316e-10	0	0	3.1859e-08	5.24119e-09	0	0	24.54	1.50115e+06	742428	788718	58167.1	42415.5	58143.9	201290
A0A0G2JIW1 [90-103]	High	[K].HWPFQVINDGDKPK.[V]		1.23618e-11	4.90596e-07	1	2	1	16	A0A0G2JIW1		0	1680.85	0.243767	0.317333	1	1	1	16.47	52.6	75.16	44.04	140.12		0	90	High	8.445e-06	3.557e-13	11.43	614.4	555.9	555.9	3.6732e-12	5.441e-13	0	0	3.22975e-11	4.57562e-12	0	0	33.61	2.06456e+07	1.53365e+07	1.61385e+07	485522	549388	159119	1.29999e+06
A0A0G2JMG9 [250-264]; [278-292]; [306-320]; [334-348]; [474-488]; [530-544]	High	[KRI].IHTGEKPYKCEECGK.[AVG]	2xCarbamidomethyl [C10; C13]	0.000221491	2.60771e-05	1	1	1	1	A0A0G2JMG9		1	1835.84	1	1	1	1	1	74.86	66.36	98.95	27.8	125.01		0	250	High	2.254e-05	0.0001339	3.14	430.5	0	0	0.00072515	0.000115561	0.00011543	0.000352008	0.00358866	0.000276051	0.00027585	0.000712837	10.27	38055.2	14634.1	9023.31	44085.5	20284.3	11623.7	59586.2
A0A0G2JPP5 [1010-1040]	High	[R].AGGPLGLSIVGGSDHSSHPFGVQEPGVFISK.[V]		6.30512e-16	4.90596e-07	1	4	1	9	A0A0G2JPP5		0	3033.54	1	1	1	1	1	27.04	24.35	58.66	79.93	81.44		0	1010	High	8.445e-06	6.305e-16	14.09	687.7	687.7	687.7	8.16543e-15	1.21e-15	0	0	7.17965e-14	1.04591e-14	0	0	54.5	696613	866085	495477	739105	1.12189e+06	767415	1.85062e+06
A0A0G2JPP5 [1058-1067]	High	[R].ILAVNGQDVR.[D]		7.94407e-05	4.90596e-07	1	4	1	14	A0A0G2JPP5		0	1084.61	1	1	1	1	0.857025	24.88	10.98	93.46	161.6	40.49		0	1058	High	8.445e-06	3.047e-05	5.82	495.3	227.8	227.8	1.50852e-06	1.13368e-05	1.1313e-05	4.02512e-05	1.32639e-05	2.04576e-05	1.933e-05	4.0235e-05	32.4	4.04365e+06	2.54156e+06	4.10957e+06	2.80825e+06	2.26162e+06	2.46993e+06	1.12516e+06
A0A0G2JPP5 [1068-1090]	High	[R].DATHQEAVSALLRPCLELSLLVR.[R]	1xCarbamidomethyl [C15]	2.91035e-10	4.90596e-07	1	4	1	2	A0A0G2JPP5		0	2591.4	1	0.534756	1	1	1	62.21	138.71	75.87	57.09	109.41		0	1068	High	8.445e-06	1.387e-11	9.72	502.9	502.9	502.9	1.89231e-10	1.72576e-11	0	0	1.66385e-09	1.44119e-10	0	0	60.3	137081	544307	305418	5752.28	126737	13811.4	18796
A0A0G2JPP5 [1091-1099]	High	[R].RDPAPPGLR.[E]		0.000778722	8.14481e-05	1	4	1	3	A0A0G2JPP5		1	978.548	1	1	1	1	1	29.82	13.33	132.73	127.63	112.23		0	1091	High	9.466e-05	0.0007037	3.89	534.7	211.5	211.5	0.000130191	6.6034e-05	6.5499e-05	0.00017919	0.00114629	0.000158956	0.000158444	0.00029761	14.26	548759	407577	299802	402287	523915	451199	227152
A0A0G2JPP5 [1121-1138]	High	[R].GHAGNPRDPTDEGIFISK.[V]		9.50345e-12	4.90596e-07	1	4	1	11	A0A0G2JPP5		1	1910.94	1	1	1	1	1	87.67	58.25	144.85	46.72	128.18		0	1121	High	8.445e-06	2.622e-13	11.21	632.4	456.3	456.3	6.14423e-12	8.63356e-13	0	0	5.40246e-11	7.12223e-12	0	0	24.7	58190.1	391232	771028	430019	465360	1.12715e+06	6632.97
A0A0G2JPP5 [1157-1178]	High	[R].LLEVNQQSLLGLTHGEAVQLLR.[S]		6.30512e-16	4.90596e-07	1	4	1	9	A0A0G2JPP5		0	2431.37	1	1	1	1	1	90.62	23.54	107.28	124.67	61.27		0	1157	High	8.445e-06	6.305e-16	13.52	683.6	571.3	571.3	2.99437e-14	4.65037e-15	0	0	2.63287e-13	3.98723e-14	0	0	58.93	7946.89	1.72745e+06	1.16805e+06	620337	971148	717450	2.15841e+06
A0A0G2JPP5 [120-128]	High	[R].LPDGFTQLR.[S]		0.00125697	0.000220806	1	4	1	3	A0A0G2JPP5		0	1046.56	1	1	1	1	1	12.38	15.02	151.22	40.59	143.55		0	120	High	0.0002615	0.001486	1.94	254.9	150.8	150.8	0.0113884	0.000343851	0.000343676	0.00124415	0.0974428	0.00397043	0.00396981	0.00820083	35.81	1.65363e+06	1.34683e+06	1.70653e+06	1.75204e+06	1.64158e+06	1.3011e+06	1.46187e+06
A0A0G2JPP5 [1219-1240]	High	[R].NSLESISSIDRELSPEGPGKEK.[E]		3.19408e-07	4.90596e-07	1	4	1	1	A0A0G2JPP5		2	2372.19	0.229837	1	0.662513	1	1	39.2	124.14	12.51	105.11	134.62		0	1219	High	8.445e-06	4.679e-08	6.99	432.6	432.6	432.6	1.02168e-07	9.32865e-09	0	0	8.98337e-07	6.43954e-08	0	0	39.68	493076	260540	264735	30324.3	3845.63	3218.69	26182.3
A0A0G2JPP5 [1241-1259]	High	[K].ELPGQTLHWGPEATEAAGR.[G]		2.24883e-10	4.90596e-07	1	4	1	9	A0A0G2JPP5		0	2019.99	1	1	1	1	1	86.27	18.52	117.88	91.72	83.27		0	1241	High	8.445e-06	1.029e-11	9.54	558.1	459.8	459.8	2.8792e-10	2.75539e-11	0	0	2.53161e-09	2.5228e-10	0	0	38.04	506668	2.23654e+06	620987	681175	901280	647984	91631.3
A0A0G2JPP5 [1270-1282]	High	[R].ALAAVPSAGSVQR.[V]		2.21432e-06	4.90596e-07	1	4	1	5	A0A0G2JPP5		0	1226.69	1	1	1	1	1	16.41	3.2	158.68	151.76	169.61		0	1270	High	8.445e-06	4.426e-07	7.24	506.4	346	346	5.78544e-08	5.95194e-09	0	0	5.08698e-07	3.75031e-08	0	0	27.91	717721	515128	647306	876477	877756	926574	35005.3
A0A0G2JPP5 [1323-1355]	High	[R].AFAAVPTSHPPEDAPAQPPTPGPAASPEQLSFR.[E]		1.38969e-11	4.90596e-07	1	4	1	1	A0A0G2JPP5		0	3338.64	1	1	1	1	1	52.13	43.23	107.89	33.13	165.51		0	1323	High	8.445e-06	4.07e-13	10.71	565.3	565.3	565.3	1.96672e-11	2.32112e-12	0	0	1.72929e-10	1.77375e-11	0	0	48.44	57714.6	19171	34704.8	34008.2	28543.2	62001.4	14860.4
A0A0G2JPP5 [1323-1357]	High	[R].AFAAVPTSHPPEDAPAQPPTPGPAASPEQLSFRER.[Q]		4.06333e-09	4.90596e-07	1	4	1	1	A0A0G2JPP5		1	3623.79											NoQuanValues	0	1323	High	8.445e-06	2.954e-10	8.58	466	466	466	2.63737e-09	3.72108e-10	0	0	2.31897e-08	3.76481e-09	0	0
A0A0G2JPP5 [1358-1366]	High	[R].QKYFELEVR.[V]		0.000221491	4.28476e-05	1	4	1	2	A0A0G2JPP5		1	1211.64	1	0.0592143	0.0647555	1	1	27.92	24.21	35.08	43.91	112.46		0	1358	High	3.615e-05	0.0002076	4.29	405.4	346.8	346.8	5.15993e-05	4.61646e-05	4.60297e-05	9.69149e-05	0.0004538	0.000124209	0.000123313	0.000225705	31.43	239558	396892	420490	409716	407510	607804	60815.7
A0A0G2JPP5 [1360-1366]	High	[K].YFELEVR.[V]		0.00262122	0.000294955	1	4	1	2	A0A0G2JPP5		0	955.488	1	1	1	0.631514	1	16.14	11.42	94.36	129.93	32.1		0	1360	High	0.0003862	0.004438	1.55	291.9	30.7	30.7	0.027868	0.000764866	0.000764807	0.00244817	0.209904	0.00819823	0.00819819	0.0170836	33.13	252915	341684	272437	289007	326495	260007	27588.6
A0A0G2JPP5 [1377-1386]	High	[R].VSLVGADDLR.[K]		0.000217951	2.60771e-05	1	4	1	1	A0A0G2JPP5		0	1044.57	1	1	1	1	1	129.61	43.85	100.01	167.06	150.68		0	1377	High	2.254e-05	0.0001219	4.96	404.9	300.3	300.3	1.09254e-05	1.579e-05	1.42666e-05	3.56926e-05	9.60557e-05	3.29943e-05	3.2966e-05	7.13369e-05	26.08	165676	11688.1	21930.6	27654.5	25038.9	10507.3	8763.88
A0A0G2JPP5 [1444-1459]	High	[R].QSPASPPPLGGGAPVR.[T]	1xPhospho [S5]	0.00535911	0.000370492	1	4	1	1	A0A0G2JPP5	A0A0G2JPP5 1xPhospho [S1448]	0	1567.76	1	1	1	1	1	6.65	47.47	36.68	158.53	104.24		0	1444	High	0.0005925	0.01215	1.17	135.2	44	44	0.0675986	0.00168945	0.00168941	0.00531825	0.397409	0.017371	0.0173707	0.038722	32.98	227317	242810	259653	130002	55009.8	161988	60690.3
A0A0G2JPP5 [1444-1459]	High	[R].QSPASPPPLGGGAPVR.[T]		2.17282e-05	4.90596e-07	1	4	1	1	A0A0G2JPP5		0	1487.8	1	0.717987	1	1	1	54.83	84.37	83.08	159.32	92.42		0	1444	High	8.445e-06	6.386e-06	5.82	351.7	326.9	326.9	1.51161e-06	1.13368e-05	1.13104e-05	4.02463e-05	1.3291e-05	2.04576e-05	1.93265e-05	4.02285e-05	31.13	44189.6	64066.8	18042	350053	312322	6853.64	1.22441e+06
A0A0G2JPP5 [1473-1483]	High	[R].VQSPEPPAPER.[A]		0.000720782	6.98196e-05	1	4	1	1	A0A0G2JPP5		0	1206.61	0.490539	0.107304	1	0.377454	0.781464	45.48	22.92	90.51	19.92	14.73		0	1473	High	8.998e-05	0.0006623	3.62	289.6	169.5	169.5	0.000241159	8.18794e-05	8.04552e-05	0.000257525	0.00212399	0.000208737	0.000207152	0.000427594	18.44	20564.8	42799.8	56619.1	306757	207613	328319	28042.6
A0A0G2JPP5 [1484-1491]	High	[R].ALSPAELR.[A]		0.000936276	9.3569e-05	1	4	1	2	A0A0G2JPP5		0	856.489	1	0.450851	0.935881	1	1	101.54	88.26	49.71	45.34	85.56		0	1484	High	0.0001054	0.0008347	3.22	352	191.9	191.9	0.000607913	0.000107798	0.000106052	0.000326167	0.00534959	0.000331147	0.00033076	0.000839835	25.62	11906.6	7135.53	49471.7	57655.3	18202.1	10332.9	2.11669e+06
A0A0G2JPP5 [1508-1515]	High	[K].SLEQDALR.[A]		0.000965128	0.000143834	1	4	1	2	A0A0G2JPP5		0	931.484	1	0.00898544	0.0205396	1	1	64.36	86.01	55.72	60.4	25.93		0	1508	High	0.0001541	0.001009	2.78	380.9	143.9	143.9	0.00167115	0.000174581	0.000174007	0.000582612	0.0145561	0.000482285	0.000482229	0.00129585	21.64	57785.9	21574.2	20115.6	48415.7	95829	8405.23	655516
A0A0G2JPP5 [1600-1640]	High	[R].SLEPSPSPGPQEEDGEVALVLLGRPSPGAVGPEDVALCSSR.[R]	1xCarbamidomethyl [C38]	1.06736e-09	4.90596e-07	1	4	1	2	A0A0G2JPP5		0	4156.05	1	1	1	1	1	29.53	45.46	153.4	99.76	58.68		0	1575	High	8.445e-06	6.264e-11	8.77	505.4	505.4	505.4	1.7165e-09	2.36637e-10	0	0	1.50927e-08	2.50289e-09	0	0	52.08	68165.2	122680	119213	181645	91790.4	249881	232778
A0A0G2JPP5 [165-175]	High	[K].SLPASLSFLVK.[L]		1.08326e-08	4.90596e-07	1	4	1	4	A0A0G2JPP5		0	1161.69	1	1	1	1	1	29.57	26.76	105.56	83.33	65.72		0	165	High	8.445e-06	9.21e-10	8.86	542.6	425.5	425.5	1.38504e-09	1.76843e-10	0	0	1.21783e-08	1.86109e-09	0	0	54.23	261962	481707	371165	305944	445278	273191	53387.4
A0A0G2JPP5 [176-200]	High	[K].LEQLDLGGNDLEVLPDTLGALPNLR.[E]		1.0335e-09	4.90596e-07	1	4	1	3	A0A0G2JPP5		0	2675.43	1	0.871794	1	1	1	23.06	29.16	127.84	30.05	92.77		0	176	High	8.445e-06	6.044e-11	8.96	456.1	456.1	456.1	1.08812e-09	1.36893e-10	0	0	9.56753e-09	1.45315e-09	0	0	64.41	323831	436464	281543	107522	197854	166922	187349
A0A0G2JPP5 [201-206]	High	[R].ELWLDR.[N]		0.00718515	0.000423203	1	4	1	2	A0A0G2JPP5		0	831.436	1	0.552788	0.542307	1	1	38.97	26.03	58.2	37.07	121.86		0	201	High	0.0007075	0.01915	1.26	227.5	52	52	0.0553408	0.00137277	0.00137263	0.00412661	0.348429	0.0154916	0.0154907	0.0344086	33.43	141736	289131	170553	298126	353783	206298	49890.7
A0A0G2JPP5 [21-33]	High	[R].HCSLQAVPEEIYR.[Y]	1xCarbamidomethyl [C2]	8.84688e-08	4.90596e-07	1	4	1	3	A0A0G2JPP5		0	1601.77	1	1	1	1	1	8.12	13.42	32.74	113.91	50.17		0	21	High	8.445e-06	1.053e-08	8.12	426.7	394.8	394.8	7.58546e-09	1.06822e-09	0	0	6.6697e-08	9.53014e-09	0	0	32.38	482871	561127	496985	553606	619136	472213	548238
A0A0G2JPP5 [257-266]	High	[R].RLPDGIGQLK.[Q]		0.000145757	4.90596e-07	1	4	1	9	A0A0G2JPP5		1	1096.65	1	1	1	1	1	20.18	13.1	49.57	79.89	86.03		0	257	High	8.445e-06	6.638e-05	6.17	556.9	246.2	246.2	6.80451e-07	6.10557e-06	6.08236e-06	4.24881e-05	5.98299e-06	1.11184e-05	1.04141e-05	4.24556e-05	26.63	895285	704642	603408	911676	987877	759848	1.42828e+06
A0A0G2JPP5 [314-343]	High	[K].LTNLNVDRNHLEALPPEIGGCVALSVLSLR.[D]	1xCarbamidomethyl [C21]	8.19556e-11	4.90596e-07	1	4	1	4	A0A0G2JPP5		1	3270.76	1	1	1	1	1	47.64	80.37	138.2	158.15	112.39		0	314	High	8.445e-06	3.193e-12	9.76	460.7	460.7	460.7	1.71895e-10	1.55278e-11	0	0	1.51143e-09	1.24916e-10	0	0	60.52	244298	711807	526309	125419	200316	17439.9	2.48552e+06
A0A0G2JPP5 [347-369]	High	[R].LAVLPPELAHTTELHVLDVAGNR.[L]		3.21187e-14	4.90596e-07	1	4	1	7	A0A0G2JPP5		0	2465.35	1	1	1	1	1	46.3	24.6	59.63	148.95	92.41		0	347	High	8.445e-06	6.305e-16	12.72	689.7	665.2	665.2	1.90173e-13	2.98937e-14	0	0	1.67214e-12	2.57243e-13	0	0	54.97	455134	954107	455881	377647	501125	308920	1.08684e+06
A0A0G2JPP5 [370-383]	High	[R].LQSLPFALTHLNLK.[A]		7.79621e-13	4.90596e-07	1	4	1	12	A0A0G2JPP5		0	1594.93	1	1	1	1	1	67.17	29.4	29.51	96.98	95.12		0	370	High	8.445e-06	1.441e-14	11.43	643.2	591.7	591.7	3.70115e-12	5.72235e-13	0	0	3.25432e-11	4.9737e-12	0	0	56.77	147503	939753	845281	525285	608781	329372	1.08419e+06
A0A0G2JPP5 [37-49]	High	[R].SLEELLLDANQLR.[E]		1.39572e-13	4.90596e-07	1	4	1	2	A0A0G2JPP5		0	1513.82	0.735595	0.605375	1	1	1	52.45	53.36	58.71	20.76	98		0	37	High	8.445e-06	1.96e-15	12.49	651.6	515.8	515.8	3.20265e-13	4.865e-14	0	0	2.816e-12	4.10177e-13	0	0	58.91	20020.6	47788.7	21517.1	244380	575004	247975	334233
A0A0G2JPP5 [384-397]	High	[K].ALWLAENQAQPMLR.[F]		1.56268e-08	4.90596e-07	1	4	1	4	A0A0G2JPP5		0	1640.86	1	1	1	1	1	67.56	15.98	70.04	143.28	100.39		0	384	High	8.445e-06	1.411e-09	8.3	474.5	431.4	431.4	5.05655e-09	7.46325e-10	0	0	4.44609e-08	7.12412e-09	0	0	51.42	217755	103566	53163.4	204295	270738	276129	42365.7
A0A0G2JPP5 [398-409]	High	[R].FQTEDDARTGEK.[V]		9.72643e-07	4.90596e-07	1	4	1	2	A0A0G2JPP5		1	1396.63	1	1	1	1	1	94.13	58.16	98.81	112.32	63.74		0	398	High	8.445e-06	1.703e-07	6.71	485.1	485.1	485.1	1.94863e-07	1.66908e-08	0	0	1.71338e-06	1.37998e-07	0	0	12.43	533070	272413	16967.4	19097.5	21852.8	51391.2	54995.3
A0A0G2JPP5 [445-468]	High	[R].VSVIQFLEAPIGDEDAEEAAAEKR.[G]		3.91041e-14	4.90596e-07	1	4	1	1	A0A0G2JPP5		1	2587.29											NoQuanValues	0	445	High	8.445e-06	6.305e-16	11.81	649.9	570.4	570.4	1.54019e-12	2.1168e-13	0	0	1.35425e-11	1.77937e-12	0	0	58.49
A0A0G2JPP5 [492-512]	High	[R].RSEACPCQPDSGSPLPAEEEK.[R]	2xCarbamidomethyl [C5; C7]	3.16482e-05	4.90596e-07	1	4	1	3	A0A0G2JPP5		1	2344.02	1	1	1	1	1	46.26	21.31	97.02	128.39	79.72		0	492	High	8.445e-06	9.987e-06	6.15	306.7	306.7	306.7	7.16096e-07	6.10557e-06	6.05484e-06	4.23155e-05	6.29641e-06	1.11184e-05	1.03626e-05	4.22833e-05	22.32	39863	20949.3	57392.5	114111	165999	173074	37879
A0A0G2JPP5 [492-513]	High	[R].RSEACPCQPDSGSPLPAEEEKR.[L]	2xCarbamidomethyl [C5; C7]	6.30512e-16	4.90596e-07	1	4	1	5	A0A0G2JPP5		2	2500.12	1	1	1	1	1	143.09	23.88	113.93	150.72	87.08		0	492	High	8.445e-06	6.305e-16	14.19	711.5	711.5	711.5	6.50372e-15	1.01303e-15	0	0	5.71855e-14	8.78897e-15	0	0	19.78	36555.3	15360.8	393312	556502	457284	731646	439674
A0A0G2JPP5 [734-746]	High	[R].QTGGLGISIAGGK.[G]		3.68298e-07	4.90596e-07	1	4	1	5	A0A0G2JPP5		0	1158.65	1	1	1	1	1	80.39	53.53	163.26	105.06	167.06		0	734	High	8.445e-06	5.517e-08	6.87	450	348	348	1.33589e-07	1.18284e-08	0	0	1.17461e-06	8.85154e-08	0	0	33.85	48858.2	29882	4436.53	21103.6	52020.1	23402.9	828001
A0A0G2JPP5 [747-762]	High	[K].GSTPYKGDDEGIFISR.[V]		3.9747e-09	4.90596e-07	1	4	1	10	A0A0G2JPP5		1	1741.84	1	1	1	1	1	5.44	5.09	69.62	54.94	87.52		0	747	High	8.445e-06	2.881e-10	8.65	502.5	436.8	436.8	2.25932e-09	3.12938e-10	0	0	1.98656e-08	3.19353e-09	0	0	31.78	945115	1.02754e+06	1.04876e+06	1.09531e+06	1.12883e+06	1.02122e+06	1.30236e+06
A0A0G2JPP5 [763-771]	High	[R].VSEEGPAAR.[A]		0.000965128	0.000143834	1	4	1	2	A0A0G2JPP5		0	915.453	1	1	1	1	1	92.03	83.97	98.76	79.9	80.76		0	763	High	0.0001541	0.001008	2.6	328.6	178.9	178.9	0.00253979	0.000199018	0.000197944	0.000725182	0.0220069	0.000738639	0.000738197	0.00188674	10.71	3956.26	27724.7	59984.7	22599.3	47634.1	5490.28	29432
A0A0G2JPP5 [776-801]	High	[R].VGDKLLEVNGVALQGAEHHEAVEALR.[G]		0.000965553	0.000176488	1	4	1	2	A0A0G2JPP5		1	2754.45	1	1	1	1	1	43.73	44.07	136.42	96.83	47.3		0	776	High	0.0002017	0.001045	2.04	112.8	112.8	112.8	0.00912725	0.000308756	0.000308286	0.00107552	0.0787559	0.00315925	0.00315924	0.00655563	40.85	58222.3	110803	151374	110203	87554.8	197524	1.24094e+06
A0A0G2JPP5 [780-801]	High	[K].LLEVNGVALQGAEHHEAVEALR.[G]		1.07149e-10	4.90596e-07	1	4	1	7	A0A0G2JPP5		0	2355.24	1	1	1	1	1	68.27	27.67	153.82	152.92	168.23		0	780	High	8.445e-06	4.352e-12	9.63	538	538	538	2.33746e-10	2.11989e-11	0	0	2.05527e-09	1.88895e-10	0	0	40	121936	739169	509966	523784	712350	921556	924736
A0A0G2JPP5 [816-837]	High	[R].MVEPENAVTITPLRPEDDYSPR.[E]		3.81793e-10	4.90596e-07	1	4	1	5	A0A0G2JPP5		0	2529.23	1	1	1	1	1	17.38	31.38	70.18	117.08	114.45		0	816	High	8.445e-06	1.902e-11	9.53	491.8	415.1	415.1	2.92132e-10	2.84121e-11	0	0	2.56864e-09	2.63586e-10	0	0	44.35	112640	155878	154183	237202	458792	395898	120166
A0A0G2JPP5 [840-858]	High	[R].RGGGLRLPLLPPESPGPLR.[Q]		0.000965128	0.000126929	1	4	1	1	A0A0G2JPP5		2	1982.17	1	1	1	1	1	57.12	23.21	128.99	136.33	75.03		0	840	High	0.0001372	0.0009361	2.42	191.3	191.3	191.3	0.00384499	0.000230855	0.000230789	0.000865608	0.0334293	0.00140209	0.00140143	0.00322295	52.02	94143.4	33726.4	43011.7	37732.7	43426.9	58656.9	29991.7
A0A0G2JPP5 [841-858]	High	[R].GGGLRLPLLPPESPGPLR.[Q]		0.000221491	4.28476e-05	1	4	1	1	A0A0G2JPP5		1	1826.06	1	0.744142	1	1	1	57.97	42.9	48.82	96.23	98.13		0	841	High	3.615e-05	0.00021	4.13	238.4	238.4	238.4	7.42307e-05	5.32673e-05	5.29914e-05	0.000158178	0.000652798	0.000127343	0.000127218	0.000221036	55.74	35324.3	56013.8	14943.1	17825	45971.6	35978.3	143610
A0A0G2JPP5 [861-867]	High	[R].HVACLAR.[S]	1xCarbamidomethyl [C4]	0.00470616	0.000351188	1	4	1	1	A0A0G2JPP5		0	826.435	1	1	1	1	1	111.75	10.25	107.93	105.28	155.67		0	861	High	0.0005405	0.01007	2.09	387.9	131.7	131.7	0.00815401	0.000301792	0.00030163	0.00101324	0.0704928	0.00283921	0.00283912	0.00591094	10.83	1753.72	18469.2	59408	33853.1	27648.2	32097.2	63285.6
A0A0G2JPP5 [871-880]	High	[R].GLGFSIAGGK.[G]		1.09731e-05	4.90596e-07	1	4	1	5	A0A0G2JPP5		0	906.504	1	1	0.685408	1	1	6.18	78.6	42.24	155.95	75.35		0	871	High	8.445e-06	2.863e-06	6.12	488.4	241.2	241.2	7.55894e-07	6.10557e-06	6.02686e-06	4.21799e-05	6.64634e-06	1.11184e-05	1.03166e-05	4.21479e-05	33.18	250897	271555	283723	23119.1	12417.7	60229.9	789904
A0A0G2JPP5 [887-896]	High	[R].AGDAGIFVSR.[I]		0.000221491	2.60771e-05	1	4	1	1	A0A0G2JPP5		0	992.516	1	0.671205	1	1	1	80.09	20.21	98.36	157.15	125.2		0	887	High	2.254e-05	0.0001749	4.5	450	255.9	255.9	3.18738e-05	3.96217e-05	3.91388e-05	9.99967e-05	0.000280297	0.000106818	0.000105523	0.000199674	28.57	13908.6	19981.7	60073.3	54078.5	38048.1	56450.2	13392.9
A0A0G2JPP5 [906-914]	High	[R].AGTLQVGDR.[V]		0.000373233	5.74315e-05	1	4	1	1	A0A0G2JPP5		0	916.485	1	1	1	1	1	30.36	73.09	77.84	110.03	150.55		0	906	High	6.37e-05	0.0004199	4.03	418.6	270	270	9.37344e-05	6.48437e-05	6.3921e-05	0.000186185	0.000824422	0.00013862	0.000138272	0.000247716	15.43	623003	337761	596482	42681.9	191714	304377	772481
A0A0G2JPP5 [915-927]	High	[R].VLSINGVDVTEAR.[H]		3.36646e-07	4.90596e-07	1	4	1	10	A0A0G2JPP5		0	1372.74	1	1	1	1	1	32.24	20.76	102.57	127.24	58.93		0	915	High	8.445e-06	4.972e-08	7.15	478.5	362.5	362.5	7.15963e-08	6.96731e-09	0	0	6.29527e-07	4.46592e-08	0	0	40.09	4.56204e+06	2.35212e+06	3.37719e+06	2.57786e+06	1.894e+06	2.89033e+06	1.64129e+06
A0A0G2JPP5 [928-948]	High	[R].HDHAVSLLTAASPTIALLLER.[E]		1.36014e-06	4.90596e-07	1	4	1	2	A0A0G2JPP5		0	2228.24	1	0.361786	1	1	1	44.26	27.09	23.2	100.91	5.85		0	928	High	8.445e-06	2.516e-07	6.58	338	338	338	2.60735e-07	2.17282e-08	0	0	2.29256e-06	1.89739e-07	0	0	60.12	104367	260258	274039	89786.7	125161	74205.1	48659.8
A0A0J9YVX5 [156-179]	High	[R].LYLDELEGGGNPGASCKDTSGEIK.[V]	1xCarbamidomethyl [C16]	0.000184725	4.90596e-07	1	4	1	1	A0A0J9YVX5		1	2510.17											NoQuanValues	0	156	High	8.445e-06	9.24e-05	4.63	334.3	284.6	284.6	2.36249e-05	3.12707e-05	3.12606e-05	0.000102256	8.11877e-05	2.55476e-05	2.50248e-05	7.20279e-05
A0A0J9YW33 [134-142]	High	[K].YNEAQVDFR.[E]		0.000965128	0.000160382	1	6	1	1	A0A0J9YW33		0	1141.53											NoQuanValues	0	103	High	0.0001773	0.001034	2.93	407.5	204.2	204.2	0.00116739	0.000148188	0.000148073	0.000455581	0.00249369	0.000208737	0.000205029	0.000424268
A0A0J9YWL0 [1025-1036]	Medium	[K].SGPQVIPPASEK.[T]		0.116318	0.00207212	1	2	1	1	A0A0J9YWL0		0	1209.65											NoQuanValues	0	1025	High	0.008152	1	0.55	201.9	5	5	0.283797	0.00656071	0.00656047	0.0239746	0.780721	0.0468699	0.0468694	0.114281	20.45
A0A0J9YWL0 [1037-1048]	High	[K].TLPIQAQSQGSR.[T]		1.35974e-08	4.90596e-07	1	2	1	9	A0A0J9YWL0		0	1285.69	1	1	1	1	1	14.26	20.49	64.61	144.27	86.74		0	1037	High	8.445e-06	1.199e-09	8.8	549.4	389.5	389.5	1.58854e-09	2.18299e-10	0	0	1.39676e-08	2.30356e-09	0	0	19.48	2.30304e+06	1.73054e+06	2.12114e+06	2.46014e+06	2.15037e+06	3.18811e+06	236393
A0A0J9YWL0 [1156-1163]	High	[K].VFTFGLGK.[K]		0.000604487	6.98196e-05	1	2	1	10	A0A0J9YWL0		0	868.493	1	1	1	1	1	9.39	26.11	79.33	86.47	69.11		0	1156	High	8.424e-05	0.000585	3.41	352.4	97.3	97.3	0.000386701	0.000103054	0.000101843	0.000304212	0.0034089	0.000265686	0.000265215	0.000661084	41.16	445705	441018	519446	596348	945972	641758	148421
A0A0J9YWL0 [1164-1184]	High	[K].KKESQPEMSPALHLMQNLDTK.[S]		0.000221491	4.28476e-05	1	2	1	2	A0A0J9YWL0		2	2425.22	1	0.153728	0.37115	1	1	124.61	8.69	14.02	43.31	76.89		0	1164	High	3.615e-05	0.0001953	4.07	297	297	297	8.54582e-05	6.48437e-05	6.45674e-05	0.000188235	0.000751494	0.000133589	0.00013301	0.000250548	37.36	1.27265e+06	109035	185398	251948	220107	260295	16755
A0A0J9YWL0 [1191-1201]	High	[K].RASAEQSVLFK.[S]		4.32948e-06	4.90596e-07	1	2	1	4	A0A0J9YWL0		1	1235.67	1	1	1	1	1	61.27	83.52	84.21	93.99	89.2		0	1191	High	8.445e-06	9.661e-07	6.89	476	366.8	366.8	1.28175e-07	1.1457e-08	0	0	1.12701e-06	8.52147e-08	0	0	19.8	213377	196556	541014	37087.1	555885	787809	54716.9
A0A0J9YWL0 [1240-1254]	High	[K].SALFSSLLSSLPQDK.[I]		2.04511e-06	4.90596e-07	1	2	1	4	A0A0J9YWL0		0	1592.85	1	1	1	1	1	6.01	5.15	86.71	83.94	85.6		0	1240	High	8.445e-06	4.035e-07	6.82	392.9	370	370	1.50378e-07	1.3142e-08	0	0	1.32223e-06	1.01109e-07	0	0	59.42	424335	472536	471058	458223	506379	473006	12550.6
A0A0J9YWL0 [1311-1325]	High	[K].VFNFNSSSTSHSSLK.[S]		1.3355e-13	4.90596e-07	1	2	1	7	A0A0J9YWL0		0	1641.79	1	1	1	1	0.726386	10.86	11.12	64.58	89.43	32.01		0	1311	High	8.445e-06	1.86e-15	11.72	611.6	577	577	1.90223e-12	2.83893e-13	0	0	1.67258e-11	2.46456e-12	0	0	25.08	623959	585524	721071	1.13297e+06	965090	1.20316e+06	312365
A0A0J9YWL0 [1370-1378]	High	[K].ANHIESVIK.[S]		0.000773484	8.14481e-05	1	2	1	1	A0A0J9YWL0		0	1010.56	1	1	1	1	1	46.9	24.26	137.31	148.95	154.49		0	1370	High	9.466e-05	0.0006999	3.43	390.1	243	243	0.000373058	0.000103054	0.000102219	0.00030525	0.00328794	0.000254513	0.000254153	0.00060802	18.32	57299.1	117550	54005.8	160895	202405	261429	42116.6
A0A0J9YWL0 [1379-1396]	High	[K].SNLPNCANSDTDFMGLFK.[S]	1xCarbamidomethyl [C6]	6.2254e-05	4.90596e-07	1	2	1	2	A0A0J9YWL0		0	2030.89	1	1	1	1	1	107.09	4.94	27.79	9.76	80.08		0	1379	High	8.445e-06	2.258e-05	5.75	306.2	297.6	297.6	1.79056e-06	1.13368e-05	1.1138e-05	3.98549e-05	1.57437e-05	2.04576e-05	1.9044e-05	3.98311e-05	56.26	302953	43686.7	60089.4	315794	324699	294708	63755.4
A0A0J9YWL0 [1400-1418]	High	[R].YDPSISFSGMSLSDTMTLR.[G]		2.869e-05	4.90596e-07	1	2	1	3	A0A0J9YWL0		0	2107.97	0.451678	1	0.431524	1	1	64.28	11.92	62.34	60.36	35.52		0	1400	High	8.445e-06	8.878e-06	5.77	370.7	370.7	370.7	1.71601e-06	1.13368e-05	1.11738e-05	3.99345e-05	1.50882e-05	2.04576e-05	1.91058e-05	3.99122e-05	58.51	55662.3	11434	62837.1	231193	288428	242667	13706.1
A0A0J9YWL0 [1432-1443]	High	[K].VVIYSEPDVSEK.[C]		5.08039e-08	4.90596e-07	1	2	1	11	A0A0J9YWL0		0	1364.69	1	1	0.898491	1	1	35.14	17.62	98.2	87.59	18.98		0	1432	High	8.445e-06	5.534e-09	8.26	481.1	387.4	387.4	5.55141e-09	8.18251e-10	0	0	4.88121e-08	7.8062e-09	0	0	29.6	5.22033e+06	1.1007e+07	8.57978e+06	1.19082e+07	1.50987e+07	1.70303e+07	656510
A0A0J9YWL0 [1507-1522]	High	[R].HEEAESDKPVVIGSIR.[H]		0.000311873	4.28476e-05	1	2	1	1	A0A0J9YWL0		0	1765.91											NoQuanValues	0	1507	High	5.115e-05	0.0003519	3.63	284.5	284.2	284.2	0.000235491	8.18794e-05	8.06109e-05	0.000257924	0.00207412	0.000208737	0.000207492	0.00042829
A0A0J9YWL0 [1523-1529]	High	[R].HVVQDYR.[V]		0.00148268	0.00024637	1	2	1	1	A0A0J9YWL0		0	916.464	1	1	0.808088	1	1	27.25	103.81	68.07	84.67	114.06		0	1523	High	0.00029	0.001843	2.45	349.8	185.4	185.4	0.00356547	0.000224611	0.000224552	0.000878161	0.0308639	0.00119631	0.00119451	0.0027993	10.81	34869	34066.2	53754.6	58849.6	3050	20566	21906.3
A0A0J9YWL0 [1619-1627]	High	[R].KVEFPTDPK.[V]		0.000221491	4.28476e-05	1	2	1	6	A0A0J9YWL0		1	1060.57	1	0.484529	0.718039	1	1	9.58	34.58	122.33	77.78	162.07		0	1619	High	4.19e-05	0.0002147	5.14	502.3	344.9	344.9	7.20877e-06	1.579e-05	1.47535e-05	3.65484e-05	6.33812e-05	2.55476e-05	2.5487e-05	7.3006e-05	19.23	1.51136e+06	1.24681e+06	1.39573e+06	2.0557e+06	1.0188e+06	2.0112e+06	390611
A0A0J9YWL0 [1628-1639]	High	[K].VVVYEKPFFEGK.[C]		7.71001e-11	4.90596e-07	1	2	1	3	A0A0J9YWL0		0	1441.77	1	0.0911712	0.0923554	1	1	10.12	15.09	14.17	36.78	121.73		0	1628	High	8.445e-06	2.973e-12	10.24	585.3	515.8	515.8	5.73354e-11	5.78558e-12	0	0	5.04135e-10	4.23128e-11	0	0	34.46	790251	910404	966369	1.57801e+06	1.17858e+06	1.30406e+06	40657.9
A0A0J9YWL0 [1741-1754]	High	[K].GSSIDVLGIVANLK.[E]		9.70156e-09	4.90596e-07	1	2	1	6	A0A0J9YWL0		0	1385.8	1	1	1	1	1	32.83	48.1	105.26	85.19	42.75		0	1741	High	8.445e-06	8.108e-10	8.51	475.3	401.6	401.6	3.08066e-09	4.41672e-10	0	0	2.70875e-08	4.42603e-09	0	0	56.21	307382	580490	391000	169031	500906	375185	21054.4
A0A0J9YWL0 [1741-1761]	High	[K].GSSIDVLGIVANLKETGYGVK.[T]		1.14402e-05	4.90596e-07	1	2	1	2	A0A0J9YWL0		1	2120.16	0.499166	0.952854	1	1	1	117.41	39.38	6.35	76.93	119.49		0	1741	High	8.445e-06	3.007e-06	5.87	306.4	306.4	306.4	1.35611e-06	6.10557e-06	5.71259e-06	4.05564e-05	1.19238e-05	2.04576e-05	1.95391e-05	4.05351e-05	58.72	54782	9147.54	5906.22	185970	430488	401740	45703.8
A0A0J9YWL0 [1790-1801]	High	[K].GFYTSFEDWGGK.[N]		9.98859e-05	4.90596e-07	1	2	1	1	A0A0J9YWL0		0	1393.61											NoQuanValues	0	1790	High	8.445e-06	4.066e-05	5.08	454.6	430.7	430.7	8.37936e-06	1.579e-05	1.45779e-05	3.62358e-05	7.36726e-05	2.55476e-05	2.51989e-05	7.23956e-05
A0A0J9YWL0 [1805-1820]	High	[K].ISSVQPICLDSFTGPR.[R]	1xCarbamidomethyl [C8]	1.89595e-15	4.90596e-07	1	2	1	8	A0A0J9YWL0		0	1776.89	1	1	1	1	1	21.51	23.85	85.22	73.83	104.65		0	1805	High	8.445e-06	6.305e-16	13.72	704.1	596.4	596.4	1.90223e-14	3.16428e-15	0	0	1.67258e-13	2.81435e-14	0	0	51.04	503429	732910	767999	525806	716088	858730	7690.15
A0A0J9YWL0 [1823-1854]	High	[R].NQIHLFSEPQFQGHSQSFEETTSQIDDSFSTK.[S]		1.4348e-14	4.90596e-07	1	2	1	7	A0A0J9YWL0		0	3699.68	1	1	1	1	1	32.5	18.11	102.87	80.04	153.38		0	1823	High	8.445e-06	6.305e-16	13.16	612.7	612.7	612.7	6.9002e-14	1.04665e-14	0	0	6.06716e-13	9.2047e-14	0	0	50.87	352653	685737	501690	451054	642840	611817	63809.2
A0A0J9YWL0 [1924-1935]	High	[K].KIELNAETVNLR.[S]		0.000254828	4.28476e-05	1	2	1	2	A0A0J9YWL0		1	1399.79	1	0.00382832	0.00645064	0.413238	0.0494849	6.57	24.09	130.36	13.69	21		0	1924	High	4.6e-05	0.0002779	3.95	363.3	200.3	200.3	0.000112792	6.48437e-05	6.25462e-05	0.00018189	0.000992703	0.000155715	0.000154529	0.000272076	32.37	1.08438e+06	1.19762e+06	1.06052e+06	1.38226e+06	1.26141e+06	847725	826930
A0A0J9YWL0 [1965-1983]	High	[R].QFLLSPAEVPNWYEFSGCR.[Q]	1xCarbamidomethyl [C18]	0.000225293	4.28476e-05	1	2	1	2	A0A0J9YWL0		0	2300.08	1	0.088434	0.14465	1	1	33.76	15.03	31.8	55.33	67.12		0	1965	High	4.19e-05	0.0002321	4.63	227.3	227.3	227.3	2.34338e-05	2.70852e-05	2.68118e-05	0.000102302	0.000206043	9.48354e-05	9.31446e-05	0.000170288	61.74	127208	224601	133211	138900	186196	177583	45666.3
A0A0J9YWL0 [1984-1994]	High	[R].QIGSLRPFVQK.[R]		0.00111064	0.000191293	1	2	1	3	A0A0J9YWL0		0	1272.74	1	1	1	1	1	4.72	14.26	77.63	123.62	84.92		0	1984	High	0.0002217	0.001256	2.43	313.7	102.6	102.6	0.00370152	0.000224611	0.000223045	0.00087184	0.0321139	0.00130092	0.00130057	0.00302459	27.34	619180	667460	676628	696314	523989	598501	87765
A0A0J9YWL0 [2004-2019]	High	[K].ATGLFMSTNGNLEDLK.[L]		0.000221491	4.28476e-05	1	2	1	2	A0A0J9YWL0		0	1710.84	1	1	1	1	1	8.26	22.16	170.32	171.21	156.34		0	2004	High	2.978e-05	0.0001888	4.43	258.5	191.6	191.6	3.68916e-05	4.3101e-05	4.29668e-05	9.9108e-05	0.000324438	0.000106818	0.000104232	0.000197876	47.71	188892	222857	205179	174261	257740	269104	1.24322e+06
A0A0J9YWL0 [2047-2065]	High	[R].IAEDCCLTIVGSLVTSGSK.[L]	2xCarbamidomethyl [C5; C6]	6.94141e-08	4.90596e-07	1	2	1	2	A0A0J9YWL0		0	2009.99	1	1	1	1	1	70.86	74.66	82.44	127.21	140.07		0	2047	High	8.445e-06	7.947e-09	7.83	444.5	444.5	444.5	1.46624e-08	1.94086e-09	0	0	1.28922e-07	1.45572e-08	0	0	53.41	33296	243011	264469	255364	25396.4	268053	612302
A0A0J9YWL0 [2066-2082]	High	[K].LGLALDQNADSQFWSLK.[S]		6.46414e-15	4.90596e-07	1	2	1	4	A0A0J9YWL0		0	1905.97	1	0.791996	1	1	1	32.41	24.63	81.41	69.45	138.43		0	2066	High	8.445e-06	6.305e-16	12.99	677.7	497.2	497.2	1.03135e-13	1.59087e-14	0	0	9.06836e-13	1.3585e-13	0	0	58.1	465414	687856	367281	541598	673161	406930	2701.13
A0A0J9YWL0 [2101-2117]	High	[K].GGTQYDQNHIILNTVSK.[E]		0.000226658	4.28476e-05	1	2	1	1	A0A0J9YWL0		0	1887.96											NoQuanValues	0	2101	High	4.6e-05	0.000235	4.02	247.2	247.2	247.2	9.51052e-05	6.48437e-05	6.38193e-05	0.00018581	0.000836527	0.00013862	0.000137966	0.000247211	30.35
A0A0J9YWL0 [427-443]	High	[K].STDSPGADAELPESAAR.[D]		1.33595e-07	4.90596e-07	1	2	1	2	A0A0J9YWL0		0	1673.76	1	1	1	1	1	85.26	85.94	113.67	135.78	158.77		0	427	High	8.445e-06	1.702e-08	7.31	408.6	408.6	408.6	4.85218e-08	5.19325e-09	0	0	4.2664e-07	3.22707e-08	0	0	20.71	26564	2015.73	41389.8	283645	7834.82	373097	272966
A0A0J9YWL0 [444-466]	High	[R].DDAVFDDEVAPNAASDNASAEKK.[V]		0.00105525	0.000186303	1	2	1	1	A0A0J9YWL0		1	2379.06											NoQuanValues	0	444	High	0.0002186	0.001171	2.17	117	117	117	0.00671893	0.000292705	0.000292464	0.00103634	0.0576057	0.00212397	0.00212375	0.00433543
A0A0J9YWL0 [472-493]	High	[R].AALDGGVASAASPESKPSPGTK.[G]		6.30512e-16	4.90596e-07	1	2	1	10	A0A0J9YWL0		0	1998.01	1	1	1	1	1	30.45	21.85	20.43	80.56	41.33		0	472	High	8.445e-06	6.305e-16	13.93	717.8	717.8	717.8	1.16427e-14	1.88575e-15	0	0	1.02372e-13	1.63946e-14	0	0	21.66	708841	392748	715472	1.0856e+06	876495	1.35892e+06	519968
A0A0J9YWL0 [521-534]	High	[R].ALEAVPAPPASGPR.[A]		0.000503593	6.98196e-05	1	2	1	1	A0A0J9YWL0		0	1332.73	1	0.884605	0.918859	1	1	13.62	18.64	109.35	103.4	120.64		0	521	High	8.424e-05	0.0005222	3.94	289.4	252	252	0.000114002	6.48437e-05	6.24827e-05	0.000181752	0.00100338	0.000155715	0.000154354	0.000271862	28.2	264198	260521	329456	476634	339598	481816	80633.3
A0A0J9YWL0 [554-565]	High	[K].GTAAESGEEAAR.[A]		6.43496e-09	4.90596e-07	1	2	1	2	A0A0J9YWL0		0	1148.52	1	1	0.784609	1	1	42.29	68.75	91.28	88.91	81.69		0	554	High	8.445e-06	5.043e-10	8.8	554.8	476.4	476.4	1.60063e-09	2.232e-10	0	0	1.40739e-08	2.36029e-09	0	0	10.18	26187.4	43896.7	63950.2	3575.61	20474.2	24665.1	42658.6
A0A0J9YWL0 [575-588]	High	[K].SSSLLPEIKPEHKR.[G]		0.000202353	2.60771e-05	1	2	1	2	A0A0J9YWL0		1	1620.91	1	0.947675	1	1	0.60587	39.46	36.52	24.02	86.49	95.3		0	575	High	2.254e-05	0.0001064	4.96	327.1	327.1	327.1	1.10711e-05	1.579e-05	1.42514e-05	3.5671e-05	9.73368e-05	3.29943e-05	3.29435e-05	7.12936e-05	26.43	76320.1	54938.1	119719	249435	139806	306443	69644.7
A0A0J9YWL0 [588-598]	High	[K].RGPLPNHFNGR.[A]		0.000965128	0.000143834	1	2	1	1	A0A0J9YWL0		1	1264.67	0.802694	1	1	1	1	59.4	84.38	65.18	71.91	118.48		0	588	High	0.0001593	0.001011	2.55	322.1	232.7	232.7	0.00279032	0.000206762	0.000205964	0.000746019	0.0241538	0.00082619	0.000826144	0.00210413	15.98	8993.24	38193.8	38677.3	2.55954e+06	51082	2.78622e+06	76047.5
A0A0J9YWL0 [610-625]	High	[R].AAGAPGASDADGLKPR.[N]		6.1794e-13	4.90596e-07	1	2	1	1	A0A0J9YWL0		0	1453.74	1	0.473426	0.530368	1	1	141.15	63.41	36.8	94.81	85.27		0	610	High	8.445e-06	1.102e-14	11.72	603.4	541.2	541.2	1.88786e-12	2.67715e-13	0	0	1.65995e-11	2.23235e-12	0	0	18.2	5523.88	418964	55245.9	10681.5	56364.5	49399.6	319052
A0A0J9YWL0 [647-653]	High	[K].HVELNLK.[T]		0.00282438	0.000298598	1	2	1	3	A0A0J9YWL0		0	852.494	1	1	1	1	1	47.91	85.48	83.14	67.01	83.49		0	647	High	0.0003988	0.004947	2.42	403.4	120.2	120.2	0.00378697	0.000225707	0.000225298	0.00086812	0.0328976	0.00135426	0.00135268	0.00310927	16.08	675514	228680	510491	915514	63269.1	517886	23888.6
A0A0J9YWL0 [657-674]	High	[K].NLDSLGNEHNPFSQPVHK.[G]		0.000155978	4.90596e-07	1	2	1	1	A0A0J9YWL0		0	2032.98											NoQuanValues	0	657	High	8.445e-06	7.274e-05	5.16	404.1	335	335	6.86392e-06	1.579e-05	1.48068e-05	3.66488e-05	6.03494e-05	2.04576e-05	1.70467e-05	3.65979e-05
A0A0J9YWL0 [681-687]	High	[K].ISLFENK.[R]		0.011827	0.000599818	1	2	1	2	A0A0J9YWL0		0	850.467											NoQuanValues	0	681	High	0.001262	0.04176	1.61	300.2	60.2	60.2	0.0244979	0.000667713	0.000667519	0.00206378	0.189312	0.00743527	0.0074352	0.0154991	26.39
A0A0J9YWL0 [681-688]	High	[K].ISLFENKR.[T]		0.00106284	0.000186303	1	2	1	1	A0A0J9YWL0		1	1006.57	1	1	1	1	1	42.88	27	104.21	50.21	116.93		0	681	High	0.0002186	0.001183	2.1	384.8	43.6	43.6	0.0078725	0.000298223	0.000296774	0.00101725	0.0679413	0.00266882	0.00266696	0.00558594	25.85	115988	61884	157484	58757.8	63699.7	36779.3	52744.2
A0A0J9YWL0 [733-745]	High	[K].VMPNSPQNGVLVK.[E]		4.26427e-06	4.90596e-07	1	2	1	7	A0A0J9YWL0		0	1382.75	1	1	1	1	1	14.75	24.64	125.79	115.86	59.58		0	733	High	8.445e-06	9.492e-07	6.44	402.7	331	331	3.6552e-07	2.98467e-08	0	0	3.21391e-06	2.74387e-07	0	0	27.16	281216	211091	268862	434855	294000	487059	135071
A0A0J9YWL0 [753-765]	High	[K].VTVSEEEILPATR.[G]		3.3779e-07	4.90596e-07	1	2	1	6	A0A0J9YWL0		0	1443.77	1	0.644238	1	1	1	37.77	33.91	41.34	63.54	27.27		0	753	High	8.445e-06	4.99e-08	7.14	484.8	375.6	375.6	7.26154e-08	7.03429e-09	0	0	6.38487e-07	4.53616e-08	0	0	37.07	264678	542104	336668	458657	585917	883250	577670
A0A0J9YWL0 [766-811]	High	[R].GMNGDSSENQALGPQPNQDDKADVQTDAGCLSEPVASALIPVKDHK.[L]	1xCarbamidomethyl [C30]	3.64527e-09	4.90596e-07	1	2	1	1	A0A0J9YWL0		2	4804.24	1	1	1	1	1	120.69	123.81	82.22	104.19	20.99		1	766	High	8.445e-06	2.607e-10	8.26	435.9	435.9	435.9	5.51278e-09	7.9896e-10	0	0	4.84724e-08	7.57011e-09	0	0	45.28	449083	53793	59994.9	9713.93	311669	67140	18313.5
A0A0J9YWL0 [812-824]	High	[K].LLEKEDSEAADSK.[S]		3.43513e-09	4.90596e-07	1	2	1	7	A0A0J9YWL0		1	1434.7	1	1	1	1	1	10.11	22	137.99	63.14	128.33		0	812	High	8.445e-06	2.434e-10	8.54	527.9	419.8	419.8	2.88443e-09	4.12354e-10	0	0	2.5362e-08	4.18613e-09	0	0	13.03	462325	516845	566460	1.09672e+06	824843	1.2947e+06	44748.7
A0A0J9YWL0 [825-845]	High	[K].SLVLENVTDTAQDIPTTVDTK.[D]		5.63052e-10	4.90596e-07	1	2	1	7	A0A0J9YWL0		0	2260.16	1	1	1	1	1	19.65	36.02	82.81	142.72	86.56		0	825	High	8.445e-06	2.986e-11	9.61	528	528	528	2.45118e-10	2.24502e-11	0	0	2.15526e-09	2.0233e-10	0	0	51.22	312840	429584	463399	320403	544733	691521	86432.4
A0A0J9YWL0 [959-982]	High	[R].SFVLPVESTQDVSSQVIPESSEVR.[E]		1.98833e-08	4.90596e-07	1	2	1	5	A0A0J9YWL0		0	2619.31	1	0.690116	0.869265	1	1	25.62	16.5	102.73	77.76	116.06		0	959	High	8.445e-06	1.866e-09	8.44	398.5	398.5	398.5	3.66475e-09	5.39566e-10	0	0	3.22232e-08	5.31049e-09	0	0	54.15	251988	427062	377245	392163	547269	494906	452847
A0A0J9YWL0 [983-1024]	High	[R].EVQLPTCHSNEPEVVSVASCAPPQEEVLGNEHSHCTAELAAK.[S]	3xCarbamidomethyl [C7; C20; C35]	9.05406e-10	4.90596e-07	1	2	1	5	A0A0J9YWL0		0	4611.12	1	1	0.691604	1	1	10.7	25.84	63.98	64.9	142.92		1	983	High	8.445e-06	5.183e-11	9.47	476.2	476.2	476.2	3.36388e-10	3.38529e-11	0	0	2.95777e-09	3.15717e-10	0	0	41.38	315269	342302	389045	1.04554e+06	626021	999621	35011.3
A0A0J9YY72 [171-185]	High	[R].DNPAGCSGSAGYPER.[L]	1xCarbamidomethyl [C6]	0.000976047	0.000182582	1	3	1	1	A0A0J9YY72		0	1537.63	1	1	1	1	1	70.86	92.37	94.64	110.57	89.67		0	354	High	0.000209	0.001059	2.28	182.6	182.6	182.6	0.00520561	0.000257342	0.000257305	0.000902395	0.0255148	0.000898705	0.000898636	0.00222114	15.66	85277.5	191629	44564.9	16464.4	78331.4	18950.2	38830.9
A0A0J9YY72 [633-650]	High	[R].SSIQHARPLPQDSYTVVR.[K]		0.000414695	5.74315e-05	1	3	1	2	A0A0J9YY72		0	2054.08	1	1	1	1	1	130.68	24.13	69.02	98.54	38.74		0	816	High	6.93e-05	0.0004578	3.48	266.4	187.3	187.3	0.000330491	9.6512e-05	9.63876e-05	0.000281065	0.00163471	0.000204753	0.000204353	0.000404893	24.67	274283	38890.9	15454.7	239552	228818	347436	7189.92
A0A0J9YY72 [710-722]	High	[R].ISLQSQEEAEKKK.[G]		0.00240078	0.000283512	1	3	1	2	A0A0J9YY72		2	1517.82	1	1	1	1	1	63.27	30.95	114.26	117.71	85.09		0	893	High	0.0003552	0.003886	1.16	118.5	118.5	118.5	0.0693497	0.00175968	0.00175968	0.00556715	0.297015	0.0121196	0.0121194	0.0262797	13.46	44397.9	33818.7	8705.83	102171	152381	194782	1.08672e+06
A0A0S2Z4G6 [134-149]	High	[R].AQKDEEKMEIQEIQLK.[E]		6.30512e-16	4.90596e-07	1	1	1	22	A0A0S2Z4G6		2	1960.01	1	1	1	1	1	25.64	45.86	50.8	67.97	96.08		0	134	High	8.445e-06	6.305e-16	12.85	729.8	547.8	547.8	1.40196e-13	2.09278e-14	0	0	1.2327e-12	1.83772e-13	0	0	29.92	4.86858e+06	3.04773e+06	5.05277e+06	9.42412e+06	3.41523e+06	8.84932e+06	6.2986e+06
[truncated: 47,945 more rows]
[truncated: 23 more columns]
