# Supplementary material for: LONP1 and mtHSP70 cooperate to promote mitochondrial protein folding
Source: Nat Commun. 2021 Jan 11;12:265. doi: 10.1038/s41467-020-20597-z (PMC7801493; doi:10.1038/s41467-020-20597-z)
Supplement: Supplementary file 9 — Source Data [file 41467_2020_20597_MOESM9_ESM.xlsx]

## Sheet: Fig. 4
Fig. 4b		glu			glu + olg			gal			gal + olg
	intracellular ATP (%)	100	100	100	108.097	114.417	109.823	59.8308	71.3792	61.3542	15.6713	25.9224	25.9798

## Sheet: Fig. 5
Fig. 5d			OXA1L abundance (%)				Fig. 5f			CLPX abundance (%)
		S	0						S	0
			0							0
			0							0
		P	100						P	100
			100							100
			100							100
	LONP1S855A	S	5.40564					LONP1S855A	S	6.87797
			10.9974							14.5302
			9.19609							2.41982
		P	71.3134						P	83.7968
			72.3821							74.1518
			71.6839							81.7133
	70/EL1/JA3	S	1.14549					70/EL1/JA3	S	1.94942
			-0.13482							12.1788
			2.2072							6.56242
		P	95.7424						P	85.9471
			87.1485							82.2376
			85.1335							98.8949
	LONP1S855A+70/EL1/JA3	S	24.7442					LONP1S855A+70/EL1/JA3	S	5.37478
			36.6021							9.51787
			27.8768							10.1277
		P	40.7484						P	67.082
			41.4718							71.3946
			51.8394							73.5971
